# Supplementary material for: Diverse Routes toward Early Somites in the Mouse Embryo
Source: Dev Cell. 2021 Jan 11;56(1):141–153.e6. doi: 10.1016/j.devcel.2020.11.013 (PMC7808755; doi:10.1016/j.devcel.2020.11.013)
Supplement: Table S1. Comparison between Transcriptional Trajectories, Related to Figure 2 — Results of trajectory comparison for variable genes across trajectories. Lower p and FDR values correspond to more distinct expression patterns over time, genes with higher p and FDR values have more similar expression patterns. See also STAR Methods. [file mmc2.csv]

	gene	mgi	p_diff_lm	fdr_diff_lm	trajectory_comparison
1	ENSMUSG00000025915	Sgk3	0.136604808738653	0.17742757629202	Anterior_somites_VS_NMP
2	ENSMUSG00000025935	Tram1	0.20643707639145	0.256482428243923	Anterior_somites_VS_NMP
3	ENSMUSG00000025925	Terf1	0.195505153180835	0.244381441476043	Anterior_somites_VS_NMP
4	ENSMUSG00000041859	Mcm3	0.281062972946611	0.336618750461861	Anterior_somites_VS_NMP
5	ENSMUSG00000026155	Smap1	0.0902925501621812	0.12285380165872	Anterior_somites_VS_NMP
6	ENSMUSG00000026131	Dst	0.000398147277692846	0.00117158170230192	Anterior_somites_VS_NMP
7	ENSMUSG00000043629	1700019D03Rik	5.83042692972743e-09	4.48214070222796e-07	Anterior_somites_VS_NMP
8	ENSMUSG00000026097	Ormdl1	0.704186863159541	0.739035701097471	Anterior_somites_VS_NMP
9	ENSMUSG00000026193	Fn1	1.68624415959907e-09	2.30453368478539e-07	Anterior_somites_VS_NMP
10	ENSMUSG00000039323	Igfbp2	6.81610305457081e-10	1.04797584464026e-07	Anterior_somites_VS_NMP
11	ENSMUSG00000026202	Tuba4a	1.2029280183926e-06	1.5237575196512e-05	Anterior_somites_VS_NMP
12	ENSMUSG00000026235	Epha4	0.0739157838431642	0.102531592371951	Anterior_somites_VS_NMP
13	ENSMUSG00000045658	Pid1	0.000587461652073536	0.00163479147522726	Anterior_somites_VS_NMP
14	ENSMUSG00000079445	B3gnt7	6.0020261088981e-05	0.000254568693584299	Anterior_somites_VS_NMP
15	ENSMUSG00000026238	Ptma	0.41281797294298	0.468742545719751	Anterior_somites_VS_NMP
16	ENSMUSG00000049866	Arl4c	4.87556170331978e-06	4.10779008945256e-05	Anterior_somites_VS_NMP
17	ENSMUSG00000034486	Gbx2	0.000327091006030684	0.00100832565768857	Anterior_somites_VS_NMP
18	ENSMUSG00000026278	Bok	2.22557722393405e-06	2.40128068898147e-05	Anterior_somites_VS_NMP
19	ENSMUSG00000026385	Dbi	0.000331449827923438	0.00101863664412981	Anterior_somites_VS_NMP
20	ENSMUSG00000026355	Mcm6	0.0354066611652085	0.05350146588846	Anterior_somites_VS_NMP
21	ENSMUSG00000016526	Dyrk3	0.00169812910797914	0.00407368373505092	Anterior_somites_VS_NMP
22	ENSMUSG00000020423	Btg2	0.146269872479532	0.188389469266832	Anterior_somites_VS_NMP
23	ENSMUSG00000041889	Shisa4	0.258581923833835	0.312125384019251	Anterior_somites_VS_NMP
24	ENSMUSG00000009418	Nav1	0.0950266271004611	0.128301593121369	Anterior_somites_VS_NMP
25	ENSMUSG00000041801	Phlda3	9.69262437100735e-05	0.000372560249260595	Anterior_somites_VS_NMP
26	ENSMUSG00000041782	Lad1	0.000148595998697981	0.000525209995398035	Anterior_somites_VS_NMP
27	ENSMUSG00000023150	Ivns1abp	0.769747613023423	0.79965334798886	Anterior_somites_VS_NMP
28	ENSMUSG00000042684	Npl	0.0270223372304891	0.0426121471711559	Anterior_somites_VS_NMP
29	ENSMUSG00000056708	Ier5	0.00223476759690859	0.00507152056125012	Anterior_somites_VS_NMP
30	ENSMUSG00000026566	Mpzl1	0.852050513995078	0.876272685797614	Anterior_somites_VS_NMP
31	ENSMUSG00000015843	Rxrg	1.68020202107199e-05	9.48003892623186e-05	Anterior_somites_VS_NMP
32	ENSMUSG00000005681	Apoa2	0.00578464191835737	0.0113949827411443	Anterior_somites_VS_NMP
33	ENSMUSG00000026544	Dusp23	0.00279722694003737	0.00611117075709764	Anterior_somites_VS_NMP
34	ENSMUSG00000026525	Opn3	0.00940935074733198	0.017573874101169	Anterior_somites_VS_NMP
35	ENSMUSG00000026497	Mixl1	0.0660634155480716	0.0930790390883483	Anterior_somites_VS_NMP
36	ENSMUSG00000066652	Lefty2	3.59608074387603e-05	0.000165662146627997	Anterior_somites_VS_NMP
37	ENSMUSG00000026520	Pycr2	0.00122489023777362	0.0030810122545226	Anterior_somites_VS_NMP
38	ENSMUSG00000038576	Susd4	0.000375444536547354	0.00111267700549353	Anterior_somites_VS_NMP
39	ENSMUSG00000037568	Vash2	0.00275723753109272	0.00604131018836489	Anterior_somites_VS_NMP
40	ENSMUSG00000002107	Celf2	0.00415191300388066	0.00852563104302706	Anterior_somites_VS_NMP
41	ENSMUSG00000025781	Atp5c1	0.0979003236475108	0.13174770031339	Anterior_somites_VS_NMP
42	ENSMUSG00000026728	Vim	0.476444334910656	0.529861240452176	Anterior_somites_VS_NMP
43	ENSMUSG00000051154	Commd3	0.000130104261634286	0.000473456336716483	Anterior_somites_VS_NMP
44	ENSMUSG00000078202	Nrarp	6.56085231815795e-05	0.000272630011869401	Anterior_somites_VS_NMP
45	ENSMUSG00000036752	Tubb4b	2.48367018413621e-06	2.58891044617588e-05	Anterior_somites_VS_NMP
46	ENSMUSG00000026955	Sapcd2	0.00793639470374056	0.0152766283029748	Anterior_somites_VS_NMP
47	ENSMUSG00000049086	Bmyc	0.59809343424389	0.642493383510903	Anterior_somites_VS_NMP
48	ENSMUSG00000054766	Set	0.000189439793417556	0.000642340064982765	Anterior_somites_VS_NMP
49	ENSMUSG00000015335	Zdhhc12	0.000169966485162027	0.000590561516240941	Anterior_somites_VS_NMP
50	ENSMUSG00000076441	Ass1	0.000183441152311077	0.000630258707660964	Anterior_somites_VS_NMP
51	ENSMUSG00000063972	Nr6a1	0.00993222138979715	0.0184417644865319	Anterior_somites_VS_NMP
52	ENSMUSG00000026872	Zeb2	0.0864730932377289	0.118443100982635	Anterior_somites_VS_NMP
53	ENSMUSG00000017144	Rnd3	0.00910744604209109	0.0171286829231988	Anterior_somites_VS_NMP
54	ENSMUSG00000075334	Rprm	7.34836198788639e-05	0.000297630310557503	Anterior_somites_VS_NMP
55	ENSMUSG00000026970	Rbms1	5.73985243156978e-10	1.04797584464026e-07	Anterior_somites_VS_NMP
56	ENSMUSG00000042133	Ppig	0.298032531614275	0.353159936305932	Anterior_somites_VS_NMP
57	ENSMUSG00000075304	Sp5	9.06086144478205e-07	1.26646131557749e-05	Anterior_somites_VS_NMP
58	ENSMUSG00000006494	Pdk1	0.0188479387387796	0.0312860521574885	Anterior_somites_VS_NMP
59	ENSMUSG00000101174	Hoxd4	7.9408917799761e-09	5.74546875845329e-07	Anterior_somites_VS_NMP
60	ENSMUSG00000075277	Haglr	3.98293766184972e-06	3.55000965512693e-05	Anterior_somites_VS_NMP
61	ENSMUSG00000042448	Hoxd1	2.2711541562999e-10	5.7477101543692e-08	Anterior_somites_VS_NMP
62	ENSMUSG00000027004	Frzb	0.234853031641102	0.288580648270285	Anterior_somites_VS_NMP
63	ENSMUSG00000027239	Mdk	0.445865549552275	0.501751716330556	Anterior_somites_VS_NMP
64	ENSMUSG00000068735	Trp53i11	0.000108753614295237	0.000410328053936018	Anterior_somites_VS_NMP
65	ENSMUSG00000075012	Fjx1	0.0424042769708901	0.0629658022471503	Anterior_somites_VS_NMP
66	ENSMUSG00000032698	Lmo2	0.000101911111506702	0.000389287786190196	Anterior_somites_VS_NMP
67	ENSMUSG00000005973	Rcn1	0.00404119764490344	0.00833601644584584	Anterior_somites_VS_NMP
68	ENSMUSG00000016386	Mpped2	0.0130077737005361	0.0228651730741873	Anterior_somites_VS_NMP
69	ENSMUSG00000027160	Ccdc34	0.57630479152883	0.621257575442999	Anterior_somites_VS_NMP
70	ENSMUSG00000027133	Nop10	0.621239176311163	0.663302245540565	Anterior_somites_VS_NMP
71	ENSMUSG00000027315	Spint1	7.05382517854549e-06	5.13384909444435e-05	Anterior_somites_VS_NMP
72	ENSMUSG00000027304	Rtf1	0.915182138063073	0.932621400014565	Anterior_somites_VS_NMP
73	ENSMUSG00000060802	B2m	0.681116986417854	0.718502481384185	Anterior_somites_VS_NMP
74	ENSMUSG00000033256	Shf	5.05977648387967e-05	0.000219138206872253	Anterior_somites_VS_NMP
75	ENSMUSG00000051379	Flrt3	6.86718372215482e-06	5.08833492665689e-05	Anterior_somites_VS_NMP
76	ENSMUSG00000037025	Foxa2	0.00200026479464411	0.00462467236355688	Anterior_somites_VS_NMP
77	ENSMUSG00000009876	Cox4i2	0.0739394491332688	0.102531592371951	Anterior_somites_VS_NMP
78	ENSMUSG00000027478	Dnmt3b	2.12893467595563e-05	0.000113851723975018	Anterior_somites_VS_NMP
79	ENSMUSG00000067786	Nnat	0.000186873255394085	0.000636714969902283	Anterior_somites_VS_NMP
80	ENSMUSG00000035268	Pkig	0.0103186224953694	0.0190569154193759	Anterior_somites_VS_NMP
81	ENSMUSG00000017723	Wfdc2	3.54297098678566e-11	2.17892715687318e-08	Anterior_somites_VS_NMP
82	ENSMUSG00000006800	Sulf2	0.00810307888443889	0.0154763773724532	Anterior_somites_VS_NMP
83	ENSMUSG00000042821	Snai1	2.86139326512692e-05	0.00013911121407534	Anterior_somites_VS_NMP
84	ENSMUSG00000056501	Cebpb	0.730257436515617	0.763789665743375	Anterior_somites_VS_NMP
85	ENSMUSG00000027547	Sall4	0.000586411584781114	0.00163479147522726	Anterior_somites_VS_NMP
86	ENSMUSG00000052033	Pfdn4	0.890131775791417	0.911625382367563	Anterior_somites_VS_NMP
87	ENSMUSG00000028640	Tfap2c	0.00273176095571739	0.00602162361206522	Anterior_somites_VS_NMP
88	ENSMUSG00000027523	Gnas	0.504062028397118	0.555552235598974	Anterior_somites_VS_NMP
89	ENSMUSG00000016344	Ppdpf	0.0477200871066794	0.0691351085291115	Anterior_somites_VS_NMP
90	ENSMUSG00000031155	Pim2	1.06598497413621e-05	6.72390522147456e-05	Anterior_somites_VS_NMP
91	ENSMUSG00000039278	Pcsk1n	8.00438008595774e-06	5.63604735706914e-05	Anterior_somites_VS_NMP
92	ENSMUSG00000031160	Eras	5.86316170470184e-06	4.62892733352622e-05	Anterior_somites_VS_NMP
93	ENSMUSG00000031168	Ebp	4.87591343951279e-06	4.10779008945256e-05	Anterior_somites_VS_NMP
94	ENSMUSG00000031176	Dynlt3	0.0315202383999613	0.0486236291967743	Anterior_somites_VS_NMP
95	ENSMUSG00000008035	Mid1ip1	0.00381087867523372	0.0079582016477716	Anterior_somites_VS_NMP
96	ENSMUSG00000037347	Chst7	1.49745118099548e-05	8.6472532987063e-05	Anterior_somites_VS_NMP
97	ENSMUSG00000037010	Apln	3.30029945544851e-06	3.14679715519509e-05	Anterior_somites_VS_NMP
98	ENSMUSG00000055653	Gpc3	0.00378737517359106	0.00792257051618538	Anterior_somites_VS_NMP
99	ENSMUSG00000025630	Hprt	0.536820652208753	0.585362945227629	Anterior_somites_VS_NMP
100	ENSMUSG00000023074	Mospd1	0.0123179295687079	0.0218670889930334	Anterior_somites_VS_NMP
101	ENSMUSG00000067925	Cxx1a	2.20003343610156e-05	0.00011613910413755	Anterior_somites_VS_NMP
102	ENSMUSG00000067924	Cxx1b	1.12316139710425e-05	7.01263207329052e-05	Anterior_somites_VS_NMP
103	ENSMUSG00000054727	1700013H16Rik	0.000657667780165029	0.0018000920575354	Anterior_somites_VS_NMP
104	ENSMUSG00000023092	Fhl1	0.000986381118057987	0.00255959657217579	Anterior_somites_VS_NMP
105	ENSMUSG00000062170	Fmr1nb	0.657731701817312	0.697503110505664	Anterior_somites_VS_NMP
106	ENSMUSG00000073139	Tmem185a	0.0115843390857684	0.0208925763570311	Anterior_somites_VS_NMP
107	ENSMUSG00000015217	Hmgb3	0.00286815721789817	0.00623292116257023	Anterior_somites_VS_NMP
108	ENSMUSG00000031349	Nsdhl	0.000120726951283665	0.000441946875234844	Anterior_somites_VS_NMP
109	ENSMUSG00000073125	Xlr3b	0.0389772142794765	0.0585372082585545	Anterior_somites_VS_NMP
110	ENSMUSG00000031383	Dusp9	2.90924138081255e-09	2.75258992184572e-07	Anterior_somites_VS_NMP
111	ENSMUSG00000008682	Rpl10	0.679533644812472	0.718063903023488	Anterior_somites_VS_NMP
112	ENSMUSG00000031217	Efnb1	0.0147799507259843	0.0254612596540066	Anterior_somites_VS_NMP
113	ENSMUSG00000034403	Pja1	0.00310071938916105	0.00669102605029489	Anterior_somites_VS_NMP
114	ENSMUSG00000031297	Slc7a3	6.8680951595344e-07	1.1496762968676e-05	Anterior_somites_VS_NMP
115	ENSMUSG00000051159	Cited1	0.0870281086933893	0.118938415214299	Anterior_somites_VS_NMP
116	ENSMUSG00000031326	Cdx4	8.51282543077204e-06	5.91569224850261e-05	Anterior_somites_VS_NMP
117	ENSMUSG00000062070	Pgk1	0.0087051866720323	0.0165237339608021	Anterior_somites_VS_NMP
118	ENSMUSG00000049929	Lpar4	5.10287680867734e-05	0.000220229420163969	Anterior_somites_VS_NMP
119	ENSMUSG00000031245	Hmgn5	0.00225759867814335	0.00509513096168131	Anterior_somites_VS_NMP
120	ENSMUSG00000031246	Sh3bgrl	0.906329401605316	0.925132916161443	Anterior_somites_VS_NMP
121	ENSMUSG00000034755	Pcdh11x	0.000299446776599291	0.000939590651064102	Anterior_somites_VS_NMP
122	ENSMUSG00000067377	Tspan6	0.495918718510211	0.548543186841331	Anterior_somites_VS_NMP
123	ENSMUSG00000050071	Bex1	2.3364675424265e-10	5.7477101543692e-08	Anterior_somites_VS_NMP
124	ENSMUSG00000042712	Tceal9	4.86032879596862e-05	0.000212747488222114	Anterior_somites_VS_NMP
125	ENSMUSG00000042515	Mum1l1	7.75828769346553e-05	0.00031074964806244	Anterior_somites_VS_NMP
126	ENSMUSG00000031432	Prps1	0.012823111345483	0.022596600221983	Anterior_somites_VS_NMP
127	ENSMUSG00000025268	Maged2	0.00394064336261616	0.00817367847557822	Anterior_somites_VS_NMP
128	ENSMUSG00000047238	Mageh1	0.0162927545739503	0.0276415008633915	Anterior_somites_VS_NMP
129	ENSMUSG00000025283	Sat1	0.00070946425343283	0.00192635989342689	Anterior_somites_VS_NMP
130	ENSMUSG00000025289	Prdx4	0.0274109763556959	0.0430593881449629	Anterior_somites_VS_NMP
131	ENSMUSG00000041020	Map7d2	0.000948282614570039	0.00248696719812612	Anterior_somites_VS_NMP
132	ENSMUSG00000049775	Tmsb4x	0.000891390716831609	0.00235787221871587	Anterior_somites_VS_NMP
133	ENSMUSG00000035299	Mid1	0.312053994164665	0.366596382829549	Anterior_somites_VS_NMP
134	ENSMUSG00000027500	Stmn2	8.92125752383006e-08	3.17325991974e-06	Anterior_somites_VS_NMP
135	ENSMUSG00000027533	Fabp5	8.84263952277659e-05	0.000346882406794649	Anterior_somites_VS_NMP
136	ENSMUSG00000027536	Chmp4c	4.50688911755356e-05	0.000197981200521103	Anterior_somites_VS_NMP
137	ENSMUSG00000027559	Car3	0.18399272688746	0.231401895778707	Anterior_somites_VS_NMP
138	ENSMUSG00000027562	Car2	0.280594512110687	0.336385233816906	Anterior_somites_VS_NMP
139	ENSMUSG00000019528	Gyg	0.199646639013786	0.249052095321458	Anterior_somites_VS_NMP
140	ENSMUSG00000027660	Skil	0.157136177563408	0.201751042174314	Anterior_somites_VS_NMP
141	ENSMUSG00000074637	Sox2	2.15190098571282e-08	1.18037711231603e-06	Anterior_somites_VS_NMP
142	ENSMUSG00000027712	Anxa5	0.00422646553384001	0.00864983794779236	Anterior_somites_VS_NMP
143	ENSMUSG00000037211	Spry1	0.118885977089444	0.156228367329077	Anterior_somites_VS_NMP
144	ENSMUSG00000027805	Pfn2	0.454941768590766	0.510564211100951	Anterior_somites_VS_NMP
145	ENSMUSG00000027828	Ssr3	0.92486099263591	0.940147951191876	Anterior_somites_VS_NMP
146	ENSMUSG00000034640	Tiparp	0.00207569510214669	0.00475438542949801	Anterior_somites_VS_NMP
147	ENSMUSG00000047557	Lxn	0.114666302690685	0.15116779454399	Anterior_somites_VS_NMP
148	ENSMUSG00000027996	Sfrp2	0.000169226274163292	0.000589655289577477	Anterior_somites_VS_NMP
149	ENSMUSG00000027993	Trim2	0.000111038075268776	0.000415127150700893	Anterior_somites_VS_NMP
150	ENSMUSG00000004885	Crabp2	2.48779072248234e-05	0.000126445561514598	Anterior_somites_VS_NMP
151	ENSMUSG00000008601	Rab25	1.14786151996722e-05	7.13065489676607e-05	Anterior_somites_VS_NMP
152	ENSMUSG00000068923	Syt11	8.76334604553074e-06	6.05557058202405e-05	Anterior_somites_VS_NMP
153	ENSMUSG00000027954	Efna1	3.28498603264413e-06	3.14679715519509e-05	Anterior_somites_VS_NMP
154	ENSMUSG00000027937	Jtb	0.0418379260599661	0.0622688519008988	Anterior_somites_VS_NMP
155	ENSMUSG00000027907	S100a11	0.00792718683455514	0.0152766283029748	Anterior_somites_VS_NMP
156	ENSMUSG00000041959	S100a10	2.69337187699006e-05	0.000133582556802329	Anterior_somites_VS_NMP
157	ENSMUSG00000041912	Tdrkh	0.00907815338310971	0.0170997376129019	Anterior_somites_VS_NMP
158	ENSMUSG00000038550	Ciart	0.000244161849709016	0.000790313355637077	Anterior_somites_VS_NMP
159	ENSMUSG00000004032	Gstm5	0.466718933999664	0.520929481687465	Anterior_somites_VS_NMP
160	ENSMUSG00000028124	Gclm	4.28555768462758e-07	8.67048294973918e-06	Anterior_somites_VS_NMP
161	ENSMUSG00000027985	Lef1	0.00205733327529268	0.00472994379179439	Anterior_somites_VS_NMP
162	ENSMUSG00000028161	Ppp3ca	0.000198105314396307	0.000659342238721998	Anterior_somites_VS_NMP
163	ENSMUSG00000028158	Mttp	0.468872883505138	0.52285915386339	Anterior_somites_VS_NMP
164	ENSMUSG00000028138	Adh5	0.107832914460892	0.14323378486706	Anterior_somites_VS_NMP
165	ENSMUSG00000028266	Lmo4	3.44477299675418e-05	0.00015988946362293	Anterior_somites_VS_NMP
166	ENSMUSG00000028194	Ddah1	2.9709505118747e-07	6.7671650548257e-06	Anterior_somites_VS_NMP
167	ENSMUSG00000028173	Wls	0.0219450490119133	0.0353766845146178	Anterior_somites_VS_NMP
168	ENSMUSG00000041235	Chd7	0.866960097287983	0.890861252852314	Anterior_somites_VS_NMP
169	ENSMUSG00000049969	Plekhf2	0.0408070189274355	0.0609133899038176	Anterior_somites_VS_NMP
170	ENSMUSG00000028228	Cpne3	0.0155719619796212	0.0266021017151862	Anterior_somites_VS_NMP
171	ENSMUSG00000073987	Ggh	0.000293738955405649	0.000925355554871713	Anterior_somites_VS_NMP
172	ENSMUSG00000028261	Ndufaf4	0.0679203519950524	0.0953676175272996	Anterior_somites_VS_NMP
173	ENSMUSG00000028444	Cntfr	0.000116015929718993	0.000428527307971054	Anterior_somites_VS_NMP
174	ENSMUSG00000028452	Vcp	0.509877381837363	0.560956332432877	Anterior_somites_VS_NMP
175	ENSMUSG00000035551	Igfbpl1	0.120438053066059	0.158099045113397	Anterior_somites_VS_NMP
176	ENSMUSG00000015247	Nipsnap3b	0.0674156369771889	0.0947671239793626	Anterior_somites_VS_NMP
177	ENSMUSG00000060206	Zfp462	0.0108646178520213	0.0197977480859056	Anterior_somites_VS_NMP
178	ENSMUSG00000028367	Txn1	0.0430638362112944	0.0636968732659757	Anterior_somites_VS_NMP
179	ENSMUSG00000038668	Lpar1	0.0131311839112807	0.023040451085414	Anterior_somites_VS_NMP
180	ENSMUSG00000028392	Bspry	0.000333798450286192	0.00101878931476927	Anterior_somites_VS_NMP
181	ENSMUSG00000008305	Tle1	0.64421882802863	0.686149989524679	Anterior_somites_VS_NMP
182	ENSMUSG00000038007	Acer2	0.000191722048304965	0.000646077039493442	Anterior_somites_VS_NMP
183	ENSMUSG00000028496	Mllt3	7.3928815783546e-07	1.1496762968676e-05	Anterior_somites_VS_NMP
184	ENSMUSG00000062937	Mtap	0.0731752190578536	0.101701151910915	Anterior_somites_VS_NMP
185	ENSMUSG00000087166	L1td1	2.79846895923098e-05	0.000136591937295798	Anterior_somites_VS_NMP
186	ENSMUSG00000028517	Plpp3	0.000550924491102108	0.00154359253771206	Anterior_somites_VS_NMP
187	ENSMUSG00000028597	Gpx7	0.257136563759818	0.310991124311285	Anterior_somites_VS_NMP
188	ENSMUSG00000034610	Zcchc11	0.487929894660232	0.540192412630139	Anterior_somites_VS_NMP
189	ENSMUSG00000028691	Prdx1	0.544924602061822	0.593148018173488	Anterior_somites_VS_NMP
190	ENSMUSG00000006398	Cdc20	0.235624024347244	0.288638483543359	Anterior_somites_VS_NMP
191	ENSMUSG00000028645	Slc2a1	5.04883881574405e-06	4.16783338480885e-05	Anterior_somites_VS_NMP
192	ENSMUSG00000090125	Pou3f1	3.06102094229486e-06	2.98813949128784e-05	Anterior_somites_VS_NMP
193	ENSMUSG00000028889	Yrdc	0.474236940451011	0.528361808654659	Anterior_somites_VS_NMP
194	ENSMUSG00000050212	Eva1b	2.15209418093119e-07	5.29415168509072e-06	Anterior_somites_VS_NMP
195	ENSMUSG00000028786	Tmem54	1.22885827946871e-05	7.48265189973519e-05	Anterior_somites_VS_NMP
196	ENSMUSG00000028773	Fabp3	0.00159122969383544	0.00384521124443534	Anterior_somites_VS_NMP
197	ENSMUSG00000047281	Sfn	0.0154493370475136	0.0264293248517966	Anterior_somites_VS_NMP
198	ENSMUSG00000050966	Lin28a	0.0327018054843945	0.0501426514555818	Anterior_somites_VS_NMP
199	ENSMUSG00000050105	Grrp1	0.765823744953521	0.796923186372953	Anterior_somites_VS_NMP
200	ENSMUSG00000007872	Id3	0.0265000920072872	0.0419499525984083	Anterior_somites_VS_NMP
201	ENSMUSG00000028766	Alpl	0.000163823060334772	0.000572449898328891	Anterior_somites_VS_NMP
202	ENSMUSG00000028759	Hp1bp3	0.497067620460536	0.548882293967964	Anterior_somites_VS_NMP
203	ENSMUSG00000028755	Cda	0.000206104733599455	0.000681475328836907	Anterior_somites_VS_NMP
204	ENSMUSG00000060572	Mfap2	1.92319781032858e-07	5.11294936500001e-06	Anterior_somites_VS_NMP
205	ENSMUSG00000006445	Epha2	0.000769705387342867	0.00207617900533273	Anterior_somites_VS_NMP
206	ENSMUSG00000066000	Zfp979	1.0586340388346e-05	6.71195808127091e-05	Anterior_somites_VS_NMP
207	ENSMUSG00000029007	Agtrap	0.00540161001275942	0.0107334092337546	Anterior_somites_VS_NMP
208	ENSMUSG00000063524	Eno1	0.033198325273766	0.0507253914120896	Anterior_somites_VS_NMP
209	ENSMUSG00000028937	Acot7	4.91181280303832e-08	2.41661189909486e-06	Anterior_somites_VS_NMP
210	ENSMUSG00000028946	Hes3	8.32098181220285e-07	1.19009391034994e-05	Anterior_somites_VS_NMP
211	ENSMUSG00000048001	Hes5	8.47055278500161e-06	5.91569224850261e-05	Anterior_somites_VS_NMP
212	ENSMUSG00000001467	Cyp51	0.00250536272486323	0.00560290209378505	Anterior_somites_VS_NMP
213	ENSMUSG00000003161	Sri	0.0124330510633381	0.0220355227779624	Anterior_somites_VS_NMP
214	ENSMUSG00000057614	Gnai1	0.0731074260851574	0.101701151910915	Anterior_somites_VS_NMP
215	ENSMUSG00000097180	2700038G22Rik	0.534138117344211	0.582954644483922	Anterior_somites_VS_NMP
216	ENSMUSG00000028944	Prkag2	2.0671802061941e-05	0.000111031949939683	Anterior_somites_VS_NMP
217	ENSMUSG00000029177	Cenpa	0.0873256002857199	0.119212528691937	Anterior_somites_VS_NMP
218	ENSMUSG00000057406	Nsd2	0.459808505144438	0.514617344247187	Anterior_somites_VS_NMP
219	ENSMUSG00000070858	Gm1673	0.300669347460547	0.355599324400454	Anterior_somites_VS_NMP
220	ENSMUSG00000063646	Jakmip1	0.00019527223806993	0.000652676230505472	Anterior_somites_VS_NMP
221	ENSMUSG00000048450	Msx1	7.67440663622864e-06	5.48809311776815e-05	Anterior_somites_VS_NMP
222	ENSMUSG00000029126	Nsg1	0.000343753384174018	0.00104399175934332	Anterior_somites_VS_NMP
223	ENSMUSG00000029086	Prom1	5.21554311126649e-06	4.2484225343429e-05	Anterior_somites_VS_NMP
224	ENSMUSG00000029223	Uchl1	3.97243405530412e-06	3.55000965512693e-05	Anterior_somites_VS_NMP
225	ENSMUSG00000029249	Rest	0.157324709569849	0.201782474213675	Anterior_somites_VS_NMP
226	ENSMUSG00000029245	Epha5	1.28187463503551e-06	1.59263212231684e-05	Anterior_somites_VS_NMP
227	ENSMUSG00000044221	Grsf1	7.44528393022255e-06	5.38688190245514e-05	Anterior_somites_VS_NMP
228	ENSMUSG00000006262	Mob1b	0.0124729082024088	0.0220743555236874	Anterior_somites_VS_NMP
229	ENSMUSG00000029413	Naaa	9.28759000899513e-08	3.17325991974e-06	Anterior_somites_VS_NMP
230	ENSMUSG00000058013	Sept11	0.502161617403819	0.553954071216769	Anterior_somites_VS_NMP
231	ENSMUSG00000029337	Fgf5	0.00318877376270929	0.0068209467762334	Anterior_somites_VS_NMP
232	ENSMUSG00000029322	Plac8	0.000436787691882688	0.00127009187001349	Anterior_somites_VS_NMP
233	ENSMUSG00000029348	Asphd2	0.000441304219087923	0.00127718632818387	Anterior_somites_VS_NMP
234	ENSMUSG00000041930	Fam222a	4.9174184289065e-06	4.11457460377891e-05	Anterior_somites_VS_NMP
235	ENSMUSG00000029538	Srsf9	0.414788046283516	0.470220550164723	Anterior_somites_VS_NMP
236	ENSMUSG00000034324	Tmem132c	0.00152125883355179	0.00371376936881513	Anterior_somites_VS_NMP
237	ENSMUSG00000081683	Fzd10	4.99253445263239e-06	4.14920093022827e-05	Anterior_somites_VS_NMP
238	ENSMUSG00000029730	Mcm7	0.0117790222018079	0.0210890790512717	Anterior_somites_VS_NMP
239	ENSMUSG00000025856	Pdgfa	1.04388538966955e-05	6.68739077757054e-05	Anterior_somites_VS_NMP
240	ENSMUSG00000029581	Fscn1	0.684726182318788	0.721519478595868	Anterior_somites_VS_NMP
241	ENSMUSG00000029646	Cdx2	1.11699226455103e-07	3.52282175743018e-06	Anterior_somites_VS_NMP
242	ENSMUSG00000033970	Rfc3	0.0158631186317932	0.0270619083455001	Anterior_somites_VS_NMP
243	ENSMUSG00000004631	Sgce	0.220327338119946	0.272638456627297	Anterior_somites_VS_NMP
244	ENSMUSG00000092035	Peg10	0.103451414310476	0.138159869274578	Anterior_somites_VS_NMP
245	ENSMUSG00000051855	Mest	0.0443953531846252	0.0653967478048969	Anterior_somites_VS_NMP
246	ENSMUSG00000001642	Akr1b3	0.000154441780445567	0.00054430770758753	Anterior_somites_VS_NMP
247	ENSMUSG00000029761	Cald1	0.00179698100770155	0.00425055122975559	Anterior_somites_VS_NMP
248	ENSMUSG00000073155	1810058I24Rik	0.016222367536047	0.0275600995432843	Anterior_somites_VS_NMP
249	ENSMUSG00000029838	Ptn	0.0973614871252486	0.131166077945297	Anterior_somites_VS_NMP
250	ENSMUSG00000042599	Kdm7a	0.0324416367532883	0.0498790165081808	Anterior_somites_VS_NMP
251	ENSMUSG00000029924	Slc37a3	3.932096694855e-06	3.55000965512693e-05	Anterior_somites_VS_NMP
252	ENSMUSG00000029922	Mkrn1	1.67056857396392e-06	1.92037322053797e-05	Anterior_somites_VS_NMP
253	ENSMUSG00000029860	Zyx	6.65439499501548e-05	0.000274661269928491	Anterior_somites_VS_NMP
254	ENSMUSG00000029859	Epha1	7.91268569004916e-08	3.00690211772889e-06	Anterior_somites_VS_NMP
255	ENSMUSG00000036667	Tcaf1	0.36985838104795	0.427586753722239	Anterior_somites_VS_NMP
256	ENSMUSG00000029810	Tmem176b	0.000145348305118224	0.000518198305204104	Anterior_somites_VS_NMP
257	ENSMUSG00000029814	Igf2bp3	0.255077732873837	0.308804735664193	Anterior_somites_VS_NMP
258	ENSMUSG00000059182	Skap2	1.04139990472125e-05	6.68739077757054e-05	Anterior_somites_VS_NMP
259	ENSMUSG00000029844	Hoxa1	0.000855563871181615	0.00226798181369264	Anterior_somites_VS_NMP
260	ENSMUSG00000087658	Hotairm1	0.000542306737176832	0.00153273271966822	Anterior_somites_VS_NMP
261	ENSMUSG00000014704	Hoxa2	0.138181951091402	0.17928670869454	Anterior_somites_VS_NMP
262	ENSMUSG00000079560	Hoxa3	4.47042429008568e-07	8.86874496258933e-06	Anterior_somites_VS_NMP
263	ENSMUSG00000085696	Hoxaas3	1.79078261747525e-06	2.02044242607532e-05	Anterior_somites_VS_NMP
264	ENSMUSG00000038253	Hoxa5	1.3733346605928e-05	8.04381729775784e-05	Anterior_somites_VS_NMP
265	ENSMUSG00000038236	Hoxa7	6.97953567947332e-08	2.97503484062115e-06	Anterior_somites_VS_NMP
266	ENSMUSG00000038227	Hoxa9	0.000106728631858767	0.000405173509834207	Anterior_somites_VS_NMP
267	ENSMUSG00000086126	Evx1os	1.69751755548153e-05	9.53400270886889e-05	Anterior_somites_VS_NMP
268	ENSMUSG00000005503	Evx1	2.1439626416921e-05	0.000114159049752437	Anterior_somites_VS_NMP
269	ENSMUSG00000050732	Vamp8	3.33466057078889e-05	0.000156550858857646	Anterior_somites_VS_NMP
270	ENSMUSG00000055799	Tcf7l1	0.000283007150972232	0.000899480092237326	Anterior_somites_VS_NMP
271	ENSMUSG00000057278	Snrpg	0.567739560002869	0.614177360425268	Anterior_somites_VS_NMP
272	ENSMUSG00000044927	H1fx	0.458306068915485	0.51340297337527	Anterior_somites_VS_NMP
273	ENSMUSG00000005892	Trh	9.89139036023171e-06	6.47149475696011e-05	Anterior_somites_VS_NMP
274	ENSMUSG00000035199	Arl6ip5	0.0101388856446895	0.018753126831531	Anterior_somites_VS_NMP
275	ENSMUSG00000072872	Rybp	0.234780182455418	0.288580648270285	Anterior_somites_VS_NMP
276	ENSMUSG00000086429	Gt(ROSA)26Sor	0.102305926925784	0.137076568756769	Anterior_somites_VS_NMP
277	ENSMUSG00000030315	Vgll4	0.160960082217537	0.205801352523462	Anterior_somites_VS_NMP
278	ENSMUSG00000059878	Zfp422	0.0866500338160379	0.118553438925169	Anterior_somites_VS_NMP
279	ENSMUSG00000061353	Cxcl12	0.00488065652037863	0.00984132380338642	Anterior_somites_VS_NMP
280	ENSMUSG00000030170	Wnt5b	1.05735919340917e-07	3.42250475761388e-06	Anterior_somites_VS_NMP
281	ENSMUSG00000012396	Nanog	0.000194581538143269	0.000652139759989704	Anterior_somites_VS_NMP
282	ENSMUSG00000003153	Slc2a3	5.38104497308665e-08	2.54564819880638e-06	Anterior_somites_VS_NMP
283	ENSMUSG00000023456	Tpi1	3.63615986313017e-05	0.000166883456404855	Anterior_somites_VS_NMP
284	ENSMUSG00000030122	Ptms	0.0118895943161406	0.0212561061175188	Anterior_somites_VS_NMP
285	ENSMUSG00000072770	Acrbp	1.18421327410459e-05	7.2829116357432e-05	Anterior_somites_VS_NMP
286	ENSMUSG00000057666	Gapdh	0.000211866356926728	0.000698647772171247	Anterior_somites_VS_NMP
287	ENSMUSG00000000184	Ccnd2	5.93886774494964e-06	4.62892733352622e-05	Anterior_somites_VS_NMP
288	ENSMUSG00000072704	Smim10l1	0.924544126521672	0.940147951191876	Anterior_somites_VS_NMP
289	ENSMUSG00000008540	Mgst1	3.67861010809777e-09	3.23192173782876e-07	Anterior_somites_VS_NMP
290	ENSMUSG00000030246	Ldhb	9.85673787458738e-06	6.47149475696011e-05	Anterior_somites_VS_NMP
291	ENSMUSG00000030268	Bcat1	1.75672026738855e-05	9.77722139768289e-05	Anterior_somites_VS_NMP
292	ENSMUSG00000039958	Etfbkmt	0.000622035599021592	0.00171547934259318	Anterior_somites_VS_NMP
293	ENSMUSG00000032712	2810474O19Rik	0.0262252286265493	0.0416219757556847	Anterior_somites_VS_NMP
294	ENSMUSG00000030431	Tmem238	0.000438755080822252	0.0012728036542721	Anterior_somites_VS_NMP
295	ENSMUSG00000002265	Peg3	0.0215063952549537	0.0349443410351295	Anterior_somites_VS_NMP
296	ENSMUSG00000041420	Meis3	0.160492212110492	0.205416671067539	Anterior_somites_VS_NMP
297	ENSMUSG00000002985	Apoe	0.00274081580730147	0.00603077538994779	Anterior_somites_VS_NMP
298	ENSMUSG00000062300	Nectin2	0.0640891775816107	0.090504808754743	Anterior_somites_VS_NMP
299	ENSMUSG00000064264	Zfp428	0.00243791039004754	0.00546198502688247	Anterior_somites_VS_NMP
300	ENSMUSG00000005447	Pafah1b3	0.0141413428354712	0.0245675871294203	Anterior_somites_VS_NMP
301	ENSMUSG00000046865	Fbl	0.311947622153183	0.366596382829549	Anterior_somites_VS_NMP
302	ENSMUSG00000003436	Dll3	0.000193799262975347	0.000651292605081084	Anterior_somites_VS_NMP
303	ENSMUSG00000060791	Gmfg	0.0269907798922785	0.0426121471711559	Anterior_somites_VS_NMP
304	ENSMUSG00000074227	Spint2	7.47756941052101e-07	1.1496762968676e-05	Anterior_somites_VS_NMP
305	ENSMUSG00000006311	Etv2	0.012005968579103	0.0214330063168313	Anterior_somites_VS_NMP
306	ENSMUSG00000036427	Gpi1	0.000253710939769848	0.000816922659468359	Anterior_somites_VS_NMP
307	ENSMUSG00000030417	Pdcd5	0.553534102772538	0.601454899655673	Anterior_somites_VS_NMP
308	ENSMUSG00000002068	Ccne1	0.59961612702815	0.643567047333878	Anterior_somites_VS_NMP
309	ENSMUSG00000039257	Vstm2b	0.0571045133072905	0.0813888196616076	Anterior_somites_VS_NMP
310	ENSMUSG00000050708	Ftl1	0.96847560468194	0.974815870506372	Anterior_somites_VS_NMP
311	ENSMUSG00000030826	Bcat2	4.29999560922024e-07	8.67048294973918e-06	Anterior_somites_VS_NMP
312	ENSMUSG00000102252	Snrpn	0.0621001703300432	0.0878978245177827	Anterior_somites_VS_NMP
313	ENSMUSG00000033585	Ndn	0.00207172436174327	0.00475414359131385	Anterior_somites_VS_NMP
314	ENSMUSG00000052040	Klf13	0.0169813524912127	0.0285732743696191	Anterior_somites_VS_NMP
315	ENSMUSG00000030519	Apba2	7.77593110285093e-08	3.00690211772889e-06	Anterior_somites_VS_NMP
316	ENSMUSG00000005533	Igf1r	0.204891307245644	0.255077234728889	Anterior_somites_VS_NMP
317	ENSMUSG00000070509	Rgma	0.0150005496256684	0.0257691006139276	Anterior_somites_VS_NMP
318	ENSMUSG00000030605	Mfge8	0.000332920269057059	0.00101863664412981	Anterior_somites_VS_NMP
319	ENSMUSG00000030544	Mesp1	0.000132842540081276	0.000481875757053488	Anterior_somites_VS_NMP
320	ENSMUSG00000030543	Mesp2	0.0198542753426868	0.0326044842076166	Anterior_somites_VS_NMP
321	ENSMUSG00000030541	Idh2	0.680827972369214	0.718502481384185	Anterior_somites_VS_NMP
322	ENSMUSG00000038943	Prc1	0.29702132931465	0.352641153529942	Anterior_somites_VS_NMP
323	ENSMUSG00000025104	Hdgfrp3	0.0307349572713979	0.0476721279241103	Anterior_somites_VS_NMP
324	ENSMUSG00000030638	Sh3gl3	0.0004441828800971	0.00128249986506909	Anterior_somites_VS_NMP
325	ENSMUSG00000057706	Mex3b	0.000247070197750379	0.000797628197461854	Anterior_somites_VS_NMP
326	ENSMUSG00000030560	Ctsc	0.000685972793017724	0.00186669587480487	Anterior_somites_VS_NMP
327	ENSMUSG00000030774	Pak1	1.7879937576736e-05	9.90645190062399e-05	Anterior_somites_VS_NMP
328	ENSMUSG00000070436	Serpinh1	5.4584559290471e-05	0.00023393382553059	Anterior_somites_VS_NMP
329	ENSMUSG00000030704	Rab6a	0.259515753741555	0.312945467747169	Anterior_somites_VS_NMP
330	ENSMUSG00000052217	Hbb-bh1	0.98857420831003	0.992609205078642	Anterior_somites_VS_NMP
331	ENSMUSG00000052187	Hbb-y	0.99975353639889	0.99975353639889	Anterior_somites_VS_NMP
332	ENSMUSG00000042675	Ypel3	0.0035076279845178	0.00742578729940945	Anterior_somites_VS_NMP
333	ENSMUSG00000030793	Pycard	0.00218502842654683	0.00497700919380112	Anterior_somites_VS_NMP
334	ENSMUSG00000070366	Plpp4	0.000348924919157031	0.00105190600628223	Anterior_somites_VS_NMP
335	ENSMUSG00000030934	Oat	0.000637603222106366	0.00175447866485644	Anterior_somites_VS_NMP
336	ENSMUSG00000048528	Nkx1-2	7.58321323820201e-07	1.15152497320845e-05	Anterior_somites_VS_NMP
337	ENSMUSG00000030946	Lhpp	2.88396825627967e-09	2.75258992184572e-07	Anterior_somites_VS_NMP
338	ENSMUSG00000030970	Ctbp2	2.28102905971383e-07	5.4100532300229e-06	Anterior_somites_VS_NMP
339	ENSMUSG00000047751	Utf1	0.000115010981401963	0.000426094900977151	Anterior_somites_VS_NMP
340	ENSMUSG00000025491	Ifitm1	3.83087330381815e-05	0.000175166325787967	Anterior_somites_VS_NMP
341	ENSMUSG00000025492	Ifitm3	0.0238309435739991	0.0381667455677329	Anterior_somites_VS_NMP
342	ENSMUSG00000037664	Cdkn1c	0.00100153874469803	0.00258258418444145	Anterior_somites_VS_NMP
343	ENSMUSG00000058454	Dhcr7	0.000550439101553509	0.00154359253771206	Anterior_somites_VS_NMP
344	ENSMUSG00000031074	Fgf3	5.49756482952741e-06	4.44868732915705e-05	Anterior_somites_VS_NMP
345	ENSMUSG00000070348	Ccnd1	0.000351630491920542	0.00105489147576163	Anterior_somites_VS_NMP
346	ENSMUSG00000019775	Rgs17	0.000174527114764346	0.000603000986404902	Anterior_somites_VS_NMP
347	ENSMUSG00000019820	Utrn	0.0123202379448554	0.0218670889930334	Anterior_somites_VS_NMP
348	ENSMUSG00000039910	Cited2	0.00534194846127532	0.0106492651659135	Anterior_somites_VS_NMP
349	ENSMUSG00000078453	Abracl	0.0251532519818739	0.0400757771213794	Anterior_somites_VS_NMP
350	ENSMUSG00000019970	Sgk1	0.0139250678307241	0.0243293088519753	Anterior_somites_VS_NMP
351	ENSMUSG00000019998	Stx7	0.0709249256052599	0.0991337028346247	Anterior_somites_VS_NMP
352	ENSMUSG00000019880	Rspo3	2.67784967864584e-06	2.69979926617572e-05	Anterior_somites_VS_NMP
353	ENSMUSG00000000296	Tpd52l1	0.0112826216905889	0.0204901518439828	Anterior_somites_VS_NMP
354	ENSMUSG00000047139	Cd24a	0.242044540566964	0.295226535527668	Anterior_somites_VS_NMP
355	ENSMUSG00000050953	Gja1	0.0710690859355946	0.099222446879434	Anterior_somites_VS_NMP
356	ENSMUSG00000019874	Fabp7	0.000342009671696439	0.00104126706976886	Anterior_somites_VS_NMP
357	ENSMUSG00000019920	Lims1	0.327807565874171	0.383273104586721	Anterior_somites_VS_NMP
358	ENSMUSG00000020098	Pcbd1	3.24647044777703e-05	0.000154176009682075	Anterior_somites_VS_NMP
359	ENSMUSG00000037171	Nodal	0.00319419946594345	0.0068209467762334	Anterior_somites_VS_NMP
360	ENSMUSG00000020086	H2afy2	1.27339042754096e-05	7.67779522487932e-05	Anterior_somites_VS_NMP
361	ENSMUSG00000019923	Zwint	0.524807380346164	0.574811289248248	Anterior_somites_VS_NMP
362	ENSMUSG00000049422	Chchd10	1.33352545569675e-05	7.88575149282215e-05	Anterior_somites_VS_NMP
363	ENSMUSG00000001435	Col18a1	0.0281254992628591	0.0439014772757826	Anterior_somites_VS_NMP
364	ENSMUSG00000020277	Pfkl	0.00971070364702037	0.0180972204330834	Anterior_somites_VS_NMP
365	ENSMUSG00000019564	Arid3a	0.943748106637662	0.95539931783072	Anterior_somites_VS_NMP
366	ENSMUSG00000004665	Cnn2	9.85026357876515e-09	6.73101344548952e-07	Anterior_somites_VS_NMP
367	ENSMUSG00000075706	Gpx4	0.0177108200958853	0.0296061374316301	Anterior_somites_VS_NMP
368	ENSMUSG00000034994	Eef2	0.717435295904066	0.751568752743003	Anterior_somites_VS_NMP
369	ENSMUSG00000020248	Nfyb	0.0213002641543408	0.0347010925958135	Anterior_somites_VS_NMP
370	ENSMUSG00000020059	Sycp3	0.299287833984647	0.3543060979799	Anterior_somites_VS_NMP
371	ENSMUSG00000020027	Socs2	0.0526708067574006	0.0758607638309166	Anterior_somites_VS_NMP
372	ENSMUSG00000019943	Atp2b1	0.0353827927644097	0.05350146588846	Anterior_somites_VS_NMP
373	ENSMUSG00000019960	Dusp6	0.000121966804138556	0.000445160739140722	Anterior_somites_VS_NMP
374	ENSMUSG00000020186	Csrp2	0.0463456946738476	0.0675693461559497	Anterior_somites_VS_NMP
375	ENSMUSG00000020205	Phlda1	2.43501386588358e-05	0.000124794460626533	Anterior_somites_VS_NMP
376	ENSMUSG00000074748	Atxn7l3b	0.464802972598754	0.519262176472722	Anterior_somites_VS_NMP
377	ENSMUSG00000056758	Hmga2	2.76992550845811e-05	0.000135737385474242	Anterior_somites_VS_NMP
378	ENSMUSG00000034620	Tmem5	0.279096449444144	0.334915739332973	Anterior_somites_VS_NMP
379	ENSMUSG00000025393	Atp5b	0.112462517430545	0.148740748859753	Anterior_somites_VS_NMP
380	ENSMUSG00000025351	Cd63	0.0450009283372689	0.0660514819270176	Anterior_somites_VS_NMP
381	ENSMUSG00000008206	Cers4	0.000958437919694715	0.00250653992855083	Anterior_somites_VS_NMP
382	ENSMUSG00000031534	Smim19	0.497117784943343	0.548882293967964	Anterior_somites_VS_NMP
383	ENSMUSG00000031548	Sfrp1	0.000825858259128225	0.00220348299073258	Anterior_somites_VS_NMP
384	ENSMUSG00000085795	Zfp703	0.00409353764876509	0.008419818240771	Anterior_somites_VS_NMP
385	ENSMUSG00000031586	Rbpms	0.0126317831628249	0.0222913820520439	Anterior_somites_VS_NMP
386	ENSMUSG00000031530	Dusp4	1.95177796829154e-05	0.000105757132202581	Anterior_somites_VS_NMP
387	ENSMUSG00000031633	Slc25a4	6.16339306254086e-06	4.70867917200327e-05	Anterior_somites_VS_NMP
388	ENSMUSG00000063049	Ing2	0.103322525720551	0.13813772460465	Anterior_somites_VS_NMP
389	ENSMUSG00000058056	Palld	0.104249809367124	0.138924448019028	Anterior_somites_VS_NMP
390	ENSMUSG00000031604	Msmo1	7.5996827204158e-05	0.00030547744268338	Anterior_somites_VS_NMP
391	ENSMUSG00000003573	Homer3	0.00170080824197952	0.00407368373505092	Anterior_somites_VS_NMP
392	ENSMUSG00000035964	Tmem59l	2.15963112099578e-08	1.18037711231603e-06	Anterior_somites_VS_NMP
393	ENSMUSG00000007888	Crlf1	8.01876656493577e-06	5.63604735706914e-05	Anterior_somites_VS_NMP
394	ENSMUSG00000090137	Uba52	0.95255456271676	0.962729755251944	Anterior_somites_VS_NMP
395	ENSMUSG00000019139	Isyna1	1.73389759137614e-06	1.97471670128949e-05	Anterior_somites_VS_NMP
396	ENSMUSG00000071076	Jund	0.00270026451020578	0.00597360674020343	Anterior_somites_VS_NMP
397	ENSMUSG00000035439	Haus8	0.533501878612662	0.582777362960545	Anterior_somites_VS_NMP
398	ENSMUSG00000034880	Mrpl34	0.0226122147658981	0.0364044818875061	Anterior_somites_VS_NMP
399	ENSMUSG00000046718	Bst2	6.96254450916976e-06	5.09757722992786e-05	Anterior_somites_VS_NMP
400	ENSMUSG00000031807	Pgls	0.0920774908812442	0.125143993131415	Anterior_somites_VS_NMP
401	ENSMUSG00000031799	Tpm4	0.0275100257753084	0.0431539821201944	Anterior_somites_VS_NMP
402	ENSMUSG00000037148	Arhgap10	0.0310524850292295	0.0481039755490583	Anterior_somites_VS_NMP
403	ENSMUSG00000037070	Rbmxl1	0.28603909407686	0.34224521956667	Anterior_somites_VS_NMP
404	ENSMUSG00000019433	Gipc1	0.656798880987749	0.697503110505664	Anterior_somites_VS_NMP
405	ENSMUSG00000003824	Syce2	0.00194807159797799	0.00453727877683682	Anterior_somites_VS_NMP
406	ENSMUSG00000052837	Junb	0.315601469579679	0.370057013901816	Anterior_somites_VS_NMP
407	ENSMUSG00000036934	4921524J17Rik	2.43298532042954e-05	0.000124794460626533	Anterior_somites_VS_NMP
408	ENSMUSG00000031661	Nkd1	0.00111347208628422	0.00284143291728131	Anterior_somites_VS_NMP
409	ENSMUSG00000043668	Tox3	3.29758604501843e-05	0.000156001185975872	Anterior_somites_VS_NMP
410	ENSMUSG00000031734	Irx3	9.38162015553526e-06	6.34859888643839e-05	Anterior_somites_VS_NMP
411	ENSMUSG00000031762	Mt2	0.000184735139138372	0.000631604245639731	Anterior_somites_VS_NMP
412	ENSMUSG00000031765	Mt1	2.41415887618865e-05	0.000124794460626533	Anterior_somites_VS_NMP
413	ENSMUSG00000031875	Cmtm3	0.00013700888213512	0.000494196261073893	Anterior_somites_VS_NMP
414	ENSMUSG00000013150	Gfod2	0.0271105198126617	0.0426964652619383	Anterior_somites_VS_NMP
415	ENSMUSG00000031897	Psmb10	0.0327761721709657	0.0501426514555818	Anterior_somites_VS_NMP
416	ENSMUSG00000000303	Cdh1	7.35606621215293e-05	0.000297630310557503	Anterior_somites_VS_NMP
417	ENSMUSG00000041438	Utp4	0.38035656355778	0.437232311379504	Anterior_somites_VS_NMP
418	ENSMUSG00000031843	Mphosph6	0.158447489042799	0.203010845336086	Anterior_somites_VS_NMP
419	ENSMUSG00000031827	Cotl1	0.00223027103782953	0.00507067167565679	Anterior_somites_VS_NMP
420	ENSMUSG00000006519	Cyba	0.505680735000875	0.556837335766406	Anterior_somites_VS_NMP
421	ENSMUSG00000006585	Cdt1	0.404948383321466	0.46247586953148	Anterior_somites_VS_NMP
422	ENSMUSG00000033998	Kcnk1	1.88420033371104e-05	0.000102547186303742	Anterior_somites_VS_NMP
423	ENSMUSG00000017485	Top2b	0.0394035482748802	0.0591053224123203	Anterior_somites_VS_NMP
424	ENSMUSG00000021806	Nid2	0.0462664356220873	0.0675693461559497	Anterior_somites_VS_NMP
425	ENSMUSG00000039081	Zfp503	0.000796591495967626	0.00214399899352337	Anterior_somites_VS_NMP
426	ENSMUSG00000021994	Wnt5a	0.000504378438204366	0.00144275692788691	Anterior_somites_VS_NMP
427	ENSMUSG00000021910	Nisch	0.246393187818013	0.299469981241261	Anterior_somites_VS_NMP
428	ENSMUSG00000037722	Gnpnat1	0.58961235031601	0.635046576960326	Anterior_somites_VS_NMP
429	ENSMUSG00000037712	Fermt2	0.10054346228423	0.13500923428996	Anterior_somites_VS_NMP
430	ENSMUSG00000021848	Otx2	0.00404601773834957	0.00833601644584584	Anterior_somites_VS_NMP
431	ENSMUSG00000000958	Slc7a7	0.02061766806834	0.0337030991314589	Anterior_somites_VS_NMP
432	ENSMUSG00000022216	Psme1	9.6805476922621e-05	0.000372560249260595	Anterior_somites_VS_NMP
433	ENSMUSG00000079197	Psme2	0.0168071648868722	0.0283577679161218	Anterior_somites_VS_NMP
434	ENSMUSG00000022221	Ripk3	5.77599256657016e-06	4.62892733352622e-05	Anterior_somites_VS_NMP
435	ENSMUSG00000021273	Fdft1	3.88775109815903e-05	0.000176910205955884	Anterior_somites_VS_NMP
436	ENSMUSG00000021953	Tdh	0.000100057428046516	0.000383397621486651	Anterior_somites_VS_NMP
437	ENSMUSG00000007989	Fzd3	0.0589765884161903	0.0838626632970106	Anterior_somites_VS_NMP
438	ENSMUSG00000022033	Pbk	0.0152859770116096	0.0261862837385513	Anterior_somites_VS_NMP
439	ENSMUSG00000022040	Ephx2	9.59700227538047e-05	0.000371204804991131	Anterior_somites_VS_NMP
440	ENSMUSG00000022051	Bnip3l	0.00853719771826478	0.0162550359031976	Anterior_somites_VS_NMP
441	ENSMUSG00000048922	Cdca2	0.0313526704747449	0.0485079052628129	Anterior_somites_VS_NMP
442	ENSMUSG00000022054	Nefm	3.3302538635488e-05	0.000156550858857646	Anterior_somites_VS_NMP
443	ENSMUSG00000022055	Nefl	1.55577569124848e-05	8.90048418714247e-05	Anterior_somites_VS_NMP
444	ENSMUSG00000022101	Fgf17	2.05589540211037e-09	2.52774173684246e-07	Anterior_somites_VS_NMP
445	ENSMUSG00000033446	Lpar6	0.4783428301472	0.53101234754608	Anterior_somites_VS_NMP
446	ENSMUSG00000022108	Itm2b	0.000235237683597376	0.000765455954562891	Anterior_somites_VS_NMP
447	ENSMUSG00000022010	Tsc22d1	0.0297553281826093	0.0462693472371801	Anterior_somites_VS_NMP
448	ENSMUSG00000005148	Klf5	1.10102164366775e-05	6.90947255975172e-05	Anterior_somites_VS_NMP
449	ENSMUSG00000055717	Slain1	1.80689973063647e-06	2.02044242607532e-05	Anterior_somites_VS_NMP
450	ENSMUSG00000058571	Gpc6	0.527824058528278	0.57708763732425	Anterior_somites_VS_NMP
451	ENSMUSG00000041703	Zic5	0.000332541691320839	0.00101863664412981	Anterior_somites_VS_NMP
452	ENSMUSG00000050912	Tmem123	0.401839192109673	0.459351492839125	Anterior_somites_VS_NMP
453	ENSMUSG00000003309	Ap1m2	0.00563765375041905	0.0111305202456106	Anterior_somites_VS_NMP
454	ENSMUSG00000032193	Ldlr	0.0476345949851685	0.0690926318770722	Anterior_somites_VS_NMP
455	ENSMUSG00000074476	Spc24	0.0448785184807984	0.0659505110291303	Anterior_somites_VS_NMP
456	ENSMUSG00000035934	Pknox2	0.122597387159323	0.160419985325497	Anterior_somites_VS_NMP
457	ENSMUSG00000032014	Oaf	0.00138442580935808	0.00342624496078559	Anterior_somites_VS_NMP
458	ENSMUSG00000032011	Thy1	9.38111542401292e-05	0.000365151011757465	Anterior_somites_VS_NMP
459	ENSMUSG00000066705	Fxyd6	0.000213879389637527	0.000703400131695611	Anterior_somites_VS_NMP
460	ENSMUSG00000039542	Ncam1	4.24279073439825e-05	0.000189768458302176	Anterior_somites_VS_NMP
461	ENSMUSG00000032050	Rdx	0.447948841574845	0.503521547860314	Anterior_somites_VS_NMP
462	ENSMUSG00000032279	Idh3a	0.0337902002849567	0.051501792255882	Anterior_somites_VS_NMP
463	ENSMUSG00000032291	Crabp1	5.52207692594578e-07	1.02911433619899e-05	Anterior_somites_VS_NMP
464	ENSMUSG00000032314	Etfa	0.822579947452874	0.850229693585744	Anterior_somites_VS_NMP
465	ENSMUSG00000032320	Rcn2	0.518590230349783	0.568508006533185	Anterior_somites_VS_NMP
466	ENSMUSG00000004661	Arid3b	0.0464784690000342	0.0676550495503457	Anterior_somites_VS_NMP
467	ENSMUSG00000032397	Tipin	0.185955837299449	0.23363195084609	Anterior_somites_VS_NMP
468	ENSMUSG00000033629	Hacd3	0.00600832995282434	0.0117491984769061	Anterior_somites_VS_NMP
469	ENSMUSG00000032394	Igdcc3	0.0112945715042442	0.0204901518439828	Anterior_somites_VS_NMP
470	ENSMUSG00000032387	Rbpms2	2.89752813339759e-07	6.72445208316799e-06	Anterior_somites_VS_NMP
471	ENSMUSG00000040204	Pclaf	0.0182896227160984	0.0305240650485767	Anterior_somites_VS_NMP
472	ENSMUSG00000036943	Rab8b	0.0186179739343853	0.0309460918098566	Anterior_somites_VS_NMP
473	ENSMUSG00000059246	Foxb1	3.37503485523254e-05	0.000157245942118789	Anterior_somites_VS_NMP
474	ENSMUSG00000032218	Ccnb2	0.262801443821558	0.316597233986793	Anterior_somites_VS_NMP
475	ENSMUSG00000032199	Polr2m	0.558974339128285	0.606830041595578	Anterior_somites_VS_NMP
476	ENSMUSG00000032228	Tcf12	0.09458115206807	0.128101056486422	Anterior_somites_VS_NMP
477	ENSMUSG00000032221	Mns1	0.889593863437704	0.911625382367563	Anterior_somites_VS_NMP
478	ENSMUSG00000036030	Prtg	0.00989543693887032	0.0184135967243729	Anterior_somites_VS_NMP
479	ENSMUSG00000060461	Dppa5a	0.230654601470208	0.283989148957314	Anterior_somites_VS_NMP
480	ENSMUSG00000066456	Hmgn3	0.00276033847630981	0.00604131018836489	Anterior_somites_VS_NMP
481	ENSMUSG00000032374	Plod2	0.0177155423981136	0.0296061374316301	Anterior_somites_VS_NMP
482	ENSMUSG00000045414	1190002N15Rik	0.0171561202183549	0.0287885782654522	Anterior_somites_VS_NMP
483	ENSMUSG00000046997	Spsb4	9.49709101711108e-06	6.34859888643839e-05	Anterior_somites_VS_NMP
484	ENSMUSG00000046402	Rbp1	1.29743292494996e-07	3.98960624422112e-06	Anterior_somites_VS_NMP
485	ENSMUSG00000032562	Gnai2	1.01921651057716e-06	1.36264816088034e-05	Anterior_somites_VS_NMP
486	ENSMUSG00000039952	Dag1	0.0343362235619211	0.052140191334769	Anterior_somites_VS_NMP
487	ENSMUSG00000062867	Impdh2	0.99439049373787	0.996821766338696	Anterior_somites_VS_NMP
488	ENSMUSG00000032601	Prkar2a	0.000713873856342927	0.00193406353150176	Anterior_somites_VS_NMP
489	ENSMUSG00000032491	Nradd	0.173786105673245	0.220823254109598	Anterior_somites_VS_NMP
490	ENSMUSG00000032494	Tdgf1	0.575225381016986	0.620637911097274	Anterior_somites_VS_NMP
491	ENSMUSG00000032436	Cmtm7	0.00275951762649786	0.00604131018836489	Anterior_somites_VS_NMP
492	ENSMUSG00000041012	Cmtm8	2.14587589833636e-06	2.33577642031303e-05	Anterior_somites_VS_NMP
493	ENSMUSG00000032446	Eomes	0.429038596386309	0.485927692039742	Anterior_somites_VS_NMP
494	ENSMUSG00000054871	Tmem158	4.31536760206854e-05	0.000191621016265137	Anterior_somites_VS_NMP
495	ENSMUSG00000020469	Myl7	3.1955614963836e-07	7.01882257241397e-06	Anterior_somites_VS_NMP
496	ENSMUSG00000041126	H2afv	0.193160912381777	0.241696767273231	Anterior_somites_VS_NMP
497	ENSMUSG00000020176	Grb10	0.0068797596194011	0.0133471677158728	Anterior_somites_VS_NMP
498	ENSMUSG00000020321	Mdh1	0.0946698051594779	0.128101056486422	Anterior_somites_VS_NMP
499	ENSMUSG00000051355	Commd1	0.0140499680568521	0.0244779896741191	Anterior_somites_VS_NMP
500	ENSMUSG00000020288	Ahsa2	0.0267070089914248	0.0422231633154917	Anterior_somites_VS_NMP
501	ENSMUSG00000042208	0610010F05Rik	0.000994657447400058	0.00257022827794553	Anterior_somites_VS_NMP
502	ENSMUSG00000000861	Bcl11a	0.955173919643895	0.964584500132997	Anterior_somites_VS_NMP
503	ENSMUSG00000020303	Stc2	0.000133201428779013	0.000481875757053488	Anterior_somites_VS_NMP
504	ENSMUSG00000055609	Hba-x	0.978874786819732	0.983673192637475	Anterior_somites_VS_NMP
505	ENSMUSG00000069919	Hba-a1	0.999125972655007	0.99975353639889	Anterior_somites_VS_NMP
506	ENSMUSG00000020326	Ccng1	0.134083934795695	0.174337462789329	Anterior_somites_VS_NMP
507	ENSMUSG00000044707	Ccnjl	0.000307923580739996	0.000958850643823279	Anterior_somites_VS_NMP
508	ENSMUSG00000020390	Ube2b	0.34894187266829	0.404904248473582	Anterior_somites_VS_NMP
509	ENSMUSG00000036275	9530068E07Rik	0.693762185468767	0.728928612111901	Anterior_somites_VS_NMP
510	ENSMUSG00000020388	Pdlim4	4.88762958546781e-05	0.000213183843621468	Anterior_somites_VS_NMP
511	ENSMUSG00000018906	P4ha2	0.648589310250346	0.689511539851276	Anterior_somites_VS_NMP
512	ENSMUSG00000018339	Gpx3	2.61717341025402e-05	0.000131174935374915	Anterior_somites_VS_NMP
513	ENSMUSG00000018593	Sparc	0.000172855736329357	0.000598908607563687	Anterior_somites_VS_NMP
514	ENSMUSG00000056895	Hist3h2ba	9.83011568745945e-06	6.47149475696011e-05	Anterior_somites_VS_NMP
515	ENSMUSG00000009900	Wnt3a	2.3601985650947e-06	2.52438629136216e-05	Anterior_somites_VS_NMP
516	ENSMUSG00000018217	Pmp22	5.02215236620167e-05	0.000218277293654702	Anterior_somites_VS_NMP
517	ENSMUSG00000032892	Rangrf	0.0146863297537436	0.0253354636705534	Anterior_somites_VS_NMP
518	ENSMUSG00000023781	Hes7	1.92511869125878e-07	5.11294936500001e-06	Anterior_somites_VS_NMP
519	ENSMUSG00000018474	Chd3	6.45746102249032e-05	0.000270159083593983	Anterior_somites_VS_NMP
520	ENSMUSG00000018569	Cldn7	0.000325916533011679	0.00100722948644313	Anterior_somites_VS_NMP
521	ENSMUSG00000020808	Fam64a	0.000282015919839511	0.000898651765291706	Anterior_somites_VS_NMP
522	ENSMUSG00000045667	Smtnl2	7.52106483778338e-06	5.40988874296699e-05	Anterior_somites_VS_NMP
523	ENSMUSG00000020844	Nxn	0.0857488445494324	0.117582027643034	Anterior_somites_VS_NMP
524	ENSMUSG00000019437	Tlcd1	0.891161073742409	0.911920233530085	Anterior_somites_VS_NMP
525	ENSMUSG00000018648	Dusp14	0.413103186634317	0.468742545719751	Anterior_somites_VS_NMP
526	ENSMUSG00000018698	Lhx1	0.000117880871497276	0.000432816334154178	Anterior_somites_VS_NMP
527	ENSMUSG00000000805	Car4	0.373088267697588	0.430890675369045	Anterior_somites_VS_NMP
528	ENSMUSG00000020483	Dynll2	0.406770380719622	0.464090428030179	Anterior_somites_VS_NMP
529	ENSMUSG00000069769	Msi2	0.0164257923356033	0.0278288217256089	Anterior_somites_VS_NMP
530	ENSMUSG00000110344	Gm45716	0.00538462516526144	0.010716972416297	Anterior_somites_VS_NMP
531	ENSMUSG00000003948	Mmd	0.00261638068578441	0.00582997870201961	Anterior_somites_VS_NMP
532	ENSMUSG00000020541	Tom1l1	8.06729836463849e-08	3.00690211772889e-06	Anterior_somites_VS_NMP
533	ENSMUSG00000020859	Spag9	0.00360968165354214	0.00761562338568926	Anterior_somites_VS_NMP
534	ENSMUSG00000037573	Tob1	0.180490565209465	0.228163818301791	Anterior_somites_VS_NMP
535	ENSMUSG00000013415	Igf2bp1	0.518547699058251	0.568508006533185	Anterior_somites_VS_NMP
536	ENSMUSG00000020875	Hoxb9	4.71984026252426e-06	4.0597227432901e-05	Anterior_somites_VS_NMP
537	ENSMUSG00000056648	Hoxb8	1.67431986798422e-05	9.48003892623186e-05	Anterior_somites_VS_NMP
538	ENSMUSG00000038721	Hoxb7	3.08217244742997e-05	0.000146940779470499	Anterior_somites_VS_NMP
539	ENSMUSG00000085645	Hoxb5os	6.25873341425287e-07	1.1156872608016e-05	Anterior_somites_VS_NMP
540	ENSMUSG00000000690	Hoxb6	6.51863503166135e-05	0.000271793935218422	Anterior_somites_VS_NMP
541	ENSMUSG00000038692	Hoxb4	2.60922274171411e-06	2.65235039033748e-05	Anterior_somites_VS_NMP
542	ENSMUSG00000084844	Hoxb3os	0.738553653523212	0.771155342812861	Anterior_somites_VS_NMP
543	ENSMUSG00000075588	Hoxb2	0.000110483101349041	0.000414311630058903	Anterior_somites_VS_NMP
544	ENSMUSG00000018973	Hoxb1	3.92528374329302e-05	0.000177503639862148	Anterior_somites_VS_NMP
545	ENSMUSG00000043439	Epop	0.022867078020486	0.0367666744643107	Anterior_somites_VS_NMP
546	ENSMUSG00000017724	Etv4	2.95663835849462e-05	0.000142614320821505	Anterior_somites_VS_NMP
547	ENSMUSG00000000125	Wnt3	0.121490938239812	0.159141484595281	Anterior_somites_VS_NMP
548	ENSMUSG00000020623	Map2k6	0.0145255193679527	0.0251285356154455	Anterior_somites_VS_NMP
549	ENSMUSG00000020737	Hn1	0.00443097246116206	0.00900842335079229	Anterior_somites_VS_NMP
550	ENSMUSG00000020738	Sumo2	0.956660214050034	0.965292914915129	Anterior_somites_VS_NMP
551	ENSMUSG00000016559	H3f3b	0.886176199439526	0.909088177907103	Anterior_somites_VS_NMP
552	ENSMUSG00000050628	Ubald2	0.380309348269872	0.437232311379504	Anterior_somites_VS_NMP
553	ENSMUSG00000059248	Sept9	0.186619699840569	0.233771296367185	Anterior_somites_VS_NMP
554	ENSMUSG00000025574	Tk1	0.0026311913817507	0.00585208272598852	Anterior_somites_VS_NMP
555	ENSMUSG00000025140	Pycr1	2.439385334168e-06	2.58337468424939e-05	Anterior_somites_VS_NMP
556	ENSMUSG00000042988	Notum	4.21801094327059e-06	3.70582390015916e-05	Anterior_somites_VS_NMP
557	ENSMUSG00000025142	Aspscr1	0.000163063367678049	0.000571418638871796	Anterior_somites_VS_NMP
558	ENSMUSG00000025144	Cenpx	1.6147151133651e-06	1.8736788579614e-05	Anterior_somites_VS_NMP
559	ENSMUSG00000025161	Slc16a3	0.00195139875849323	0.00453727877683682	Anterior_somites_VS_NMP
560	ENSMUSG00000021193	Pitrm1	6.2812966574983e-05	0.000265498106141681	Anterior_somites_VS_NMP
561	ENSMUSG00000058258	Idi1	2.62349870749829e-05	0.000131174935374915	Anterior_somites_VS_NMP
562	ENSMUSG00000008859	Rala	0.767228984826472	0.797710609751953	Anterior_somites_VS_NMP
563	ENSMUSG00000075054	Yae1d1	0.133406890884209	0.173640715119129	Anterior_somites_VS_NMP
564	ENSMUSG00000060639	Hist1h4i	0.592736738582442	0.637853183251447	Anterior_somites_VS_NMP
565	ENSMUSG00000006717	Acot13	0.0690060477476453	0.0967815720976097	Anterior_somites_VS_NMP
566	ENSMUSG00000045136	Tubb2b	1.39645211819367e-05	8.14045547572611e-05	Anterior_somites_VS_NMP
567	ENSMUSG00000001707	Eef1e1	0.732259933193062	0.765233405121041	Anterior_somites_VS_NMP
568	ENSMUSG00000063200	Nol7	2.90601828304527e-06	2.87536345441109e-05	Anterior_somites_VS_NMP
569	ENSMUSG00000037960	Card19	0.000658570264951974	0.0018000920575354	Anterior_somites_VS_NMP
570	ENSMUSG00000021469	Msx2	1.19837584212019e-05	7.33334470551161e-05	Anterior_somites_VS_NMP
571	ENSMUSG00000034675	Dbn1	0.00043065952879813	0.00126102425307328	Anterior_somites_VS_NMP
572	ENSMUSG00000015937	H2afy	0.000448158028816573	0.00129094701509224	Anterior_somites_VS_NMP
573	ENSMUSG00000021552	Gkap1	0.00130189589504053	0.00325473973760134	Anterior_somites_VS_NMP
574	ENSMUSG00000021466	Ptch1	0.000959821387274343	0.00250653992855083	Anterior_somites_VS_NMP
575	ENSMUSG00000021591	Glrx	2.82199090692187e-06	2.82199090692187e-05	Anterior_somites_VS_NMP
576	ENSMUSG00000021597	Slf1	0.0079972173024556	0.0153456743869273	Anterior_somites_VS_NMP
577	ENSMUSG00000021614	Vcan	0.0278548713625882	0.043534297046993	Anterior_somites_VS_NMP
578	ENSMUSG00000012422	Tmem167	0.0394783984506851	0.0591454690552286	Anterior_somites_VS_NMP
579	ENSMUSG00000003992	Ssbp2	0.000232700487850249	0.000759208488211689	Anterior_somites_VS_NMP
580	ENSMUSG00000021707	Dhfr	0.00121511036506885	0.00306896457707328	Anterior_somites_VS_NMP
581	ENSMUSG00000021678	F2rl1	7.20697709900159e-05	0.000294504379793088	Anterior_somites_VS_NMP
582	ENSMUSG00000048376	F2r	0.121318806930684	0.159085429130854	Anterior_somites_VS_NMP
583	ENSMUSG00000021670	Hmgcr	0.0745744365932525	0.103295672308221	Anterior_somites_VS_NMP
584	ENSMUSG00000052727	Map1b	2.04993480421049e-05	0.000110588588121882	Anterior_somites_VS_NMP
585	ENSMUSG00000021643	Serf1	0.369879923545091	0.427586753722239	Anterior_somites_VS_NMP
586	ENSMUSG00000021760	Gpx8	0.308053279868284	0.363632950324366	Anterior_somites_VS_NMP
587	ENSMUSG00000021764	Ndufs4	0.00874421738555366	0.0165722455843313	Anterior_somites_VS_NMP
588	ENSMUSG00000021765	Fst	5.08206224133376e-07	9.72422594352954e-06	Anterior_somites_VS_NMP
589	ENSMUSG00000021728	Emb	0.00139691595410164	0.00345021410350406	Anterior_somites_VS_NMP
590	ENSMUSG00000094114	Gm21967	0.0358699240818259	0.0541349774486452	Anterior_somites_VS_NMP
591	ENSMUSG00000093930	Hmgcs1	0.0252222913077963	0.0401337882387962	Anterior_somites_VS_NMP
592	ENSMUSG00000020592	Sdc1	0.220087041593531	0.272615368741232	Anterior_somites_VS_NMP
593	ENSMUSG00000020608	Smc6	0.310888583459958	0.365926275268659	Anterior_somites_VS_NMP
594	ENSMUSG00000036523	Greb1	3.22931527811414e-08	1.6550240800335e-06	Anterior_somites_VS_NMP
595	ENSMUSG00000011179	Odc1	0.00400453918417088	0.00827829108660534	Anterior_somites_VS_NMP
596	ENSMUSG00000073197	5730507C01Rik	0.0529629918325007	0.0761033644322148	Anterior_somites_VS_NMP
597	ENSMUSG00000020644	Id2	0.102089527847886	0.13693578980687	Anterior_somites_VS_NMP
598	ENSMUSG00000020674	Pxdn	0.940617987389964	0.954453986048953	Anterior_somites_VS_NMP
599	ENSMUSG00000020577	Tspan13	5.60881308943674e-07	1.02967762686674e-05	Anterior_somites_VS_NMP
600	ENSMUSG00000047446	Arl4a	0.00113883382720796	0.00289414381707808	Anterior_somites_VS_NMP
601	ENSMUSG00000035293	G2e3	0.00455145426168164	0.00922288095859706	Anterior_somites_VS_NMP
602	ENSMUSG00000062929	Cfl2	0.448256987729304	0.503521547860314	Anterior_somites_VS_NMP
603	ENSMUSG00000035021	Baz1a	0.109840751303852	0.145429627668178	Anterior_somites_VS_NMP
604	ENSMUSG00000021025	Nfkbia	0.000148122923397511	0.000525046673714519	Anterior_somites_VS_NMP
605	ENSMUSG00000021087	Rtn1	0.00179206374927321	0.00424708749827754	Anterior_somites_VS_NMP
606	ENSMUSG00000059436	Max	0.251049535803862	0.304527543430721	Anterior_somites_VS_NMP
607	ENSMUSG00000021127	Zfp36l1	0.409948583694941	0.466885886985905	Anterior_somites_VS_NMP
608	ENSMUSG00000015143	Actn1	0.0208111081292722	0.0339491551710939	Anterior_somites_VS_NMP
609	ENSMUSG00000071235	Vrtn	0.513149317086455	0.563547910728875	Anterior_somites_VS_NMP
610	ENSMUSG00000021037	Ahsa1	0.00896922315260493	0.0169464584910969	Anterior_somites_VS_NMP
611	ENSMUSG00000033713	Foxn3	0.165420643289676	0.211065758554255	Anterior_somites_VS_NMP
612	ENSMUSG00000021095	Gsc	0.849262934082119	0.874136743866951	Anterior_somites_VS_NMP
613	ENSMUSG00000058070	Eml1	0.000806105137066425	0.00216015102089696	Anterior_somites_VS_NMP
614	ENSMUSG00000040856	Dlk1	0.0108084135367161	0.0197514901779524	Anterior_somites_VS_NMP
615	ENSMUSG00000001270	Ckb	0.0190895080988178	0.031644332832272	Anterior_somites_VS_NMP
616	ENSMUSG00000006356	Crip2	0.000542972787087164	0.00153273271966822	Anterior_somites_VS_NMP
617	ENSMUSG00000006360	Crip1	2.52930886605506e-05	0.000128026745071923	Anterior_somites_VS_NMP
618	ENSMUSG00000048562	Sp8	1.05516313435881e-05	6.71195808127091e-05	Anterior_somites_VS_NMP
619	ENSMUSG00000022186	Oxct1	0.0277144782885155	0.0433699851079823	Anterior_somites_VS_NMP
620	ENSMUSG00000005360	Slc1a3	0.000356573706109784	0.00106711839054753	Anterior_somites_VS_NMP
621	ENSMUSG00000022272	Myo10	0.00441767742792984	0.00899626363634719	Anterior_somites_VS_NMP
622	ENSMUSG00000022261	Sdc2	0.0115534723008119	0.0208675050367088	Anterior_somites_VS_NMP
623	ENSMUSG00000022255	Mtdh	0.0192301589694289	0.0317917950704269	Anterior_somites_VS_NMP
624	ENSMUSG00000022257	Laptm4b	5.84121514865375e-06	4.62892733352622e-05	Anterior_somites_VS_NMP
625	ENSMUSG00000022283	Pabpc1	0.00865131960686964	0.0164468672588094	Anterior_somites_VS_NMP
626	ENSMUSG00000037465	Klf10	0.0564296980221179	0.0805292947113155	Anterior_somites_VS_NMP
627	ENSMUSG00000054196	Cthrc1	0.000255102652678315	0.000819259171786757	Anterior_somites_VS_NMP
628	ENSMUSG00000068522	Aard	1.2587818876803e-05	7.62710207806288e-05	Anterior_somites_VS_NMP
629	ENSMUSG00000022351	Sqle	0.000851950147952653	0.00226762993145738	Anterior_somites_VS_NMP
630	ENSMUSG00000022587	Ly6e	6.91203591729227e-06	5.09090070555059e-05	Anterior_somites_VS_NMP
631	ENSMUSG00000068220	Lgals1	2.24304568064675e-05	0.000117903683213483	Anterior_somites_VS_NMP
632	ENSMUSG00000033047	Eif3l	0.00513535826969784	0.0102707165393957	Anterior_somites_VS_NMP
633	ENSMUSG00000022474	Pmm1	0.000685072107457905	0.00186669587480487	Anterior_somites_VS_NMP
634	ENSMUSG00000036106	Prr5	0.237086316975332	0.289876908429083	Anterior_somites_VS_NMP
635	ENSMUSG00000006369	Fbln1	0.0547816912393255	0.0784159153112696	Anterior_somites_VS_NMP
636	ENSMUSG00000022610	Mapk12	4.0593702489318e-07	8.46275492573917e-06	Anterior_somites_VS_NMP
637	ENSMUSG00000022634	Yaf2	0.0160554159828115	0.0273141931657788	Anterior_somites_VS_NMP
638	ENSMUSG00000022635	Zcrb1	0.00320165463491012	0.00682501767927114	Anterior_somites_VS_NMP
639	ENSMUSG00000003355	Fkbp11	0.610100584910025	0.653110286718304	Anterior_somites_VS_NMP
640	ENSMUSG00000023004	Tuba1b	0.169467931473806	0.216005757215318	Anterior_somites_VS_NMP
641	ENSMUSG00000072235	Tuba1a	7.01430978683035e-08	2.97503484062115e-06	Anterior_somites_VS_NMP
642	ENSMUSG00000000346	Dazap2	0.295453542106602	0.351798506090146	Anterior_somites_VS_NMP
643	ENSMUSG00000053559	Smagp	1.27864582607482e-08	8.17136500940442e-07	Anterior_somites_VS_NMP
644	ENSMUSG00000049382	Krt8	7.25547715199183e-05	0.000295504533011588	Anterior_somites_VS_NMP
645	ENSMUSG00000023043	Krt18	0.000940303362464602	0.00247131011929799	Anterior_somites_VS_NMP
646	ENSMUSG00000001288	Rarg	3.04632374129166e-05	0.000146366336007373	Anterior_somites_VS_NMP
647	ENSMUSG00000036139	Hoxc9	0.000138578316934459	0.000498395701255512	Anterior_somites_VS_NMP
648	ENSMUSG00000001657	Hoxc8	5.13881858804406e-07	9.72422594352954e-06	Anterior_somites_VS_NMP
649	ENSMUSG00000001661	Hoxc6	6.69966924407562e-07	1.14452682919625e-05	Anterior_somites_VS_NMP
650	ENSMUSG00000075394	Hoxc4	9.37435547729082e-07	1.26708321286458e-05	Anterior_somites_VS_NMP
651	ENSMUSG00000000552	Zfp385a	0.693014536069082	0.728928612111901	Anterior_somites_VS_NMP
652	ENSMUSG00000022490	Ppp1r1a	9.59410010817977e-05	0.000371204804991131	Anterior_somites_VS_NMP
653	ENSMUSG00000063445	Nmral1	0.00495525396082649	0.00997538849724481	Anterior_somites_VS_NMP
654	ENSMUSG00000022674	Ube2v2	0.242181767762128	0.295226535527668	Anterior_somites_VS_NMP
655	ENSMUSG00000041957	Pkp2	0.000568519875007584	0.0015892714687712	Anterior_somites_VS_NMP
656	ENSMUSG00000021018	Polr2h	0.0022565860054744	0.00509513096168131	Anterior_somites_VS_NMP
657	ENSMUSG00000033581	Igf2bp2	0.0548273879412129	0.0784159153112696	Anterior_somites_VS_NMP
658	ENSMUSG00000022881	Rfc4	0.461980623917502	0.516578334016844	Anterior_somites_VS_NMP
659	ENSMUSG00000022528	Hes1	0.0445026577034403	0.0654763982957315	Anterior_somites_VS_NMP
660	ENSMUSG00000046546	Fam43a	0.000853587527044525	0.00226762993145738	Anterior_somites_VS_NMP
661	ENSMUSG00000022770	Dlg1	3.89777770845891e-05	0.000176910205955884	Anterior_somites_VS_NMP
662	ENSMUSG00000023791	Pigx	0.0413380005099856	0.0616312007603421	Anterior_somites_VS_NMP
663	ENSMUSG00000022849	Hspbap1	0.00214976770928761	0.00490577788946894	Anterior_somites_VS_NMP
664	ENSMUSG00000022820	Ndufb4	0.102951326093106	0.137791219906986	Anterior_somites_VS_NMP
665	ENSMUSG00000022816	Fstl1	0.186636921164696	0.233771296367185	Anterior_somites_VS_NMP
666	ENSMUSG00000002844	Adprh	0.0264829285446411	0.0419499525984083	Anterior_somites_VS_NMP
667	ENSMUSG00000047261	Gap43	8.01218625696211e-06	5.63604735706914e-05	Anterior_somites_VS_NMP
668	ENSMUSG00000022636	Alcam	0.00176091852764901	0.00419753835079123	Anterior_somites_VS_NMP
669	ENSMUSG00000022865	Cxadr	0.0117525423262519	0.0210723426549415	Anterior_somites_VS_NMP
670	ENSMUSG00000046160	Olig1	0.00111801442651153	0.0028471174836629	Anterior_somites_VS_NMP
671	ENSMUSG00000022965	Ifngr2	5.94610177802555e-06	4.62892733352622e-05	Anterior_somites_VS_NMP
672	ENSMUSG00000040785	Ttc3	0.43036504059241	0.486981600670345	Anterior_somites_VS_NMP
673	ENSMUSG00000022895	Ets2	0.000160304260574752	0.000563354972876986	Anterior_somites_VS_NMP
674	ENSMUSG00000052397	Ezr	7.43445734856212e-07	1.1496762968676e-05	Anterior_somites_VS_NMP
675	ENSMUSG00000023861	Mpc1	0.20093532135705	0.250405719624287	Anterior_somites_VS_NMP
676	ENSMUSG00000062327	T	8.23979319839291e-05	0.000326933730129783	Anterior_somites_VS_NMP
677	ENSMUSG00000047786	Lix1	6.07571170603209e-07	1.09898902917933e-05	Anterior_somites_VS_NMP
678	ENSMUSG00000023905	Tnfrsf12a	0.00843664643119173	0.0160884885432028	Anterior_somites_VS_NMP
679	ENSMUSG00000023906	Cldn6	1.02708262029616e-07	3.41435573774129e-06	Anterior_somites_VS_NMP
680	ENSMUSG00000024132	Eci1	0.000802395459057281	0.00215490483545951	Anterior_somites_VS_NMP
681	ENSMUSG00000044533	Rps2	0.706979156860113	0.741333642743341	Anterior_somites_VS_NMP
682	ENSMUSG00000025732	Fam195a	0.00152173964380717	0.00371376936881513	Anterior_somites_VS_NMP
683	ENSMUSG00000071192	Wfikkn1	1.85487665655038e-05	0.000101399923891421	Anterior_somites_VS_NMP
684	ENSMUSG00000024190	Dusp1	0.0116624846399803	0.0209521129048407	Anterior_somites_VS_NMP
685	ENSMUSG00000024014	Pim1	0.000317939753337462	0.000985052636284831	Anterior_somites_VS_NMP
686	ENSMUSG00000061232	H2-K1	2.46678415312738e-05	0.00012589811237953	Anterior_somites_VS_NMP
687	ENSMUSG00000034786	Gpsm3	0.00334285751965179	0.0071136933376673	Anterior_somites_VS_NMP
688	ENSMUSG00000007041	Clic1	0.540384371741401	0.588726994899843	Anterior_somites_VS_NMP
689	ENSMUSG00000007039	Ddah2	0.00382612208060368	0.00797649179515683	Anterior_somites_VS_NMP
690	ENSMUSG00000073411	H2-D1	2.14315801019556e-07	5.29415168509072e-06	Anterior_somites_VS_NMP
691	ENSMUSG00000024406	Pou5f1	8.21757678912998e-07	1.1891317000741e-05	Anterior_somites_VS_NMP
692	ENSMUSG00000024409	Psors1c2	0.000294157741426699	0.000925355554871713	Anterior_somites_VS_NMP
693	ENSMUSG00000023915	Tnfrsf21	0.00459079350711424	0.00928729607524756	Anterior_somites_VS_NMP
694	ENSMUSG00000023913	Pla2g7	9.27942593098066e-07	1.26708321286458e-05	Anterior_somites_VS_NMP
695	ENSMUSG00000023939	Mrpl14	0.753838298851518	0.785780599650311	Anterior_somites_VS_NMP
696	ENSMUSG00000023972	Ptk7	2.93934007219318e-05	0.000142338121606205	Anterior_somites_VS_NMP
697	ENSMUSG00000034165	Ccnd3	0.823919751739991	0.850899491721401	Anterior_somites_VS_NMP
698	ENSMUSG00000032717	Mdfi	0.0339797610160144	0.0516971503704997	Anterior_somites_VS_NMP
699	ENSMUSG00000040771	Oard1	0.0493390462034015	0.0713965021531575	Anterior_somites_VS_NMP
700	ENSMUSG00000024197	Plin3	0.00189911165532525	0.00445783842757644	Anterior_somites_VS_NMP
701	ENSMUSG00000001228	Uhrf1	0.384123090809009	0.440327494590011	Anterior_somites_VS_NMP
702	ENSMUSG00000044279	Crb3	0.0026427156874488	0.00585682936137301	Anterior_somites_VS_NMP
703	ENSMUSG00000035678	Tnfsf9	8.82053354660118e-06	6.06103701805556e-05	Anterior_somites_VS_NMP
704	ENSMUSG00000024054	Smchd1	0.0592548900892495	0.0840640309224647	Anterior_somites_VS_NMP
705	ENSMUSG00000055760	Gemin6	0.879188921876141	0.90267310008986	Anterior_somites_VS_NMP
706	ENSMUSG00000045394	Epcam	1.21405070671396e-06	1.5237575196512e-05	Anterior_somites_VS_NMP
707	ENSMUSG00000006740	Kif5b	0.344658016466895	0.400311010627272	Anterior_somites_VS_NMP
708	ENSMUSG00000042942	Greb1l	0.431720574942412	0.487897718311539	Anterior_somites_VS_NMP
709	ENSMUSG00000024304	Cdh2	8.34720547946428e-05	0.000329072523709649	Anterior_somites_VS_NMP
710	ENSMUSG00000024270	Slc39a6	0.25250570325091	0.305992133003566	Anterior_somites_VS_NMP
711	ENSMUSG00000024268	Celf4	6.87471069179343e-05	0.00028186313836353	Anterior_somites_VS_NMP
712	ENSMUSG00000012282	Wnt8a	5.88363136309092e-06	4.62892733352622e-05	Anterior_somites_VS_NMP
713	ENSMUSG00000024359	Hspa9	0.603106138193429	0.64674851785346	Anterior_somites_VS_NMP
714	ENSMUSG00000073599	Ecscr	7.98714113393567e-07	1.1891317000741e-05	Anterior_somites_VS_NMP
715	ENSMUSG00000046668	Cxxc5	0.00378286711909528	0.00792257051618538	Anterior_somites_VS_NMP
716	ENSMUSG00000046727	Cystm1	9.06305944841397e-11	3.71585437384973e-08	Anterior_somites_VS_NMP
717	ENSMUSG00000044595	Dnd1	0.113739000673002	0.150267423015889	Anterior_somites_VS_NMP
718	ENSMUSG00000051316	Taf7	0.00597525208093432	0.0117031211139319	Anterior_somites_VS_NMP
719	ENSMUSG00000056671	Prelid2	0.263842994682305	0.317230580116554	Anterior_somites_VS_NMP
720	ENSMUSG00000071856	Mcc	8.88357383254589e-05	0.000346882406794649	Anterior_somites_VS_NMP
721	ENSMUSG00000024480	Ap3s1	0.0159320580766788	0.02714187179268	Anterior_somites_VS_NMP
722	ENSMUSG00000019647	Sema6a	6.74683309316996e-06	5.0294573967267e-05	Anterior_somites_VS_NMP
723	ENSMUSG00000038059	Smim3	2.15636630303119e-05	0.000114324592790016	Anterior_somites_VS_NMP
724	ENSMUSG00000024619	Cdx1	6.71428000342658e-06	5.0294573967267e-05	Anterior_somites_VS_NMP
725	ENSMUSG00000024525	Impa2	0.019951109299528	0.032719819251226	Anterior_somites_VS_NMP
726	ENSMUSG00000001473	Tubb6	0.263367842413961	0.316969125410149	Anterior_somites_VS_NMP
727	ENSMUSG00000025880	Smad7	0.0456340665190057	0.0669009556834053	Anterior_somites_VS_NMP
728	ENSMUSG00000025427	Rnf165	0.000391678456092901	0.00115531055394309	Anterior_somites_VS_NMP
729	ENSMUSG00000025428	Atp5a1	0.094409791157066	0.128030918548171	Anterior_somites_VS_NMP
730	ENSMUSG00000056214	Pard6g	0.000301718253029373	0.000944309036198801	Anterior_somites_VS_NMP
731	ENSMUSG00000024873	Cnih2	0.00434257243804397	0.00885798358008969	Anterior_somites_VS_NMP
732	ENSMUSG00000024844	Banf1	0.0100034903227263	0.018530561893002	Anterior_somites_VS_NMP
733	ENSMUSG00000079478	Sssca1	0.0972112467892364	0.13110727363022	Anterior_somites_VS_NMP
734	ENSMUSG00000024787	Snx15	0.239376904061048	0.29238688380843	Anterior_somites_VS_NMP
735	ENSMUSG00000010095	Slc3a2	0.89493862581145	0.915024530131407	Anterior_somites_VS_NMP
736	ENSMUSG00000024736	Tmem132a	0.235700769369637	0.288638483543359	Anterior_somites_VS_NMP
737	ENSMUSG00000041488	Stx3	0.000146233898894506	0.000519848831330182	Anterior_somites_VS_NMP
738	ENSMUSG00000024697	Gna14	0.00153738440050871	0.00373712018305477	Anterior_somites_VS_NMP
739	ENSMUSG00000024726	Carnmt1	0.205830916580357	0.255987894230373	Anterior_somites_VS_NMP
740	ENSMUSG00000033863	Klf9	0.0362537373213193	0.0545802899696728	Anterior_somites_VS_NMP
741	ENSMUSG00000016495	Plgrkt	0.000525940083241258	0.00149746829256192	Anterior_somites_VS_NMP
742	ENSMUSG00000024817	Uhrf2	0.481565691049062	0.534108025239267	Anterior_somites_VS_NMP
743	ENSMUSG00000024868	Dkk1	0.296402386398237	0.352289251460524	Anterior_somites_VS_NMP
744	ENSMUSG00000047632	Fgfbp3	0.00314509680744609	0.00675125492697853	Anterior_somites_VS_NMP
745	ENSMUSG00000024987	Cyp26a1	0.000109382687211132	0.00041143946565655	Anterior_somites_VS_NMP
746	ENSMUSG00000044026	Slc35g1	0.00419039206414453	0.00859030373149629	Anterior_somites_VS_NMP
747	ENSMUSG00000025203	Scd2	0.0232449875986868	0.0373255022798757	Anterior_somites_VS_NMP
748	ENSMUSG00000037071	Scd1	1.03050857368384e-05	6.6711870822691e-05	Anterior_somites_VS_NMP
749	ENSMUSG00000025219	Fgf8	1.28609413230501e-05	7.71656479383006e-05	Anterior_somites_VS_NMP
750	ENSMUSG00000056209	Npm3	0.116349186338716	0.153222161880751	Anterior_somites_VS_NMP
751	ENSMUSG00000034336	Ina	6.11765769697094e-06	4.70294935454641e-05	Anterior_somites_VS_NMP
752	ENSMUSG00000016918	Sulf1	0.069850111736324	0.0978538011795884	Anterior_somites_VS_NMP
753	ENSMUSG00000025921	Rdh10	4.28256723010193e-09	3.51170512868358e-07	Anterior_somites_VS_NMP
754	ENSMUSG00000026147	Col9a1	0.00143700722906877	0.00353503778350918	Anterior_somites_VS_NMP
755	ENSMUSG00000026124	Cfc1	8.18599897664323e-07	1.1891317000741e-05	Anterior_somites_VS_NMP
756	ENSMUSG00000026014	Raph1	0.00354388920236154	0.00748966274725892	Anterior_somites_VS_NMP
757	ENSMUSG00000061816	Myl1	0.00941559596152061	0.017573874101169	Anterior_somites_VS_NMP
758	ENSMUSG00000026192	Atic	0.566448627025227	0.613320256374146	Anterior_somites_VS_NMP
759	ENSMUSG00000026207	Speg	0.000222758170927651	0.000729989148699298	Anterior_somites_VS_NMP
760	ENSMUSG00000026239	Pde6d	0.105551762107189	0.14035531609929	Anterior_somites_VS_NMP
761	ENSMUSG00000026434	Nucks1	0.825269784590338	0.851578720676272	Anterior_somites_VS_NMP
762	ENSMUSG00000026421	Csrp1	0.914138494263053	0.932330305094158	Anterior_somites_VS_NMP
763	ENSMUSG00000026418	Tnni1	0.00292504885150796	0.00633417268900491	Anterior_somites_VS_NMP
764	ENSMUSG00000008475	Arpc5	0.016718719511892	0.0282472870873999	Anterior_somites_VS_NMP
765	ENSMUSG00000026473	Glul	0.0120907269195352	0.0215524335385284	Anterior_somites_VS_NMP
766	ENSMUSG00000026568	Mpc2	0.000241815389094357	0.000784783452733666	Anterior_somites_VS_NMP
767	ENSMUSG00000040713	Creg1	1.46014679638977e-05	8.47160641301614e-05	Anterior_somites_VS_NMP
768	ENSMUSG00000097503	3110045C21Rik	0.29643851647288	0.352289251460524	Anterior_somites_VS_NMP
769	ENSMUSG00000038235	F11r	2.28717697529423e-07	5.4100532300229e-06	Anterior_somites_VS_NMP
770	ENSMUSG00000013698	Pea15a	0.00187245560326519	0.00441210803068235	Anterior_somites_VS_NMP
771	ENSMUSG00000026509	Capn2	3.12039504728541e-07	6.97833801483828e-06	Anterior_somites_VS_NMP
772	ENSMUSG00000026640	Plxna2	0.000348233085435835	0.00105190600628223	Anterior_somites_VS_NMP
773	ENSMUSG00000063275	Hacd1	0.0077605615687787	0.0149850717890075	Anterior_somites_VS_NMP
774	ENSMUSG00000015090	Ptgds	0.00040904584524186	0.0012007789729057	Anterior_somites_VS_NMP
775	ENSMUSG00000026923	Notch1	0.0529616275012293	0.0761033644322148	Anterior_somites_VS_NMP
776	ENSMUSG00000036040	Adamtsl2	0.000544556258939034	0.00153273271966822	Anterior_somites_VS_NMP
777	ENSMUSG00000039476	Prrx2	5.20800118805878e-06	4.2484225343429e-05	Anterior_somites_VS_NMP
778	ENSMUSG00000052248	Zeb2os	0.0103693752906456	0.0190933107896618	Anterior_somites_VS_NMP
779	ENSMUSG00000026764	Kif5c	0.00228059911764017	0.0051376133968817	Anterior_somites_VS_NMP
780	ENSMUSG00000009207	Lnpk	0.0360180242312057	0.0542918747602733	Anterior_somites_VS_NMP
781	ENSMUSG00000027082	Tfpi	4.65707125756726e-06	4.03394200479417e-05	Anterior_somites_VS_NMP
782	ENSMUSG00000044338	Aplnr	9.573731892871e-06	6.36523796120612e-05	Anterior_somites_VS_NMP
783	ENSMUSG00000058318	Phf21a	0.631463502091008	0.673634091562827	Anterior_somites_VS_NMP
784	ENSMUSG00000010914	Pdhx	0.21062516770835	0.261421752049718	Anterior_somites_VS_NMP
785	ENSMUSG00000010911	Apip	0.00187657625716274	0.00441336289925463	Anterior_somites_VS_NMP
786	ENSMUSG00000068614	Actc1	7.78137330107572e-05	0.00031074964806244	Anterior_somites_VS_NMP
787	ENSMUSG00000027210	Meis2	0.00186922785882839	0.00441210803068235	Anterior_somites_VS_NMP
788	ENSMUSG00000027331	Knstrn	0.109328843288252	0.145064160997356	Anterior_somites_VS_NMP
789	ENSMUSG00000027227	Sord	0.0200390989698452	0.0328203618281086	Anterior_somites_VS_NMP
790	ENSMUSG00000027203	Dut	0.00931036832067723	0.0174835924189817	Anterior_somites_VS_NMP
791	ENSMUSG00000027303	Ptpra	0.673517839919301	0.712931964802703	Anterior_somites_VS_NMP
792	ENSMUSG00000015932	Dstn	0.0192147615533919	0.0317917950704269	Anterior_somites_VS_NMP
793	ENSMUSG00000068079	Tcf15	3.54489548290496e-06	3.35401649536392e-05	Anterior_somites_VS_NMP
794	ENSMUSG00000074682	Zcchc3	0.000924179073935329	0.00243935678313402	Anterior_somites_VS_NMP
795	ENSMUSG00000051413	Plagl2	0.0463646570370907	0.0675693461559497	Anterior_somites_VS_NMP
796	ENSMUSG00000027490	E2f1	0.0789064034073429	0.108684071882454	Anterior_somites_VS_NMP
797	ENSMUSG00000070544	Top1	0.844602446690352	0.870067847093076	Anterior_somites_VS_NMP
798	ENSMUSG00000017002	Slpi	0.109753844481256	0.145429627668178	Anterior_somites_VS_NMP
799	ENSMUSG00000001403	Ube2c	0.244789551512338	0.297815181365159	Anterior_somites_VS_NMP
800	ENSMUSG00000039263	Npepl1	0.00133846696197223	0.00333262016847337	Anterior_somites_VS_NMP
801	ENSMUSG00000031146	Plp2	0.0400790012801487	0.0599722281929233	Anterior_somites_VS_NMP
802	ENSMUSG00000050379	Sept6	0.0936108304458099	0.12708755126749	Anterior_somites_VS_NMP
803	ENSMUSG00000036572	Upf3b	0.00289553855983393	0.00628132703456038	Anterior_somites_VS_NMP
804	ENSMUSG00000031134	Rbmx	0.046270360022205	0.0675693461559497	Anterior_somites_VS_NMP
805	ENSMUSG00000067860	Zic3	0.806988713088707	0.836222508086866	Anterior_somites_VS_NMP
806	ENSMUSG00000031137	Fgf13	0.0591767306553958	0.0840500908846846	Anterior_somites_VS_NMP
807	ENSMUSG00000031198	Fundc2	0.14059965432375	0.181848133352484	Anterior_somites_VS_NMP
808	ENSMUSG00000025151	Maged1	3.90510463125281e-06	3.55000965512693e-05	Anterior_somites_VS_NMP
809	ENSMUSG00000035062	Zc4h2	0.819407708042551	0.847663146250915	Anterior_somites_VS_NMP
810	ENSMUSG00000051323	Pcdh19	0.0137815827231379	0.0241128687759027	Anterior_somites_VS_NMP
811	ENSMUSG00000048007	Timm8a1	0.312461352214577	0.366724678648787	Anterior_somites_VS_NMP
812	ENSMUSG00000049047	Armcx3	0.0514771782093334	0.0743156445979813	Anterior_somites_VS_NMP
813	ENSMUSG00000031409	Tceal6	0.0116684531218015	0.0209521129048407	Anterior_somites_VS_NMP
814	ENSMUSG00000047844	Bex4	6.02658651022876e-08	2.74544496577088e-06	Anterior_somites_VS_NMP
815	ENSMUSG00000072944	Nup62cl	0.693963743726046	0.728928612111901	Anterior_somites_VS_NMP
816	ENSMUSG00000067215	Usp51	0.000223151154399135	0.000729989148699298	Anterior_somites_VS_NMP
817	ENSMUSG00000046550	Spin2c	0.00579013350667901	0.0113949827411443	Anterior_somites_VS_NMP
818	ENSMUSG00000071708	Sms	0.0720974415228485	0.100430184680752	Anterior_somites_VS_NMP
819	ENSMUSG00000031353	Rbbp7	0.146571535240084	0.18858053174195	Anterior_somites_VS_NMP
820	ENSMUSG00000031367	Ap1s2	0.0886851928484874	0.120800428796943	Anterior_somites_VS_NMP
821	ENSMUSG00000040289	Hey1	0.0773492891636133	0.106658773174041	Anterior_somites_VS_NMP
822	ENSMUSG00000027506	Tpd52	2.71527453767785e-05	0.00013380686572924	Anterior_somites_VS_NMP
823	ENSMUSG00000025764	Jade1	0.000543450136385823	0.00153273271966822	Anterior_somites_VS_NMP
824	ENSMUSG00000034349	Smc4	0.941262345591366	0.954453986048953	Anterior_somites_VS_NMP
825	ENSMUSG00000034109	Golim4	0.0709073198812452	0.0991337028346247	Anterior_somites_VS_NMP
826	ENSMUSG00000004897	Hdgf	0.186411607425289	0.233771296367185	Anterior_somites_VS_NMP
827	ENSMUSG00000004891	Nes	0.114134766163831	0.150628500409348	Anterior_somites_VS_NMP
828	ENSMUSG00000104445	Rhbg	0.000991738809590906	0.00256808154904592	Anterior_somites_VS_NMP
829	ENSMUSG00000059743	Fdps	0.00177282005328358	0.00421773436274431	Anterior_somites_VS_NMP
830	ENSMUSG00000032657	Fam189b	0.0233232488968594	0.0374023417772321	Anterior_somites_VS_NMP
831	ENSMUSG00000028039	Efna3	0.00130629379139657	0.0032591102706243	Anterior_somites_VS_NMP
832	ENSMUSG00000074457	S100a16	0.0146338542429745	0.0252803942680599	Anterior_somites_VS_NMP
833	ENSMUSG00000043165	Lor	3.89446744349197e-06	3.55000965512693e-05	Anterior_somites_VS_NMP
834	ENSMUSG00000038526	Car14	0.0348775563650789	0.0528969103933995	Anterior_somites_VS_NMP
835	ENSMUSG00000038298	Pdzk1	0.0635081440782958	0.089787376110694	Anterior_somites_VS_NMP
836	ENSMUSG00000027968	Larp7	0.0216536678319311	0.0350722602215269	Anterior_somites_VS_NMP
837	ENSMUSG00000028023	Pitx2	0.00806056997030689	0.0154191307363569	Anterior_somites_VS_NMP
838	ENSMUSG00000027984	Hadh	0.145609023723811	0.18789743442734	Anterior_somites_VS_NMP
839	ENSMUSG00000028184	Adgrl2	0.410536147589944	0.467122536110667	Anterior_somites_VS_NMP
840	ENSMUSG00000028218	Fam92a	0.00103472719553115	0.00266258253243372	Anterior_somites_VS_NMP
841	ENSMUSG00000040128	Pnrc1	0.52583355396167	0.575422839299692	Anterior_somites_VS_NMP
842	ENSMUSG00000028480	Glipr2	0.00235390079987153	0.00529304933060691	Anterior_somites_VS_NMP
843	ENSMUSG00000007613	Tgfbr1	0.0748331708910051	0.103537458038174	Anterior_somites_VS_NMP
844	ENSMUSG00000038192	Cer1	0.00155111837783417	0.00376306825391722	Anterior_somites_VS_NMP
845	ENSMUSG00000028617	Lrrc42	0.0015282248590637	0.00372221104286802	Anterior_somites_VS_NMP
846	ENSMUSG00000028559	Osbpl9	0.330464040643227	0.38528035070253	Anterior_somites_VS_NMP
847	ENSMUSG00000028654	Mycl	0.0045000835140981	0.0091338328751496	Anterior_somites_VS_NMP
848	ENSMUSG00000001604	Tcea3	6.10004117540134e-06	4.70294935454641e-05	Anterior_somites_VS_NMP
849	ENSMUSG00000066037	Hnrnpr	0.947303694077894	0.95821015108208	Anterior_somites_VS_NMP
850	ENSMUSG00000046447	Camk2n1	0.046217594434074	0.0675693461559497	Anterior_somites_VS_NMP
851	ENSMUSG00000028743	Akr7a5	0.0104255915052518	0.0191681278796109	Anterior_somites_VS_NMP
852	ENSMUSG00000086061	Gm13075	0.0275413625726444	0.0431539821201944	Anterior_somites_VS_NMP
853	ENSMUSG00000006219	Fblim1	8.50247991647723e-07	1.2020747468123e-05	Anterior_somites_VS_NMP
854	ENSMUSG00000039953	Clstn1	0.936488118117538	0.951181160433172	Anterior_somites_VS_NMP
855	ENSMUSG00000044674	Fzd1	0.00740257037756629	0.0143162917679348	Anterior_somites_VS_NMP
856	ENSMUSG00000029004	Kmt2e	0.0749398971348613	0.103568621883011	Anterior_somites_VS_NMP
857	ENSMUSG00000028986	Klhl7	0.000264151735724444	0.000846111028492359	Anterior_somites_VS_NMP
858	ENSMUSG00000028949	Smarcd3	0.000191400122137542	0.000646077039493442	Anterior_somites_VS_NMP
859	ENSMUSG00000038072	Galnt11	0.376108327509165	0.43397114712596	Anterior_somites_VS_NMP
860	ENSMUSG00000049265	Kcnk3	0.445396266037353	0.501682607349766	Anterior_somites_VS_NMP
861	ENSMUSG00000029168	Dpysl5	0.0166149914508843	0.0281106457834769	Anterior_somites_VS_NMP
862	ENSMUSG00000037235	Mxd4	0.0192565810066911	0.0317927444808458	Anterior_somites_VS_NMP
863	ENSMUSG00000029121	Crmp1	1.71250360471538e-05	9.5744519718178e-05	Anterior_somites_VS_NMP
864	ENSMUSG00000067367	Lyar	0.40711672507688	0.464090428030179	Anterior_somites_VS_NMP
865	ENSMUSG00000037822	Smim14	0.304583169050075	0.359882130577898	Anterior_somites_VS_NMP
866	ENSMUSG00000037736	Limch1	1.54134491856359e-05	8.85913200856642e-05	Anterior_somites_VS_NMP
867	ENSMUSG00000049907	Rasl11b	0.0112059385356012	0.0203895035485051	Anterior_somites_VS_NMP
868	ENSMUSG00000029229	Chic2	0.00399974461789371	0.00827829108660534	Anterior_somites_VS_NMP
869	ENSMUSG00000029385	Ccng2	0.382622248702289	0.439016199537141	Anterior_somites_VS_NMP
870	ENSMUSG00000057315	Arhgap24	2.92211733171859e-06	2.87536345441109e-05	Anterior_somites_VS_NMP
871	ENSMUSG00000029502	Golga3	0.998629640399552	0.99975353639889	Anterior_somites_VS_NMP
872	ENSMUSG00000029591	Ung	6.58027284689369e-06	4.96548196422039e-05	Anterior_somites_VS_NMP
873	ENSMUSG00000092486	2610524H06Rik	0.00170478949614373	0.00407368373505092	Anterior_somites_VS_NMP
874	ENSMUSG00000032898	Fbxo21	0.0854443572679669	0.117295267231696	Anterior_somites_VS_NMP
875	ENSMUSG00000018604	Tbx3	0.00149127777661338	0.00366122088869153	Anterior_somites_VS_NMP
876	ENSMUSG00000029455	Aldh2	0.081108758730906	0.111592587515676	Anterior_somites_VS_NMP
877	ENSMUSG00000013936	Myl2	0.00513295475434828	0.0102707165393957	Anterior_somites_VS_NMP
878	ENSMUSG00000038384	Setd1b	0.942937171884694	0.955364679916123	Anterior_somites_VS_NMP
879	ENSMUSG00000005514	Por	0.717962019896771	0.751568752743003	Anterior_somites_VS_NMP
880	ENSMUSG00000029710	Ephb4	0.57172397388746	0.617944189702615	Anterior_somites_VS_NMP
881	ENSMUSG00000029570	Lfng	0.0012292946329478	0.00308578040515469	Anterior_somites_VS_NMP
882	ENSMUSG00000029580	Actb	0.96217742675636	0.970064126975674	Anterior_somites_VS_NMP
883	ENSMUSG00000059991	Nptx2	0.551755138518448	0.60005200740733	Anterior_somites_VS_NMP
884	ENSMUSG00000042607	Asb4	3.5073102888644e-05	0.000162180137417414	Anterior_somites_VS_NMP
885	ENSMUSG00000010797	Wnt2	2.26363121381682e-05	0.000118479420978497	Anterior_somites_VS_NMP
886	ENSMUSG00000029669	Tspan12	0.000117697046730911	0.000432816334154178	Anterior_somites_VS_NMP
887	ENSMUSG00000020440	Arf5	0.222745438243792	0.275353657326497	Anterior_somites_VS_NMP
888	ENSMUSG00000061436	Hipk2	0.199340181281451	0.248922256828614	Anterior_somites_VS_NMP
889	ENSMUSG00000023367	Tmem176a	0.000605328244044344	0.00167692283823095	Anterior_somites_VS_NMP
890	ENSMUSG00000055430	Nap1l5	0.248019823311599	0.301149439953866	Anterior_somites_VS_NMP
891	ENSMUSG00000053012	Krcc1	0.00608296792179463	0.0118762707044562	Anterior_somites_VS_NMP
892	ENSMUSG00000079523	Tmsb10	0.0183661160649491	0.0306101934415818	Anterior_somites_VS_NMP
893	ENSMUSG00000071337	Tia1	0.749655198796145	0.78208303182295	Anterior_somites_VS_NMP
894	ENSMUSG00000030096	Slc6a6	4.23258102714804e-05	0.000189768458302176	Anterior_somites_VS_NMP
895	ENSMUSG00000045095	Magi1	0.00311607469848999	0.00671090763037145	Anterior_somites_VS_NMP
896	ENSMUSG00000030067	Foxp1	0.00994056085737448	0.0184417644865319	Anterior_somites_VS_NMP
897	ENSMUSG00000035357	Pdzrn3	0.000176621170032689	0.000608526720280694	Anterior_somites_VS_NMP
898	ENSMUSG00000004446	Bid	0.0340024346745807	0.0516971503704997	Anterior_somites_VS_NMP
899	ENSMUSG00000030352	Tspan9	1.54781164002615e-06	1.81464633778254e-05	Anterior_somites_VS_NMP
900	ENSMUSG00000030161	Gabarapl1	4.30565398235117e-05	0.000191621016265137	Anterior_somites_VS_NMP
901	ENSMUSG00000060032	H2afj	0.0515835888886299	0.07438196287575	Anterior_somites_VS_NMP
902	ENSMUSG00000085355	3010003L21Rik	0.0068502209796912	0.0133108559321014	Anterior_somites_VS_NMP
903	ENSMUSG00000002083	Bbc3	0.0026358161221119	0.00585208272598852	Anterior_somites_VS_NMP
904	ENSMUSG00000019370	Calm3	0.596277858874558	0.641102942671072	Anterior_somites_VS_NMP
905	ENSMUSG00000002603	Tgfb1	0.00104736855854968	0.00268948502508581	Anterior_somites_VS_NMP
906	ENSMUSG00000037166	Ppp1r14a	1.52461993793626e-06	1.81464633778254e-05	Anterior_somites_VS_NMP
907	ENSMUSG00000030499	Kctd15	8.03609842212617e-05	0.00031988352942444	Anterior_somites_VS_NMP
908	ENSMUSG00000004610	Etfb	0.00122083745865312	0.00307711080767078	Anterior_somites_VS_NMP
909	ENSMUSG00000063229	Ldha	0.104053348533358	0.138813035462072	Anterior_somites_VS_NMP
910	ENSMUSG00000030521	Mphosph10	0.61605770819955	0.658341425791004	Anterior_somites_VS_NMP
911	ENSMUSG00000030512	Snrpa1	0.17951700844003	0.22716658475436	Anterior_somites_VS_NMP
912	ENSMUSG00000097415	AU020206	0.000749109721616162	0.00202506584085248	Anterior_somites_VS_NMP
913	ENSMUSG00000048078	Tenm4	0.000316031954465565	0.00098161440402183	Anterior_somites_VS_NMP
914	ENSMUSG00000052396	Mogat2	0.574180299680554	0.620054230559334	Anterior_somites_VS_NMP
915	ENSMUSG00000030917	Tmem159	0.0239493788602188	0.0383065487621185	Anterior_somites_VS_NMP
916	ENSMUSG00000030699	Tbx6	0.0609735324379153	0.0864025862887509	Anterior_somites_VS_NMP
917	ENSMUSG00000030695	Aldoa	0.606326494377964	0.649635529690676	Anterior_somites_VS_NMP
918	ENSMUSG00000030844	Rgs10	2.71965174246424e-05	0.00013380686572924	Anterior_somites_VS_NMP
919	ENSMUSG00000006205	Htra1	0.156657940532506	0.201347196295698	Anterior_somites_VS_NMP
920	ENSMUSG00000078566	Bnip3	0.0337603761359447	0.051501792255882	Anterior_somites_VS_NMP
921	ENSMUSG00000060591	Ifitm2	0.227901807386666	0.28088098505571	Anterior_somites_VS_NMP
922	ENSMUSG00000025510	Cd151	0.0304597907979833	0.0473049781332317	Anterior_somites_VS_NMP
923	ENSMUSG00000000031	H19	1.29852987220136e-05	7.75335797479455e-05	Anterior_somites_VS_NMP
924	ENSMUSG00000010760	Phlda2	1.1697258983401e-06	1.51448721574561e-05	Anterior_somites_VS_NMP
925	ENSMUSG00000031073	Fgf15	0.0315168485673871	0.0486236291967743	Anterior_somites_VS_NMP
926	ENSMUSG00000019986	Ahi1	0.13068009460004	0.170633244541454	Anterior_somites_VS_NMP
927	ENSMUSG00000019987	Arg1	9.22147615920953e-07	1.26708321286458e-05	Anterior_somites_VS_NMP
928	ENSMUSG00000039166	Akap7	0.025357362030248	0.0402965830713243	Anterior_somites_VS_NMP
929	ENSMUSG00000019978	Epb41l2	0.172803400702938	0.219801636881711	Anterior_somites_VS_NMP
930	ENSMUSG00000019889	Ptprk	0.138995938757649	0.180152797336047	Anterior_somites_VS_NMP
931	ENSMUSG00000019842	Traf3ip2	2.64226315596565e-05	0.000131578286714079	Anterior_somites_VS_NMP
932	ENSMUSG00000019823	Mical1	0.0546556445224599	0.0783524973923376	Anterior_somites_VS_NMP
933	ENSMUSG00000020108	Ddit4	0.174366936227221	0.221332643508238	Anterior_somites_VS_NMP
934	ENSMUSG00000019927	Ube2d1	0.182060864680056	0.229886177146891	Anterior_somites_VS_NMP
935	ENSMUSG00000020150	Gamt	1.59686727368739e-05	9.09327197516432e-05	Anterior_somites_VS_NMP
936	ENSMUSG00000020235	Fzr1	0.435502776004167	0.491438912371675	Anterior_somites_VS_NMP
937	ENSMUSG00000087651	1500009L16Rik	0.0251275411985865	0.0400757771213794	Anterior_somites_VS_NMP
938	ENSMUSG00000046841	Ckap4	0.000108030160078179	0.000408852605834341	Anterior_somites_VS_NMP
939	ENSMUSG00000062981	Mrpl42	0.971105840965971	0.976664091895457	Anterior_somites_VS_NMP
940	ENSMUSG00000064181	Rab3ip	0.000293902372262589	0.000925355554871713	Anterior_somites_VS_NMP
941	ENSMUSG00000020105	Lrig3	0.000198338722217186	0.000659342238721998	Anterior_somites_VS_NMP
942	ENSMUSG00000040280	Ndufa4l2	0.0046195507339748	0.0093301270981757	Anterior_somites_VS_NMP
943	ENSMUSG00000048644	Ctxn1	0.183335525842586	0.230811358020861	Anterior_somites_VS_NMP
944	ENSMUSG00000031565	Fgfr1	0.610763191618157	0.653251065817681	Anterior_somites_VS_NMP
945	ENSMUSG00000031591	Asah1	0.0105012407009401	0.019249666262528	Anterior_somites_VS_NMP
946	ENSMUSG00000031609	Sap30	0.145479981656751	0.18789743442734	Anterior_somites_VS_NMP
947	ENSMUSG00000031681	Smad1	0.000369106544354553	0.00109662089264759	Anterior_somites_VS_NMP
948	ENSMUSG00000005481	Ddx39	0.00192835519084054	0.00450927164398073	Anterior_somites_VS_NMP
949	ENSMUSG00000034656	Cacna1a	0.44230636946666	0.49865887666727	Anterior_somites_VS_NMP
950	ENSMUSG00000053560	Ier2	0.006422274873904	0.0125188559348683	Anterior_somites_VS_NMP
951	ENSMUSG00000031700	Gpt2	0.0198140272120724	0.0325818896669106	Anterior_somites_VS_NMP
952	ENSMUSG00000097248	Gm2694	0.000358916502380389	0.00106982887587623	Anterior_somites_VS_NMP
953	ENSMUSG00000031737	Irx5	5.16950726733835e-05	0.00022232496289602	Anterior_somites_VS_NMP
954	ENSMUSG00000031740	Mmp2	6.56344448118065e-07	1.13704742420454e-05	Anterior_somites_VS_NMP
955	ENSMUSG00000031917	Nip7	0.0171502087953001	0.0287885782654522	Anterior_somites_VS_NMP
956	ENSMUSG00000031837	Necab2	0.00312084484924591	0.00671090763037145	Anterior_somites_VS_NMP
957	ENSMUSG00000042812	Foxf1	1.3297156406503e-05	7.88575149282215e-05	Anterior_somites_VS_NMP
958	ENSMUSG00000046714	Foxc2	1.71961529637943e-07	4.97923622382628e-06	Anterior_somites_VS_NMP
959	ENSMUSG00000062380	Tubb3	6.33629823474435e-05	0.000266905713312861	Anterior_somites_VS_NMP
960	ENSMUSG00000039960	Rhou	3.13871639469456e-06	3.03985918541284e-05	Anterior_somites_VS_NMP
961	ENSMUSG00000058317	Ube2e2	0.13919483834416	0.180220685435071	Anterior_somites_VS_NMP
962	ENSMUSG00000042323	Pbrm1	0.2864852974502	0.342445982374875	Anterior_somites_VS_NMP
963	ENSMUSG00000096001	2610528A11Rik	0.00316565980705227	0.00678355672939772	Anterior_somites_VS_NMP
964	ENSMUSG00000021792	Fam213a	0.00111052767414403	0.00283981089230177	Anterior_somites_VS_NMP
965	ENSMUSG00000021846	Peli2	0.00939253204834642	0.017573874101169	Anterior_somites_VS_NMP
966	ENSMUSG00000021969	Zdhhc20	0.0144208770071504	0.0249826460828098	Anterior_somites_VS_NMP
967	ENSMUSG00000044461	Shisa2	0.00110920419308466	0.00283981089230177	Anterior_somites_VS_NMP
968	ENSMUSG00000060548	Tnfrsf19	3.7384006983965e-06	3.51010141910511e-05	Anterior_somites_VS_NMP
969	ENSMUSG00000021944	Gata4	2.43291966934513e-05	0.000124794460626533	Anterior_somites_VS_NMP
970	ENSMUSG00000034205	Loxl2	0.512508794753597	0.563347468764008	Anterior_somites_VS_NMP
971	ENSMUSG00000034194	R3hcc1	0.993825783774796	0.996821766338696	Anterior_somites_VS_NMP
972	ENSMUSG00000022016	Akap11	0.366434817979378	0.424801909627366	Anterior_somites_VS_NMP
973	ENSMUSG00000036422	Pcdh8	0.293863519851095	0.350244311450433	Anterior_somites_VS_NMP
974	ENSMUSG00000032009	Sesn3	5.90967447322002e-05	0.00025151901737234	Anterior_somites_VS_NMP
975	ENSMUSG00000045087	S1pr5	0.342173814520891	0.398177664958085	Anterior_somites_VS_NMP
976	ENSMUSG00000096356	Olfr889	0.390559363649842	0.44687257422261	Anterior_somites_VS_NMP
977	ENSMUSG00000032092	Mpzl2	0.00370218775244112	0.00778408706923518	Anterior_somites_VS_NMP
978	ENSMUSG00000032076	Cadm1	0.235838760943964	0.288638483543359	Anterior_somites_VS_NMP
979	ENSMUSG00000032327	Stra6	3.86572164483077e-06	3.55000965512693e-05	Anterior_somites_VS_NMP
980	ENSMUSG00000032383	Ppib	0.000931391471731653	0.00245312957222684	Anterior_somites_VS_NMP
981	ENSMUSG00000032366	Tpm1	0.00205638154292177	0.00472994379179439	Anterior_somites_VS_NMP
982	ENSMUSG00000052698	Tln2	0.0143084488119912	0.0248228378543713	Anterior_somites_VS_NMP
983	ENSMUSG00000032231	Anxa2	0.000184859779211629	0.000631604245639731	Anterior_somites_VS_NMP
984	ENSMUSG00000013584	Aldh1a2	0.00296299765167627	0.00640507400977471	Anterior_somites_VS_NMP
985	ENSMUSG00000032348	Gsta4	6.60339145856817e-05	0.000273473787678076	Anterior_somites_VS_NMP
986	ENSMUSG00000032253	Phip	0.477843863069802	0.530937625633113	Anterior_somites_VS_NMP
987	ENSMUSG00000032262	Elovl4	0.257586065073483	0.311228742672283	Anterior_somites_VS_NMP
988	ENSMUSG00000035274	Tpbg	0.0194743821813236	0.0321092360362306	Anterior_somites_VS_NMP
989	ENSMUSG00000047897	Ripply2	0.183192996928717	0.230811358020861	Anterior_somites_VS_NMP
990	ENSMUSG00000015354	Pcolce2	0.000973755258127614	0.00253754018537493	Anterior_somites_VS_NMP
991	ENSMUSG00000032570	Atp2c1	0.0564359772692308	0.0805292947113155	Anterior_somites_VS_NMP
992	ENSMUSG00000042106	Fam212a	2.52562221863265e-06	2.6105170831245e-05	Anterior_somites_VS_NMP
993	ENSMUSG00000032492	Pth1r	3.3121289936761e-07	7.14722572319579e-06	Anterior_somites_VS_NMP
994	ENSMUSG00000061393	Acvr2b	0.3815876750812	0.438237946171686	Anterior_somites_VS_NMP
995	ENSMUSG00000038412	Higd1a	0.411569267924364	0.467865249119194	Anterior_somites_VS_NMP
996	ENSMUSG00000020484	Xbp1	0.0474972405901357	0.0689747413528535	Anterior_somites_VS_NMP
997	ENSMUSG00000020407	Upp1	0.560660923365433	0.608124281957216	Anterior_somites_VS_NMP
998	ENSMUSG00000020160	Meis1	2.04848185887871e-07	5.2492347633767e-06	Anterior_somites_VS_NMP
999	ENSMUSG00000045671	Spred2	0.00515904786005317	0.0103013455647166	Anterior_somites_VS_NMP
1000	ENSMUSG00000085588	3110004A20Rik	0.00142658963901093	0.00351644339876443	Anterior_somites_VS_NMP
1001	ENSMUSG00000057098	Ebf1	6.77589470887144e-05	0.000278740819127487	Anterior_somites_VS_NMP
1002	ENSMUSG00000001056	Nhp2	0.80157647762162	0.831314559422085	Anterior_somites_VS_NMP
1003	ENSMUSG00000037335	Hand1	0.00363974426041299	0.00766589972655475	Anterior_somites_VS_NMP
1004	ENSMUSG00000078851	Hist3h2a	0.0425566301657826	0.0630658495227863	Anterior_somites_VS_NMP
1005	ENSMUSG00000045377	Tmem88	0.00344105931006911	0.00731002236854059	Anterior_somites_VS_NMP
1006	ENSMUSG00000018567	Gabarap	0.0949511337329986	0.128301593121369	Anterior_somites_VS_NMP
1007	ENSMUSG00000018451	6330403K07Rik	0.162850881891769	0.208002684036215	Anterior_somites_VS_NMP
1008	ENSMUSG00000017390	Aldoc	0.00193478332677184	0.00451571820100448	Anterior_somites_VS_NMP
1009	ENSMUSG00000002058	Unc119	0.00705937216030761	0.0136740594601234	Anterior_somites_VS_NMP
1010	ENSMUSG00000051748	Wfdc21	0.174986492196427	0.221890088042892	Anterior_somites_VS_NMP
1011	ENSMUSG00000038700	Hoxb5	0.000350461454656621	0.00105395498588666	Anterior_somites_VS_NMP
1012	ENSMUSG00000017493	Igfbp4	1.86820704164833e-07	5.11294936500001e-06	Anterior_somites_VS_NMP
1013	ENSMUSG00000020917	Acly	0.0130127001235213	0.0228651730741873	Anterior_somites_VS_NMP
1014	ENSMUSG00000034936	Arl4d	0.0121079118496936	0.0215524335385284	Anterior_somites_VS_NMP
1015	ENSMUSG00000001493	Meox1	6.50710067573425e-07	1.13704742420454e-05	Anterior_somites_VS_NMP
1016	ENSMUSG00000050288	Fzd2	3.34973316888987e-05	0.00015666052462869	Anterior_somites_VS_NMP
1017	ENSMUSG00000041654	Slc39a11	0.032713157863832	0.0501426514555818	Anterior_somites_VS_NMP
1018	ENSMUSG00000020733	Slc9a3r1	2.5521828130814e-06	2.61598738340844e-05	Anterior_somites_VS_NMP
1019	ENSMUSG00000020766	Galk1	0.0113393855501028	0.0205224049530207	Anterior_somites_VS_NMP
1020	ENSMUSG00000048277	Syngr2	0.00387428603137202	0.00806323488762705	Anterior_somites_VS_NMP
1021	ENSMUSG00000017466	Timp2	0.133272834202908	0.173640715119129	Anterior_somites_VS_NMP
1022	ENSMUSG00000070327	Rnf213	0.963897643181851	0.971002539814641	Anterior_somites_VS_NMP
1023	ENSMUSG00000039640	Mrpl12	0.670792130030891	0.710658328973295	Anterior_somites_VS_NMP
1024	ENSMUSG00000025134	Alyref	0.657807811533797	0.697503110505664	Anterior_somites_VS_NMP
1025	ENSMUSG00000018012	Rac3	3.05853709264481e-05	0.00014638134723553	Anterior_somites_VS_NMP
1026	ENSMUSG00000021318	Gli3	0.287171893893423	0.342933426688263	Anterior_somites_VS_NMP
1027	ENSMUSG00000050295	Foxc1	1.9071563884281e-06	2.094466390863e-05	Anterior_somites_VS_NMP
1028	ENSMUSG00000038372	Gmds	0.000608442768167489	0.00168176315695733	Anterior_somites_VS_NMP
1029	ENSMUSG00000062248	Cks2	0.79162203809437	0.8216836344777	Anterior_somites_VS_NMP
1030	ENSMUSG00000021453	Gadd45g	0.0430860150872291	0.0636968732659757	Anterior_somites_VS_NMP
1031	ENSMUSG00000021464	Ror2	0.0050484974529777	0.0101299377930874	Anterior_somites_VS_NMP
1032	ENSMUSG00000021474	Sfxn1	0.000189568653324182	0.000642340064982765	Anterior_somites_VS_NMP
1033	ENSMUSG00000021493	Pdlim7	7.44318341160575e-07	1.1496762968676e-05	Anterior_somites_VS_NMP
1034	ENSMUSG00000052957	Gas1	0.00114156959490201	0.00289511464274118	Anterior_somites_VS_NMP
1035	ENSMUSG00000060969	Irx1	8.20422315315374e-07	1.1891317000741e-05	Anterior_somites_VS_NMP
1036	ENSMUSG00000021567	Nkd2	0.0174370542789665	0.0292201318298758	Anterior_somites_VS_NMP
1037	ENSMUSG00000042258	Isl1	1.45249711138993e-06	1.75154063432315e-05	Anterior_somites_VS_NMP
1038	ENSMUSG00000048387	Osr1	1.83975709037127e-05	0.000101022375944494	Anterior_somites_VS_NMP
1039	ENSMUSG00000037169	Mycn	0.0402799400599204	0.0601996674042552	Anterior_somites_VS_NMP
1040	ENSMUSG00000035105	Egln3	0.319233921052016	0.373959736089504	Anterior_somites_VS_NMP
1041	ENSMUSG00000048285	Frmd6	0.132728124400767	0.173123640522739	Anterior_somites_VS_NMP
1042	ENSMUSG00000051367	Six1	6.07709231616913e-10	1.04797584464026e-07	Anterior_somites_VS_NMP
1043	ENSMUSG00000034460	Six4	0.215898978610724	0.267697322269345	Anterior_somites_VS_NMP
1044	ENSMUSG00000021136	Smoc1	0.00798624194055376	0.0153456743869273	Anterior_somites_VS_NMP
1045	ENSMUSG00000057963	Itpk1	0.330370898787147	0.38528035070253	Anterior_somites_VS_NMP
1046	ENSMUSG00000021268	Meg3	0.00043358892175288	0.00126377813686266	Anterior_somites_VS_NMP
1047	ENSMUSG00000064326	Siva1	0.297663800041084	0.353063137946512	Anterior_somites_VS_NMP
1048	ENSMUSG00000022247	Brix1	0.0216068451215246	0.035061239445218	Anterior_somites_VS_NMP
1049	ENSMUSG00000022307	Oxr1	0.00254236339785616	0.00567533027107637	Anterior_somites_VS_NMP
1050	ENSMUSG00000022332	Khdrbs3	0.0653907282598986	0.0922369217427469	Anterior_somites_VS_NMP
1051	ENSMUSG00000096210	H1f0	0.92231828786363	0.939115475225385	Anterior_somites_VS_NMP
1052	ENSMUSG00000022433	Csnk1e	0.0140097433524751	0.024442530955382	Anterior_somites_VS_NMP
1053	ENSMUSG00000036158	Prickle1	4.58611392368788e-06	4.00065257172772e-05	Anterior_somites_VS_NMP
1054	ENSMUSG00000023169	Slc38a1	0.00151698355879662	0.00371376936881513	Anterior_somites_VS_NMP
1055	ENSMUSG00000043008	Klhl6	0.00202738946733613	0.00467859107846799	Anterior_somites_VS_NMP
1056	ENSMUSG00000062901	Klhl24	0.24372894963345	0.296818423811033	Anterior_somites_VS_NMP
1057	ENSMUSG00000033306	Lpp	0.0104654068144681	0.019212612510143	Anterior_somites_VS_NMP
1058	ENSMUSG00000022658	Tagln3	0.0218609386889925	0.035287341978295	Anterior_somites_VS_NMP
1059	ENSMUSG00000064061	Dzip3	0.340715860851286	0.396856542468827	Anterior_somites_VS_NMP
1060	ENSMUSG00000055447	Cd47	0.0113457198114261	0.0205224049530207	Anterior_somites_VS_NMP
1061	ENSMUSG00000022641	Bbx	0.0327652936677055	0.0501426514555818	Anterior_somites_VS_NMP
1062	ENSMUSG00000022892	App	0.0169115603222516	0.0284948208169444	Anterior_somites_VS_NMP
1063	ENSMUSG00000022961	Son	0.754772003591818	0.786087692140505	Anterior_somites_VS_NMP
1064	ENSMUSG00000022947	Cbr3	0.00349443173328697	0.00741060522748789	Anterior_somites_VS_NMP
1065	ENSMUSG00000062078	Qk	0.809478237254118	0.838096154732799	Anterior_somites_VS_NMP
1066	ENSMUSG00000068036	Afdn	0.646721398075793	0.688120518713863	Anterior_somites_VS_NMP
1067	ENSMUSG00000014773	Dll1	0.48381127586234	0.536115197577187	Anterior_somites_VS_NMP
1068	ENSMUSG00000014763	Fam120b	0.564597027532201	0.611854047457804	Anterior_somites_VS_NMP
1069	ENSMUSG00000043445	Pgp	0.829259370229285	0.854978227478642	Anterior_somites_VS_NMP
1070	ENSMUSG00000040482	Dxo	0.0441503768741371	0.0651138651740871	Anterior_somites_VS_NMP
1071	ENSMUSG00000049823	Zbtb12	0.0713030953750778	0.0994362894686459	Anterior_somites_VS_NMP
1072	ENSMUSG00000023942	Slc29a1	0.00046441580057594	0.00133465288483272	Anterior_somites_VS_NMP
1073	ENSMUSG00000063888	Rpl7l1	0.455362342055836	0.510570356179287	Anterior_somites_VS_NMP
1074	ENSMUSG00000062591	Tubb4a	0.0315460618691267	0.0486236291967743	Anterior_somites_VS_NMP
1075	ENSMUSG00000024043	Arhgap28	0.000359218964013725	0.00106982887587623	Anterior_somites_VS_NMP
1076	ENSMUSG00000024044	Epb41l3	0.00178553052107059	0.00423977324501318	Anterior_somites_VS_NMP
1077	ENSMUSG00000071042	Rasgrp3	1.17652031337417e-05	7.27195972588056e-05	Anterior_somites_VS_NMP
1078	ENSMUSG00000045817	Zfp36l2	0.0534017760557988	0.0766443226938535	Anterior_somites_VS_NMP
1079	ENSMUSG00000024232	Bambi	7.05567047295313e-07	1.1496762968676e-05	Anterior_somites_VS_NMP
1080	ENSMUSG00000005836	Gata6	0.00283827922067059	0.00617890874588465	Anterior_somites_VS_NMP
1081	ENSMUSG00000000420	Galnt1	0.00553266964438162	0.0109584277980506	Anterior_somites_VS_NMP
1082	ENSMUSG00000042834	Nrep	0.00117097709324668	0.00296358400142679	Anterior_somites_VS_NMP
1083	ENSMUSG00000024366	Gfra3	0.0576057848848952	0.0820082354264134	Anterior_somites_VS_NMP
1084	ENSMUSG00000024538	Ppic	6.94031110872872e-07	1.1496762968676e-05	Anterior_somites_VS_NMP
1085	ENSMUSG00000024598	Fbn2	1.82839123658129e-05	0.000100848485246412	Anterior_somites_VS_NMP
1086	ENSMUSG00000024521	Pmaip1	0.0494572644576147	0.0714834727178215	Anterior_somites_VS_NMP
1087	ENSMUSG00000053477	Tcf4	0.00558702629397144	0.0110482995845416	Anterior_somites_VS_NMP
1088	ENSMUSG00000046982	Tshz1	0.0288491797097909	0.0449740063916892	Anterior_somites_VS_NMP
1089	ENSMUSG00000024644	Cndp2	0.0141000913599174	0.0245305691268718	Anterior_somites_VS_NMP
1090	ENSMUSG00000024907	Gal	0.126342188057023	0.165144411594196	Anterior_somites_VS_NMP
1091	ENSMUSG00000032946	Rasgrp2	1.02071749735841e-05	6.64276466534838e-05	Anterior_somites_VS_NMP
1092	ENSMUSG00000024640	Psat1	0.0666068879706345	0.0937373823843025	Anterior_somites_VS_NMP
1093	ENSMUSG00000024921	Smarca2	0.00585899647658934	0.0114937251454623	Anterior_somites_VS_NMP
1094	ENSMUSG00000041360	Pum3	0.223311401741206	0.275776128656309	Anterior_somites_VS_NMP
1095	ENSMUSG00000035783	Acta2	6.44364885261797e-05	0.000270159083593983	Anterior_somites_VS_NMP
1096	ENSMUSG00000025034	Trim8	0.32913412996594	0.384458670330585	Anterior_somites_VS_NMP
1097	ENSMUSG00000025026	Add3	0.000976106055496654	0.00253828847412449	Anterior_somites_VS_NMP
1098	ENSMUSG00000024975	Pdcd4	0.0367863613302899	0.0553144553010472	Anterior_somites_VS_NMP
1099	ENSMUSG00000064360	mt-Nd3	0.900986634979072	0.920443156996893	Anterior_somites_VS_NMP
1100	ENSMUSG00000025969	Nrp2	0.474975299296232	0.528705536773182	Anterior_somites_VS_NMP
1101	ENSMUSG00000026223	Itm2c	0.00426273861275178	0.00870958221542308	Anterior_somites_VS_NMP
1102	ENSMUSG00000026586	Prrx1	1.15542194199627e-06	1.51188190282491e-05	Anterior_somites_VS_NMP
1103	ENSMUSG00000026547	Tagln2	0.000144713698763769	0.000517435608951847	Anterior_somites_VS_NMP
1104	ENSMUSG00000039239	Tgfb2	9.32586731887825e-06	6.34859888643839e-05	Anterior_somites_VS_NMP
1105	ENSMUSG00000037474	Dtl	0.145735083287546	0.18789743442734	Anterior_somites_VS_NMP
1106	ENSMUSG00000079442	St6galnac4	0.000601831917823841	0.00167100058447703	Anterior_somites_VS_NMP
1107	ENSMUSG00000051319	1500011K16Rik	0.182226847738389	0.229886177146891	Anterior_somites_VS_NMP
1108	ENSMUSG00000027447	Cst3	0.104776746067463	0.139475538596298	Anterior_somites_VS_NMP
1109	ENSMUSG00000017969	Ptgis	0.000287505285604351	0.000911421395085959	Anterior_somites_VS_NMP
1110	ENSMUSG00000027510	Rbm38	0.00938160227915909	0.017573874101169	Anterior_somites_VS_NMP
1111	ENSMUSG00000038400	Pmepa1	0.344509724741211	0.400311010627272	Anterior_somites_VS_NMP
1112	ENSMUSG00000058254	Tspan7	0.0216706648523256	0.0350722602215269	Anterior_somites_VS_NMP
1113	ENSMUSG00000006373	Pgrmc1	0.118812726579059	0.156228367329077	Anterior_somites_VS_NMP
1114	ENSMUSG00000051579	Tceal8	0.024445804081544	0.0390497909354534	Anterior_somites_VS_NMP
1115	ENSMUSG00000078784	1810022K09Rik	0.0206328728829175	0.0337030991314589	Anterior_somites_VS_NMP
1116	ENSMUSG00000048332	Lhfp	3.94037385648117e-05	0.000177533327599701	Anterior_somites_VS_NMP
1117	ENSMUSG00000053192	Mllt11	0.0853599068827458	0.117295267231696	Anterior_somites_VS_NMP
1118	ENSMUSG00000053398	Phgdh	2.45735640696893e-06	2.58337468424939e-05	Anterior_somites_VS_NMP
1119	ENSMUSG00000053897	Slc39a8	0.000376320027874236	0.00111267700549353	Anterior_somites_VS_NMP
1120	ENSMUSG00000036832	Lpar3	0.000306785229825036	0.000957730539809121	Anterior_somites_VS_NMP
1121	ENSMUSG00000028179	Cth	0.0195274594638799	0.032153648113216	Anterior_somites_VS_NMP
1122	ENSMUSG00000049119	Fam110b	0.00125882284698419	0.00315346660242475	Anterior_somites_VS_NMP
1123	ENSMUSG00000028464	Tpm2	4.14063131727335e-06	3.66401188506923e-05	Anterior_somites_VS_NMP
1124	ENSMUSG00000028532	Cachd1	0.000139431973263035	0.000500003869135666	Anterior_somites_VS_NMP
1125	ENSMUSG00000028832	Stmn1	0.00372002862577847	0.00780825121110498	Anterior_somites_VS_NMP
1126	ENSMUSG00000037266	Rsrp1	0.170075405891044	0.216555641041391	Anterior_somites_VS_NMP
1127	ENSMUSG00000028745	Capzb	0.0474940430478302	0.0689747413528535	Anterior_somites_VS_NMP
1128	ENSMUSG00000070605	Zfp992	0.379762411852723	0.437232311379504	Anterior_somites_VS_NMP
1129	ENSMUSG00000073147	5031425E22Rik	0.0768897628667177	0.106144117088735	Anterior_somites_VS_NMP
1130	ENSMUSG00000055235	Wdr86	2.59966588576095e-05	0.000131048731126474	Anterior_somites_VS_NMP
1131	ENSMUSG00000025747	Tyms	0.000348071375028928	0.00105190600628223	Anterior_somites_VS_NMP
1132	ENSMUSG00000029163	Emilin1	4.97077219704723e-07	9.70484095613982e-06	Anterior_somites_VS_NMP
1133	ENSMUSG00000062960	Kdr	8.87003688944672e-05	0.000346882406794649	Anterior_somites_VS_NMP
1134	ENSMUSG00000097392	D930016D06Rik	0.235704255304802	0.288638483543359	Anterior_somites_VS_NMP
1135	ENSMUSG00000054675	Tmem119	7.44613504193468e-05	0.000300286757428841	Anterior_somites_VS_NMP
1136	ENSMUSG00000004951	Hspb1	1.3162807230608e-06	1.61902528936478e-05	Anterior_somites_VS_NMP
1137	ENSMUSG00000004415	Col26a1	1.32867723730153e-08	8.17136500940442e-07	Anterior_somites_VS_NMP
1138	ENSMUSG00000029718	Pcolce	1.82529808117994e-06	2.02262760346966e-05	Anterior_somites_VS_NMP
1139	ENSMUSG00000032766	Gng11	9.48018270767155e-06	6.34859888643839e-05	Anterior_somites_VS_NMP
1140	ENSMUSG00000029918	Mrps33	0.00156398065140482	0.00378680354572426	Anterior_somites_VS_NMP
1141	ENSMUSG00000073002	Vamp5	1.20497658509185e-06	1.5237575196512e-05	Anterior_somites_VS_NMP
1142	ENSMUSG00000009145	Dqx1	0.0022493871781372	0.00509513096168131	Anterior_somites_VS_NMP
1143	ENSMUSG00000030172	Erc1	0.0149186554888226	0.0256642604912613	Anterior_somites_VS_NMP
1144	ENSMUSG00000030107	Usp18	3.87922473489337e-06	3.55000965512693e-05	Anterior_somites_VS_NMP
1145	ENSMUSG00000030403	Vasp	0.00882150307218881	0.0166929981212188	Anterior_somites_VS_NMP
1146	ENSMUSG00000063511	Snrnp70	0.088057116020598	0.120077885482634	Anterior_somites_VS_NMP
1147	ENSMUSG00000003868	Ruvbl2	0.0214143867365799	0.0348408673095149	Anterior_somites_VS_NMP
1148	ENSMUSG00000030551	Nr2f2	3.68399983125663e-07	7.81262033180285e-06	Anterior_somites_VS_NMP
1149	ENSMUSG00000036111	Lmo1	0.000656151869689975	0.0018000920575354	Anterior_somites_VS_NMP
1150	ENSMUSG00000048583	Igf2	0.00801372432512647	0.015353397071504	Anterior_somites_VS_NMP
1151	ENSMUSG00000101609	Kcnq1ot1	0.0352337075938352	0.0533712565768685	Anterior_somites_VS_NMP
1152	ENSMUSG00000045680	Tcf21	0.000524256032251334	0.00149613670456877	Anterior_somites_VS_NMP
1153	ENSMUSG00000075266	Cenpw	0.000822260997807279	0.00219865440718033	Anterior_somites_VS_NMP
1154	ENSMUSG00000069662	Marcks	0.00270601293641352	0.00597557614324709	Anterior_somites_VS_NMP
1155	ENSMUSG00000036478	Btg1	0.431967979870948	0.487897718311539	Anterior_somites_VS_NMP
1156	ENSMUSG00000031538	Plat	1.0980501499433e-06	1.45225987573146e-05	Anterior_somites_VS_NMP
1157	ENSMUSG00000062991	Nrg1	0.000538710316984612	0.00153028565794705	Anterior_somites_VS_NMP
1158	ENSMUSG00000039620	6430573F11Rik	0.00166314230214227	0.00401110790516664	Anterior_somites_VS_NMP
1159	ENSMUSG00000031520	Vegfc	7.37245090002133e-08	3.00690211772889e-06	Anterior_somites_VS_NMP
1160	ENSMUSG00000005410	Mcm5	0.0418669435138564	0.0622688519008988	Anterior_somites_VS_NMP
1161	ENSMUSG00000031708	Tecr	0.00199373714907393	0.00461826119277012	Anterior_somites_VS_NMP
1162	ENSMUSG00000031673	Cdh11	4.40651337551329e-05	0.000194964440715156	Anterior_somites_VS_NMP
1163	ENSMUSG00000031878	Nae1	0.0108231742926341	0.0197514901779524	Anterior_somites_VS_NMP
1164	ENSMUSG00000031891	Hsd11b2	7.20935987826058e-07	1.1496762968676e-05	Anterior_somites_VS_NMP
1165	ENSMUSG00000025810	Nrp1	4.77765465124676e-06	4.08091334793994e-05	Anterior_somites_VS_NMP
1166	ENSMUSG00000017491	Rarb	0.00167806645131964	0.00403918147773613	Anterior_somites_VS_NMP
1167	ENSMUSG00000021866	Anxa11	0.01324043608795	0.023199054684015	Anterior_somites_VS_NMP
1168	ENSMUSG00000021957	Tkt	0.0273381218929127	0.0429998592433281	Anterior_somites_VS_NMP
1169	ENSMUSG00000022037	Clu	0.0019038496196513	0.00446044768032591	Anterior_somites_VS_NMP
1170	ENSMUSG00000022090	Pdlim2	0.00137947269655304	0.00342086979185532	Anterior_somites_VS_NMP
1171	ENSMUSG00000022120	Rnf219	0.36787553632231	0.426070536418495	Anterior_somites_VS_NMP
1172	ENSMUSG00000031922	Cep57	0.021703558256106	0.035079338574258	Anterior_somites_VS_NMP
1173	ENSMUSG00000031996	Aplp2	0.0184990709150513	0.0307900639046185	Anterior_somites_VS_NMP
1174	ENSMUSG00000032024	Clmp	1.3654689194432e-05	8.03601325796713e-05	Anterior_somites_VS_NMP
1175	ENSMUSG00000049932	H2afx	0.376639011766285	0.434176180386626	Anterior_somites_VS_NMP
1176	ENSMUSG00000032381	Fam96a	0.00580628155413626	0.0114085084849642	Anterior_somites_VS_NMP
1177	ENSMUSG00000023495	Pcbp4	0.00674498354650889	0.0131271040541233	Anterior_somites_VS_NMP
1178	ENSMUSG00000006932	Ctnnb1	0.679050593980828	0.718063903023488	Anterior_somites_VS_NMP
1179	ENSMUSG00000044629	Cnrip1	0.01162716230883	0.0209391063541155	Anterior_somites_VS_NMP
1180	ENSMUSG00000020415	Pttg1	0.39012099177119	0.446786610687676	Anterior_somites_VS_NMP
1181	ENSMUSG00000020363	Gfpt2	0.00209995286696592	0.00480100748395553	Anterior_somites_VS_NMP
1182	ENSMUSG00000063564	Col23a1	1.74070859857341e-07	4.97923622382628e-06	Anterior_somites_VS_NMP
1183	ENSMUSG00000060600	Eno3	0.000270777037867748	0.000865079887213843	Anterior_somites_VS_NMP
1184	ENSMUSG00000000753	Serpinf1	1.95372861914635e-07	5.11294936500001e-06	Anterior_somites_VS_NMP
1185	ENSMUSG00000020846	Rflnb	0.00135086209339818	0.00335668762601972	Anterior_somites_VS_NMP
1186	ENSMUSG00000087211	Lhx1os	6.2473451194361e-06	4.74335462772001e-05	Anterior_somites_VS_NMP
1187	ENSMUSG00000001441	Npepps	0.0290737529433253	0.0452667292661901	Anterior_somites_VS_NMP
1188	ENSMUSG00000001240	Ramp2	8.29608718466073e-05	0.000328108914377257	Anterior_somites_VS_NMP
1189	ENSMUSG00000000567	Sox9	0.000113456972541728	0.000421607481046302	Anterior_somites_VS_NMP
1190	ENSMUSG00000034686	Prr7	0.0424379268803964	0.0629658022471503	Anterior_somites_VS_NMP
1191	ENSMUSG00000021559	Dapk1	0.00551360480614589	0.0109382805025152	Anterior_somites_VS_NMP
1192	ENSMUSG00000005583	Mef2c	1.37320963782531e-06	1.67232460844073e-05	Anterior_somites_VS_NMP
1193	ENSMUSG00000021613	Hapln1	5.81369916344524e-05	0.000248293401772141	Anterior_somites_VS_NMP
1194	ENSMUSG00000020571	Pdia6	0.098822756425336	0.132843705358648	Anterior_somites_VS_NMP
1195	ENSMUSG00000063632	Sox11	0.271809969904227	0.326490491193554	Anterior_somites_VS_NMP
1196	ENSMUSG00000035799	Twist1	1.56171429379682e-07	4.68514288139046e-06	Anterior_somites_VS_NMP
1197	ENSMUSG00000047534	Mis18bp1	0.0435143031656337	0.0642528125975144	Anterior_somites_VS_NMP
1198	ENSMUSG00000021068	Nin	0.00503190833697861	0.0101131491086335	Anterior_somites_VS_NMP
1199	ENSMUSG00000021065	Fut8	0.0125185821336909	0.0221233563569537	Anterior_somites_VS_NMP
1200	ENSMUSG00000071234	Syndig1l	0.0103345848039708	0.0190577800732895	Anterior_somites_VS_NMP
1201	ENSMUSG00000021242	Npc2	0.0019845625445888	0.00460568288649855	Anterior_somites_VS_NMP
1202	ENSMUSG00000047414	Flrt2	5.65264905611964e-13	6.95275833902715e-10	Anterior_somites_VS_NMP
1203	ENSMUSG00000010529	Gm266	2.26058204107862e-09	2.52774173684246e-07	Anterior_somites_VS_NMP
1204	ENSMUSG00000064373	Selenop	2.20720923441209e-08	1.18037711231603e-06	Anterior_somites_VS_NMP
1205	ENSMUSG00000022150	Dab2	0.000200141025452282	0.000663540326971176	Anterior_somites_VS_NMP
1206	ENSMUSG00000016554	Eif3d	0.179017712492578	0.226768060109032	Anterior_somites_VS_NMP
1207	ENSMUSG00000016758	Bik	0.00907051021698154	0.0170997376129019	Anterior_somites_VS_NMP
1208	ENSMUSG00000016541	Atxn10	0.310145111842161	0.365400850158868	Anterior_somites_VS_NMP
1209	ENSMUSG00000022773	Ypel1	1.54908833713143e-06	1.81464633778254e-05	Anterior_somites_VS_NMP
1210	ENSMUSG00000009097	Tbx1	0.000112008740121362	0.000417487122270532	Anterior_somites_VS_NMP
1211	ENSMUSG00000022742	Cpox	0.00392048222559625	0.00814559651601923	Anterior_somites_VS_NMP
1212	ENSMUSG00000022744	Cldnd1	4.49789221695232e-05	0.000197981200521103	Anterior_somites_VS_NMP
1213	ENSMUSG00000039680	Mrps6	9.42271777565488e-06	6.34859888643839e-05	Anterior_somites_VS_NMP
1214	ENSMUSG00000048027	Rgmb	0.000431618870360855	0.00126102425307328	Anterior_somites_VS_NMP
1215	ENSMUSG00000069743	Zfp820	0.323737793343957	0.378874867567143	Anterior_somites_VS_NMP
1216	ENSMUSG00000039218	Srrm2	0.644311575529271	0.686149989524679	Anterior_somites_VS_NMP
1217	ENSMUSG00000002274	Metrn	0.293302828581029	0.349915110722275	Anterior_somites_VS_NMP
1218	ENSMUSG00000024012	Mtch1	0.227810356323966	0.28088098505571	Anterior_somites_VS_NMP
1219	ENSMUSG00000073421	H2-Ab1	0.00283407781497639	0.00617890874588465	Anterior_somites_VS_NMP
1220	ENSMUSG00000019432	Ddx39b	0.0150239159164603	0.0257732448776097	Anterior_somites_VS_NMP
1221	ENSMUSG00000039316	Rftn1	0.00170564806792783	0.00407368373505092	Anterior_somites_VS_NMP
1222	ENSMUSG00000024247	Pkdcc	0.000106489290667651	0.000405173509834207	Anterior_somites_VS_NMP
1223	ENSMUSG00000034300	Fam53c	0.308360544296748	0.363646662976989	Anterior_somites_VS_NMP
1224	ENSMUSG00000062210	Tnfaip8	0.00237149490869963	0.00532288090821268	Anterior_somites_VS_NMP
1225	ENSMUSG00000069378	Prdm6	0.000491558897518715	0.0014093646712075	Anterior_somites_VS_NMP
1226	ENSMUSG00000024620	Pdgfrb	2.38146678417904e-05	0.000124118819683908	Anterior_somites_VS_NMP
1227	ENSMUSG00000024646	Cyb5a	0.0316873109429838	0.0487802158446433	Anterior_somites_VS_NMP
1228	ENSMUSG00000024661	Fth1	0.010589536475003	0.0193826337265679	Anterior_somites_VS_NMP
1229	ENSMUSG00000024663	Rab3il1	9.15149381285712e-08	3.17325991974e-06	Anterior_somites_VS_NMP
1230	ENSMUSG00000064341	mt-Nd1	0.685150204065019	0.721519478595868	Anterior_somites_VS_NMP
1231	ENSMUSG00000025915	Sgk3	0.0631808915260769	0.0940829256381048	Posterior_somites_VS_NMP
1232	ENSMUSG00000025935	Tram1	0.456916294206082	0.518935403391949	Posterior_somites_VS_NMP
1233	ENSMUSG00000025925	Terf1	0.233803366594589	0.289023257197331	Posterior_somites_VS_NMP
1234	ENSMUSG00000041859	Mcm3	0.00382346069405291	0.00853513004298563	Posterior_somites_VS_NMP
1235	ENSMUSG00000026155	Smap1	0.858264328239845	0.884141644669187	Posterior_somites_VS_NMP
1236	ENSMUSG00000026131	Dst	0.000885861886381552	0.00243760653299622	Posterior_somites_VS_NMP
1237	ENSMUSG00000043629	1700019D03Rik	8.21970511023386e-05	0.000388546808613611	Posterior_somites_VS_NMP
1238	ENSMUSG00000026097	Ormdl1	0.0889788532567121	0.126524843359255	Posterior_somites_VS_NMP
1239	ENSMUSG00000026193	Fn1	4.59542871482482e-11	5.65237731923453e-08	Posterior_somites_VS_NMP
1240	ENSMUSG00000039323	Igfbp2	9.99655891631729e-09	1.36619638523003e-06	Posterior_somites_VS_NMP
1241	ENSMUSG00000026202	Tuba4a	7.35455532469004e-06	6.65154635982996e-05	Posterior_somites_VS_NMP
1242	ENSMUSG00000026235	Epha4	0.000450120553929064	0.00143410934916006	Posterior_somites_VS_NMP
1243	ENSMUSG00000045658	Pid1	0.0586655328564945	0.0884296634969219	Posterior_somites_VS_NMP
1244	ENSMUSG00000079445	B3gnt7	5.13274710013501e-05	0.000274490388398525	Posterior_somites_VS_NMP
1245	ENSMUSG00000026238	Ptma	0.440106907323256	0.503564182332655	Posterior_somites_VS_NMP
1246	ENSMUSG00000049866	Arl4c	1.15503511829916e-05	9.16576255166429e-05	Posterior_somites_VS_NMP
1247	ENSMUSG00000034486	Gbx2	0.336820252951331	0.400279141188538	Posterior_somites_VS_NMP
1248	ENSMUSG00000026278	Bok	3.26872126633667e-07	9.57268370855738e-06	Posterior_somites_VS_NMP
1249	ENSMUSG00000026385	Dbi	0.0791034839232038	0.114198691579273	Posterior_somites_VS_NMP
1250	ENSMUSG00000026355	Mcm6	0.0140913057532398	0.0259854663815367	Posterior_somites_VS_NMP
1251	ENSMUSG00000016526	Dyrk3	1.29890180898066e-05	9.74176356735494e-05	Posterior_somites_VS_NMP
1252	ENSMUSG00000020423	Btg2	0.00737208206406138	0.0150876221943353	Posterior_somites_VS_NMP
1253	ENSMUSG00000041889	Shisa4	0.654872440107419	0.706572895905373	Posterior_somites_VS_NMP
1254	ENSMUSG00000009418	Nav1	0.000401898672855768	0.00130776552278464	Posterior_somites_VS_NMP
1255	ENSMUSG00000041801	Phlda3	0.00282293461262675	0.00667732610294404	Posterior_somites_VS_NMP
1256	ENSMUSG00000041782	Lad1	0.00235451206378206	0.00566741651360456	Posterior_somites_VS_NMP
1257	ENSMUSG00000023150	Ivns1abp	0.629968311534045	0.683902050473852	Posterior_somites_VS_NMP
1258	ENSMUSG00000042684	Npl	0.199007659450195	0.251055816537169	Posterior_somites_VS_NMP
1259	ENSMUSG00000056708	Ier5	0.321764223870203	0.383498057519719	Posterior_somites_VS_NMP
1260	ENSMUSG00000026566	Mpzl1	0.210778989547693	0.264010343323485	Posterior_somites_VS_NMP
1261	ENSMUSG00000015843	Rxrg	5.98614262126736e-05	0.000305516822579206	Posterior_somites_VS_NMP
1262	ENSMUSG00000005681	Apoa2	0.000678123879394545	0.00198593421822688	Posterior_somites_VS_NMP
1263	ENSMUSG00000026544	Dusp23	0.000894112818984487	0.00245481867712259	Posterior_somites_VS_NMP
1264	ENSMUSG00000026525	Opn3	0.118577662196126	0.163285273710959	Posterior_somites_VS_NMP
1265	ENSMUSG00000026497	Mixl1	0.0219172441061544	0.0384020089039458	Posterior_somites_VS_NMP
1266	ENSMUSG00000066652	Lefty2	1.66817850220841e-06	2.41395242084276e-05	Posterior_somites_VS_NMP
1267	ENSMUSG00000026520	Pycr2	0.00609567433498969	0.0127946747986985	Posterior_somites_VS_NMP
1268	ENSMUSG00000038576	Susd4	0.000439808585801429	0.00141244010583749	Posterior_somites_VS_NMP
1269	ENSMUSG00000037568	Vash2	0.0723554503956492	0.105073440362041	Posterior_somites_VS_NMP
1270	ENSMUSG00000002107	Celf2	0.0710157838100041	0.103740396777084	Posterior_somites_VS_NMP
1271	ENSMUSG00000025781	Atp5c1	0.250673143662557	0.307405749456575	Posterior_somites_VS_NMP
1272	ENSMUSG00000026728	Vim	0.0137512199545829	0.0255498497645574	Posterior_somites_VS_NMP
1273	ENSMUSG00000051154	Commd3	0.00214503095887043	0.00520054893892219	Posterior_somites_VS_NMP
1274	ENSMUSG00000078202	Nrarp	3.23012142898369e-06	3.64166759001025e-05	Posterior_somites_VS_NMP
1275	ENSMUSG00000036752	Tubb4b	1.4183189795066e-06	2.1806654309914e-05	Posterior_somites_VS_NMP
1276	ENSMUSG00000026955	Sapcd2	6.15232340368115e-06	5.86914657213791e-05	Posterior_somites_VS_NMP
1277	ENSMUSG00000049086	Bmyc	0.0100955686711221	0.0196472087308533	Posterior_somites_VS_NMP
1278	ENSMUSG00000054766	Set	0.0017463340818661	0.0043836549401945	Posterior_somites_VS_NMP
1279	ENSMUSG00000015335	Zdhhc12	0.00297903025629043	0.00692666770366205	Posterior_somites_VS_NMP
1280	ENSMUSG00000076441	Ass1	0.00139402769906568	0.00363274167341268	Posterior_somites_VS_NMP
1281	ENSMUSG00000063972	Nr6a1	0.367634804251555	0.433548235119284	Posterior_somites_VS_NMP
1282	ENSMUSG00000026872	Zeb2	0.0269472120218274	0.0454042065573256	Posterior_somites_VS_NMP
1283	ENSMUSG00000017144	Rnd3	0.00553046386752006	0.0118303835774777	Posterior_somites_VS_NMP
1284	ENSMUSG00000075334	Rprm	5.23709201405365e-05	0.000275625349446075	Posterior_somites_VS_NMP
1285	ENSMUSG00000026970	Rbms1	9.68557009149025e-10	3.971083737511e-07	Posterior_somites_VS_NMP
1286	ENSMUSG00000042133	Ppig	0.663161243572939	0.712391554231192	Posterior_somites_VS_NMP
1287	ENSMUSG00000075304	Sp5	0.0718479959454174	0.104459852261068	Posterior_somites_VS_NMP
1288	ENSMUSG00000006494	Pdk1	9.6624903457531e-05	0.000437742481411088	Posterior_somites_VS_NMP
1289	ENSMUSG00000101174	Hoxd4	0.0141982189086679	0.0261043486661608	Posterior_somites_VS_NMP
1290	ENSMUSG00000075277	Haglr	0.126433890276507	0.172218920310192	Posterior_somites_VS_NMP
1291	ENSMUSG00000042448	Hoxd1	0.095446998953096	0.134478589590273	Posterior_somites_VS_NMP
1292	ENSMUSG00000027004	Frzb	0.000279645406764889	0.000994115174337613	Posterior_somites_VS_NMP
1293	ENSMUSG00000027239	Mdk	0.153025893348972	0.202171695831617	Posterior_somites_VS_NMP
1294	ENSMUSG00000068735	Trp53i11	0.00517583963263857	0.0111104410962399	Posterior_somites_VS_NMP
1295	ENSMUSG00000075012	Fjx1	6.31280583026564e-05	0.000312865532362651	Posterior_somites_VS_NMP
1296	ENSMUSG00000032698	Lmo2	0.00504996665395166	0.0108591940286024	Posterior_somites_VS_NMP
1297	ENSMUSG00000005973	Rcn1	0.00503047496341509	0.0108362245271463	Posterior_somites_VS_NMP
1298	ENSMUSG00000016386	Mpped2	0.00416496521416463	0.00926384667888335	Posterior_somites_VS_NMP
1299	ENSMUSG00000027160	Ccdc34	0.456314885284243	0.518731339093918	Posterior_somites_VS_NMP
1300	ENSMUSG00000027133	Nop10	0.0147794376431073	0.0270919646811057	Posterior_somites_VS_NMP
1301	ENSMUSG00000027315	Spint1	3.30043616791518e-05	0.000199042432820309	Posterior_somites_VS_NMP
1302	ENSMUSG00000027304	Rtf1	0.737625239794669	0.775452175168754	Posterior_somites_VS_NMP
1303	ENSMUSG00000060802	B2m	0.627868643075631	0.68282796727058	Posterior_somites_VS_NMP
1304	ENSMUSG00000033256	Shf	0.285014732219833	0.345387310965906	Posterior_somites_VS_NMP
1305	ENSMUSG00000051379	Flrt3	0.404238751320984	0.469069494457368	Posterior_somites_VS_NMP
1306	ENSMUSG00000037025	Foxa2	0.0028958440804516	0.0068104937264923	Posterior_somites_VS_NMP
1307	ENSMUSG00000009876	Cox4i2	0.158491429944453	0.207167331383292	Posterior_somites_VS_NMP
1308	ENSMUSG00000027478	Dnmt3b	2.32579036662658e-06	2.97977411038475e-05	Posterior_somites_VS_NMP
1309	ENSMUSG00000067786	Nnat	0.0374597231422421	0.0603872338990273	Posterior_somites_VS_NMP
1310	ENSMUSG00000035268	Pkig	0.402263339671549	0.467218043244576	Posterior_somites_VS_NMP
1311	ENSMUSG00000017723	Wfdc2	3.27669269076147e-09	8.06066401927322e-07	Posterior_somites_VS_NMP
1312	ENSMUSG00000006800	Sulf2	0.0133004966135985	0.0249584048006047	Posterior_somites_VS_NMP
1313	ENSMUSG00000042821	Snai1	3.96960562860522e-05	0.000228159575849739	Posterior_somites_VS_NMP
1314	ENSMUSG00000056501	Cebpb	0.248494885241388	0.30503863158374	Posterior_somites_VS_NMP
1315	ENSMUSG00000027547	Sall4	0.000114014533377316	0.000486937069632287	Posterior_somites_VS_NMP
1316	ENSMUSG00000052033	Pfdn4	0.734766831861256	0.773769865744303	Posterior_somites_VS_NMP
1317	ENSMUSG00000028640	Tfap2c	0.000834299340834993	0.00232169273580779	Posterior_somites_VS_NMP
1318	ENSMUSG00000027523	Gnas	0.00875928461868593	0.0173772904531995	Posterior_somites_VS_NMP
1319	ENSMUSG00000016344	Ppdpf	0.502597404913675	0.56353218600166	Posterior_somites_VS_NMP
1320	ENSMUSG00000031155	Pim2	1.4981023828006e-05	0.000108392113579102	Posterior_somites_VS_NMP
1321	ENSMUSG00000039278	Pcsk1n	4.19530590704562e-06	4.37307310649671e-05	Posterior_somites_VS_NMP
1322	ENSMUSG00000031160	Eras	1.42410377476149e-05	0.000104889080416565	Posterior_somites_VS_NMP
1323	ENSMUSG00000031168	Ebp	6.68203758767844e-05	0.000324857953867371	Posterior_somites_VS_NMP
1324	ENSMUSG00000031176	Dynlt3	0.187231524240624	0.238647435042453	Posterior_somites_VS_NMP
1325	ENSMUSG00000008035	Mid1ip1	0.000583842601393809	0.00174913493199253	Posterior_somites_VS_NMP
1326	ENSMUSG00000037347	Chst7	6.13506806565165e-07	1.27900571538162e-05	Posterior_somites_VS_NMP
1327	ENSMUSG00000037010	Apln	5.90401186190204e-06	5.85639886301574e-05	Posterior_somites_VS_NMP
1328	ENSMUSG00000055653	Gpc3	1.41602887403097e-05	0.000104889080416565	Posterior_somites_VS_NMP
1329	ENSMUSG00000025630	Hprt	0.0493756133621421	0.0762964879842145	Posterior_somites_VS_NMP
1330	ENSMUSG00000023074	Mospd1	0.000623616700342518	0.00184830973836457	Posterior_somites_VS_NMP
1331	ENSMUSG00000067925	Cxx1a	0.00707786569294095	0.0146070047018748	Posterior_somites_VS_NMP
1332	ENSMUSG00000067924	Cxx1b	0.000689694833448677	0.00201024797426984	Posterior_somites_VS_NMP
1333	ENSMUSG00000054727	1700013H16Rik	0.000177997272694835	0.000699637587213561	Posterior_somites_VS_NMP
1334	ENSMUSG00000023092	Fhl1	0.110104491498249	0.15268153837976	Posterior_somites_VS_NMP
1335	ENSMUSG00000062170	Fmr1nb	0.89484677164614	0.916454229079727	Posterior_somites_VS_NMP
1336	ENSMUSG00000073139	Tmem185a	0.0102805814411196	0.0199449766128976	Posterior_somites_VS_NMP
1337	ENSMUSG00000015217	Hmgb3	0.0243872008461277	0.0416614681121349	Posterior_somites_VS_NMP
1338	ENSMUSG00000031349	Nsdhl	0.422119035927589	0.486799079328506	Posterior_somites_VS_NMP
1339	ENSMUSG00000073125	Xlr3b	0.343781134805	0.406978629268672	Posterior_somites_VS_NMP
1340	ENSMUSG00000031383	Dusp9	6.3531269656505e-08	4.34130342652784e-06	Posterior_somites_VS_NMP
1341	ENSMUSG00000008682	Rpl10	0.765539278599728	0.79865420922618	Posterior_somites_VS_NMP
1342	ENSMUSG00000031217	Efnb1	0.00297310017592335	0.00692666770366205	Posterior_somites_VS_NMP
1343	ENSMUSG00000034403	Pja1	0.0660298816576915	0.0977337598543449	Posterior_somites_VS_NMP
1344	ENSMUSG00000031297	Slc7a3	2.33328806775416e-06	2.97977411038475e-05	Posterior_somites_VS_NMP
1345	ENSMUSG00000051159	Cited1	2.62515325964689e-07	8.47039230770868e-06	Posterior_somites_VS_NMP
1346	ENSMUSG00000031326	Cdx4	2.198453608466e-05	0.000146171068220111	Posterior_somites_VS_NMP
1347	ENSMUSG00000062070	Pgk1	0.00297678276341505	0.00692666770366205	Posterior_somites_VS_NMP
1348	ENSMUSG00000049929	Lpar4	0.00012537403278538	0.000519225792343491	Posterior_somites_VS_NMP
1349	ENSMUSG00000031245	Hmgn5	0.193359123839153	0.244854453675842	Posterior_somites_VS_NMP
1350	ENSMUSG00000031246	Sh3bgrl	0.298374130575386	0.359451695012463	Posterior_somites_VS_NMP
1351	ENSMUSG00000034755	Pcdh11x	0.000304362122568505	0.00105676625398856	Posterior_somites_VS_NMP
1352	ENSMUSG00000067377	Tspan6	0.0894736449553014	0.127081504959608	Posterior_somites_VS_NMP
1353	ENSMUSG00000050071	Bex1	5.26185363716559e-09	1.07867999561895e-06	Posterior_somites_VS_NMP
1354	ENSMUSG00000042712	Tceal9	0.0002793961832233	0.000994115174337613	Posterior_somites_VS_NMP
1355	ENSMUSG00000042515	Mum1l1	0.00210985470254103	0.00515928684716793	Posterior_somites_VS_NMP
1356	ENSMUSG00000031432	Prps1	0.191720999646815	0.243361021223511	Posterior_somites_VS_NMP
1357	ENSMUSG00000025268	Maged2	6.33187340410112e-06	5.99092637464952e-05	Posterior_somites_VS_NMP
1358	ENSMUSG00000047238	Mageh1	0.304759718522408	0.36571166222689	Posterior_somites_VS_NMP
1359	ENSMUSG00000025283	Sat1	0.00370908622132334	0.00832513878143742	Posterior_somites_VS_NMP
1360	ENSMUSG00000025289	Prdx4	0.0714437750892554	0.104118297819649	Posterior_somites_VS_NMP
1361	ENSMUSG00000041020	Map7d2	6.49125312782855e-06	6.04866768729479e-05	Posterior_somites_VS_NMP
1362	ENSMUSG00000049775	Tmsb4x	0.909639457864662	0.926973101220824	Posterior_somites_VS_NMP
1363	ENSMUSG00000035299	Mid1	0.786504363423658	0.817061120786401	Posterior_somites_VS_NMP
1364	ENSMUSG00000027500	Stmn2	9.53102404371802e-07	1.69867130753214e-05	Posterior_somites_VS_NMP
1365	ENSMUSG00000027533	Fabp5	0.000281013881970164	0.000996101080182424	Posterior_somites_VS_NMP
1366	ENSMUSG00000027536	Chmp4c	8.20914204322967e-05	0.000388546808613611	Posterior_somites_VS_NMP
1367	ENSMUSG00000027559	Car3	0.000339623305531116	0.00114762820275624	Posterior_somites_VS_NMP
1368	ENSMUSG00000027562	Car2	0.229834250000743	0.284688950151977	Posterior_somites_VS_NMP
1369	ENSMUSG00000019528	Gyg	0.283692713985573	0.344124298029837	Posterior_somites_VS_NMP
1370	ENSMUSG00000027660	Skil	0.423444840512443	0.487675237668824	Posterior_somites_VS_NMP
1371	ENSMUSG00000074637	Sox2	5.06200586115768e-08	3.66251012307291e-06	Posterior_somites_VS_NMP
1372	ENSMUSG00000027712	Anxa5	0.000105541420848521	0.000460340239871209	Posterior_somites_VS_NMP
1373	ENSMUSG00000037211	Spry1	0.00778573231163447	0.0157766898571835	Posterior_somites_VS_NMP
1374	ENSMUSG00000027805	Pfn2	0.0305538487498765	0.0503095501503991	Posterior_somites_VS_NMP
1375	ENSMUSG00000027828	Ssr3	0.875895618119777	0.898541793400606	Posterior_somites_VS_NMP
1376	ENSMUSG00000034640	Tiparp	0.0926234713059904	0.130650079938496	Posterior_somites_VS_NMP
1377	ENSMUSG00000047557	Lxn	0.68982483466339	0.733348787066526	Posterior_somites_VS_NMP
1378	ENSMUSG00000027996	Sfrp2	6.02507368110209e-05	0.000306233083791553	Posterior_somites_VS_NMP
1379	ENSMUSG00000027993	Trim2	2.21886072112021e-05	0.000146171068220111	Posterior_somites_VS_NMP
1380	ENSMUSG00000004885	Crabp2	4.54310426061901e-05	0.000249126294274849	Posterior_somites_VS_NMP
1381	ENSMUSG00000008601	Rab25	0.000270015927788005	0.00097110991572879	Posterior_somites_VS_NMP
1382	ENSMUSG00000068923	Syt11	0.00021366779781123	0.00079881881856478	Posterior_somites_VS_NMP
1383	ENSMUSG00000027954	Efna1	0.000183231635838188	0.000713211747091681	Posterior_somites_VS_NMP
1384	ENSMUSG00000027937	Jtb	0.00034664007348338	0.00116812956269742	Posterior_somites_VS_NMP
1385	ENSMUSG00000027907	S100a11	0.00684613731985023	0.0142002511018816	Posterior_somites_VS_NMP
1386	ENSMUSG00000041959	S100a10	0.000260153598175689	0.000943920134973738	Posterior_somites_VS_NMP
1387	ENSMUSG00000041912	Tdrkh	0.00181767296119762	0.00452578490338678	Posterior_somites_VS_NMP
1388	ENSMUSG00000038550	Ciart	1.79271139625434e-05	0.000125286080533684	Posterior_somites_VS_NMP
1389	ENSMUSG00000004032	Gstm5	0.000124656123632448	0.000517996729959158	Posterior_somites_VS_NMP
1390	ENSMUSG00000028124	Gclm	2.27514613853344e-07	7.85770017982116e-06	Posterior_somites_VS_NMP
1391	ENSMUSG00000027985	Lef1	1.20361328655415e-07	5.433650293267e-06	Posterior_somites_VS_NMP
1392	ENSMUSG00000028161	Ppp3ca	1.70196391475702e-05	0.000121006682956713	Posterior_somites_VS_NMP
1393	ENSMUSG00000028158	Mttp	0.664761344018189	0.713487306406957	Posterior_somites_VS_NMP
1394	ENSMUSG00000028138	Adh5	0.0302718721659884	0.0499790641129742	Posterior_somites_VS_NMP
1395	ENSMUSG00000028266	Lmo4	0.010805727592064	0.020767257715998	Posterior_somites_VS_NMP
1396	ENSMUSG00000028194	Ddah1	2.11260324794189e-06	2.85549669776761e-05	Posterior_somites_VS_NMP
1397	ENSMUSG00000028173	Wls	0.0690212847152595	0.101205674485489	Posterior_somites_VS_NMP
1398	ENSMUSG00000041235	Chd7	0.0586573948105001	0.0884296634969219	Posterior_somites_VS_NMP
1399	ENSMUSG00000049969	Plekhf2	0.111854828591164	0.154585886704642	Posterior_somites_VS_NMP
1400	ENSMUSG00000028228	Cpne3	0.154779107407395	0.20404962712872	Posterior_somites_VS_NMP
1401	ENSMUSG00000073987	Ggh	0.000315541528676882	0.00108412312925298	Posterior_somites_VS_NMP
1402	ENSMUSG00000028261	Ndufaf4	0.0240926383824855	0.0412155009881185	Posterior_somites_VS_NMP
1403	ENSMUSG00000028444	Cntfr	0.000558196553972434	0.00168279843476984	Posterior_somites_VS_NMP
1404	ENSMUSG00000028452	Vcp	0.750834629322474	0.785311729648506	Posterior_somites_VS_NMP
1405	ENSMUSG00000035551	Igfbpl1	1.48481626967304e-05	0.00010806650956792	Posterior_somites_VS_NMP
1406	ENSMUSG00000015247	Nipsnap3b	0.143254837534058	0.191525489311839	Posterior_somites_VS_NMP
1407	ENSMUSG00000060206	Zfp462	6.37702413155347e-05	0.000312865532362651	Posterior_somites_VS_NMP
1408	ENSMUSG00000028367	Txn1	0.417400086284851	0.482067705286729	Posterior_somites_VS_NMP
1409	ENSMUSG00000038668	Lpar1	0.00602915168533978	0.0127178147910647	Posterior_somites_VS_NMP
1410	ENSMUSG00000028392	Bspry	1.74109416809582e-05	0.000122374047243306	Posterior_somites_VS_NMP
1411	ENSMUSG00000008305	Tle1	0.0303165343438038	0.049985706759891	Posterior_somites_VS_NMP
1412	ENSMUSG00000038007	Acer2	0.000837581019940345	0.00232556355423617	Posterior_somites_VS_NMP
1413	ENSMUSG00000028496	Mllt3	0.376162831237849	0.44148881910549	Posterior_somites_VS_NMP
1414	ENSMUSG00000062937	Mtap	0.0674398699390054	0.0994616786870223	Posterior_somites_VS_NMP
1415	ENSMUSG00000087166	L1td1	2.41701976443046e-05	0.000153472593621283	Posterior_somites_VS_NMP
1416	ENSMUSG00000028517	Plpp3	6.30415445368337e-05	0.000312865532362651	Posterior_somites_VS_NMP
1417	ENSMUSG00000028597	Gpx7	0.111588257385421	0.15442599529841	Posterior_somites_VS_NMP
1418	ENSMUSG00000034610	Zcchc11	0.429542623655861	0.493312256859673	Posterior_somites_VS_NMP
1419	ENSMUSG00000028691	Prdx1	0.583781964812253	0.641117693499171	Posterior_somites_VS_NMP
1420	ENSMUSG00000006398	Cdc20	0.0529353397603792	0.081185122076392	Posterior_somites_VS_NMP
1421	ENSMUSG00000028645	Slc2a1	4.2617565125407e-07	1.09207510633856e-05	Posterior_somites_VS_NMP
1422	ENSMUSG00000090125	Pou3f1	1.16619580781138e-05	9.18782672821932e-05	Posterior_somites_VS_NMP
1423	ENSMUSG00000028889	Yrdc	0.689644985575162	0.733348787066526	Posterior_somites_VS_NMP
1424	ENSMUSG00000050212	Eva1b	0.00127771864799592	0.0033581067030662	Posterior_somites_VS_NMP
1425	ENSMUSG00000028786	Tmem54	9.68015893852163e-05	0.000437742481411088	Posterior_somites_VS_NMP
1426	ENSMUSG00000028773	Fabp3	0.00291017880254566	0.00683114489910527	Posterior_somites_VS_NMP
1427	ENSMUSG00000047281	Sfn	0.000853483360706911	0.00236437958033671	Posterior_somites_VS_NMP
1428	ENSMUSG00000050966	Lin28a	0.0133616378915662	0.0249849287049872	Posterior_somites_VS_NMP
1429	ENSMUSG00000050105	Grrp1	0.158190751527065	0.2069942812535	Posterior_somites_VS_NMP
1430	ENSMUSG00000007872	Id3	0.000307940450057956	0.00106395155497552	Posterior_somites_VS_NMP
1431	ENSMUSG00000028766	Alpl	0.101589892467138	0.142156504817496	Posterior_somites_VS_NMP
1432	ENSMUSG00000028759	Hp1bp3	0.769197467271508	0.80175277395974	Posterior_somites_VS_NMP
1433	ENSMUSG00000028755	Cda	0.00457482667049915	0.0100303686358537	Posterior_somites_VS_NMP
1434	ENSMUSG00000060572	Mfap2	8.02102322399471e-06	6.99706281242092e-05	Posterior_somites_VS_NMP
1435	ENSMUSG00000006445	Epha2	9.07892205441193e-05	0.00042139902365761	Posterior_somites_VS_NMP
1436	ENSMUSG00000066000	Zfp979	0.00012332034703086	0.000514183141857485	Posterior_somites_VS_NMP
1437	ENSMUSG00000029007	Agtrap	0.00038229661909001	0.00125393291061523	Posterior_somites_VS_NMP
1438	ENSMUSG00000063524	Eno1	0.00765636779001995	0.01554015244509	Posterior_somites_VS_NMP
1439	ENSMUSG00000028937	Acot7	1.75875912014955e-07	6.76023036807485e-06	Posterior_somites_VS_NMP
1440	ENSMUSG00000028946	Hes3	7.87050724815187e-07	1.51261311175419e-05	Posterior_somites_VS_NMP
1441	ENSMUSG00000048001	Hes5	0.149654785261303	0.198357096844184	Posterior_somites_VS_NMP
1442	ENSMUSG00000001467	Cyp51	0.141030192038043	0.188756405012832	Posterior_somites_VS_NMP
1443	ENSMUSG00000003161	Sri	0.62963105625004	0.683902050473852	Posterior_somites_VS_NMP
1444	ENSMUSG00000057614	Gnai1	0.00677008703799855	0.0140662281363821	Posterior_somites_VS_NMP
1445	ENSMUSG00000097180	2700038G22Rik	0.0312217354652428	0.0513405543078191	Posterior_somites_VS_NMP
1446	ENSMUSG00000028944	Prkag2	0.000134809750214212	0.000545447344616711	Posterior_somites_VS_NMP
1447	ENSMUSG00000029177	Cenpa	0.0650988796202418	0.096704857406881	Posterior_somites_VS_NMP
1448	ENSMUSG00000057406	Nsd2	0.359600428684377	0.425296660847869	Posterior_somites_VS_NMP
1449	ENSMUSG00000070858	Gm1673	0.227020709731815	0.281771415711536	Posterior_somites_VS_NMP
1450	ENSMUSG00000063646	Jakmip1	2.21846113030675e-05	0.000146171068220111	Posterior_somites_VS_NMP
1451	ENSMUSG00000048450	Msx1	0.000441490470739917	0.0014141491640888	Posterior_somites_VS_NMP
1452	ENSMUSG00000029126	Nsg1	0.0293419173066909	0.0485741026746028	Posterior_somites_VS_NMP
1453	ENSMUSG00000029086	Prom1	0.00141268731501061	0.00365811662623801	Posterior_somites_VS_NMP
1454	ENSMUSG00000029223	Uchl1	2.42062464736008e-05	0.000153472593621283	Posterior_somites_VS_NMP
1455	ENSMUSG00000029249	Rest	0.500458286604001	0.562158623308604	Posterior_somites_VS_NMP
1456	ENSMUSG00000029245	Epha5	2.27823050719254e-06	2.97977411038475e-05	Posterior_somites_VS_NMP
1457	ENSMUSG00000044221	Grsf1	0.00016979683111392	0.000675890298608807	Posterior_somites_VS_NMP
1458	ENSMUSG00000006262	Mob1b	0.00358676987196458	0.00809491182113107	Posterior_somites_VS_NMP
1459	ENSMUSG00000029413	Naaa	0.362843074505388	0.428308043801946	Posterior_somites_VS_NMP
1460	ENSMUSG00000058013	Sept11	0.200340722259318	0.252478574158772	Posterior_somites_VS_NMP
1461	ENSMUSG00000029337	Fgf5	0.000869677845201175	0.0023984389004427	Posterior_somites_VS_NMP
1462	ENSMUSG00000029322	Plac8	0.133349302147356	0.179846098290841	Posterior_somites_VS_NMP
1463	ENSMUSG00000029348	Asphd2	0.000447704798425649	0.00143032961574948	Posterior_somites_VS_NMP
1464	ENSMUSG00000041930	Fam222a	3.3335561919499e-05	0.000199042432820309	Posterior_somites_VS_NMP
1465	ENSMUSG00000029538	Srsf9	0.59907089847433	0.654984182331935	Posterior_somites_VS_NMP
1466	ENSMUSG00000034324	Tmem132c	8.94790944915019e-05	0.000418476373477366	Posterior_somites_VS_NMP
1467	ENSMUSG00000081683	Fzd10	0.000352377782387393	0.00118422041621993	Posterior_somites_VS_NMP
1468	ENSMUSG00000029730	Mcm7	0.000282687423085084	0.000999153822973143	Posterior_somites_VS_NMP
1469	ENSMUSG00000025856	Pdgfa	1.03269455733193e-05	8.41201526833294e-05	Posterior_somites_VS_NMP
1470	ENSMUSG00000029581	Fscn1	0.666449047440745	0.714675090106466	Posterior_somites_VS_NMP
1471	ENSMUSG00000029646	Cdx2	3.85060071648957e-06	4.11846859241928e-05	Posterior_somites_VS_NMP
1472	ENSMUSG00000033970	Rfc3	0.00279442413305789	0.00662262366794065	Posterior_somites_VS_NMP
1473	ENSMUSG00000004631	Sgce	0.600636541509328	0.65611274072511	Posterior_somites_VS_NMP
1474	ENSMUSG00000092035	Peg10	0.0574531121002237	0.087135942694504	Posterior_somites_VS_NMP
1475	ENSMUSG00000051855	Mest	0.0293036594965181	0.0485741026746028	Posterior_somites_VS_NMP
1476	ENSMUSG00000001642	Akr1b3	0.0072935854115736	0.0149768114461361	Posterior_somites_VS_NMP
1477	ENSMUSG00000029761	Cald1	0.000188064438303994	0.000722872684730977	Posterior_somites_VS_NMP
1478	ENSMUSG00000073155	1810058I24Rik	0.0331074557547499	0.0542239288659685	Posterior_somites_VS_NMP
1479	ENSMUSG00000029838	Ptn	0.0211585276065201	0.0372317438569667	Posterior_somites_VS_NMP
1480	ENSMUSG00000042599	Kdm7a	0.0347065611940491	0.0563180346552512	Posterior_somites_VS_NMP
1481	ENSMUSG00000029924	Slc37a3	1.09109169198667e-05	8.77152144538307e-05	Posterior_somites_VS_NMP
1482	ENSMUSG00000029922	Mkrn1	2.63920230224531e-05	0.000164345217969525	Posterior_somites_VS_NMP
1483	ENSMUSG00000029860	Zyx	0.000797236712900303	0.00224393857406721	Posterior_somites_VS_NMP
1484	ENSMUSG00000029859	Epha1	5.20395934376002e-05	0.000275625349446075	Posterior_somites_VS_NMP
1485	ENSMUSG00000036667	Tcaf1	0.414543681620216	0.479218729692543	Posterior_somites_VS_NMP
1486	ENSMUSG00000029810	Tmem176b	4.30166993980508e-05	0.000241235627966963	Posterior_somites_VS_NMP
1487	ENSMUSG00000029814	Igf2bp3	0.502294335728665	0.56353218600166	Posterior_somites_VS_NMP
1488	ENSMUSG00000059182	Skap2	0.0848739744748309	0.121672480890492	Posterior_somites_VS_NMP
1489	ENSMUSG00000029844	Hoxa1	0.946297456671392	0.95640581076895	Posterior_somites_VS_NMP
1490	ENSMUSG00000087658	Hotairm1	0.321259139480104	0.383267450592171	Posterior_somites_VS_NMP
1491	ENSMUSG00000014704	Hoxa2	9.76129646410333e-05	0.000439794675855205	Posterior_somites_VS_NMP
1492	ENSMUSG00000079560	Hoxa3	0.000219743128364016	0.00081166380747069	Posterior_somites_VS_NMP
1493	ENSMUSG00000085696	Hoxaas3	0.00047434232932901	0.00148837006396603	Posterior_somites_VS_NMP
1494	ENSMUSG00000038253	Hoxa5	0.0283128075264217	0.0473806166768689	Posterior_somites_VS_NMP
1495	ENSMUSG00000038236	Hoxa7	5.08773794808228e-05	0.000274470073514965	Posterior_somites_VS_NMP
1496	ENSMUSG00000038227	Hoxa9	0.000262834793736447	0.000950843518517148	Posterior_somites_VS_NMP
1497	ENSMUSG00000086126	Evx1os	0.000507340051638862	0.00154845722956774	Posterior_somites_VS_NMP
1498	ENSMUSG00000005503	Evx1	5.44919516342575e-05	0.000284004663178546	Posterior_somites_VS_NMP
1499	ENSMUSG00000050732	Vamp8	0.00144271735424343	0.003728030138066	Posterior_somites_VS_NMP
1500	ENSMUSG00000055799	Tcf7l1	4.03319481281315e-06	4.24002531603433e-05	Posterior_somites_VS_NMP
1501	ENSMUSG00000057278	Snrpg	0.257005255625092	0.314543745690411	Posterior_somites_VS_NMP
1502	ENSMUSG00000044927	H1fx	0.144752594232612	0.192690141673282	Posterior_somites_VS_NMP
1503	ENSMUSG00000005892	Trh	7.73909135195131e-06	6.79934454492865e-05	Posterior_somites_VS_NMP
1504	ENSMUSG00000035199	Arl6ip5	0.0141422806588359	0.026040426961629	Posterior_somites_VS_NMP
1505	ENSMUSG00000072872	Rybp	0.0677446191959957	0.0996721071902808	Posterior_somites_VS_NMP
1506	ENSMUSG00000086429	Gt(ROSA)26Sor	0.0333368112765663	0.0543823313928071	Posterior_somites_VS_NMP
1507	ENSMUSG00000030315	Vgll4	0.278435784024427	0.338080961846046	Posterior_somites_VS_NMP
1508	ENSMUSG00000059878	Zfp422	0.00608281711686323	0.0127895129123791	Posterior_somites_VS_NMP
1509	ENSMUSG00000061353	Cxcl12	0.00215209708122878	0.00520054893892219	Posterior_somites_VS_NMP
1510	ENSMUSG00000030170	Wnt5b	5.3741402378727e-07	1.24720613067612e-05	Posterior_somites_VS_NMP
1511	ENSMUSG00000012396	Nanog	0.000365574646159591	0.0012185821538653	Posterior_somites_VS_NMP
1512	ENSMUSG00000003153	Slc2a3	2.66817455233901e-08	2.52450361490537e-06	Posterior_somites_VS_NMP
1513	ENSMUSG00000023456	Tpi1	5.96877586949908e-05	0.000305516822579206	Posterior_somites_VS_NMP
1514	ENSMUSG00000030122	Ptms	0.0250205973919149	0.0426251174405198	Posterior_somites_VS_NMP
1515	ENSMUSG00000072770	Acrbp	1.17275511896783e-05	9.18782672821932e-05	Posterior_somites_VS_NMP
1516	ENSMUSG00000057666	Gapdh	2.45244239287665e-05	0.000154692520166066	Posterior_somites_VS_NMP
1517	ENSMUSG00000000184	Ccnd2	2.69326449124834e-05	0.000166468106745501	Posterior_somites_VS_NMP
1518	ENSMUSG00000072704	Smim10l1	0.167399168801385	0.216966256718339	Posterior_somites_VS_NMP
1519	ENSMUSG00000008540	Mgst1	8.57870587295744e-07	1.58103468422635e-05	Posterior_somites_VS_NMP
1520	ENSMUSG00000030246	Ldhb	6.36649672285827e-05	0.000312865532362651	Posterior_somites_VS_NMP
1521	ENSMUSG00000030268	Bcat1	0.0119648728410744	0.0228167342550721	Posterior_somites_VS_NMP
1522	ENSMUSG00000039958	Etfbkmt	0.00314954502270237	0.00728184281564645	Posterior_somites_VS_NMP
1523	ENSMUSG00000032712	2810474O19Rik	0.321049804803336	0.383267450592171	Posterior_somites_VS_NMP
1524	ENSMUSG00000030431	Tmem238	0.00219849361494805	0.00530224930663941	Posterior_somites_VS_NMP
1525	ENSMUSG00000002265	Peg3	0.0864783679340313	0.123540525620045	Posterior_somites_VS_NMP
1526	ENSMUSG00000041420	Meis3	0.211795048405249	0.265013132795987	Posterior_somites_VS_NMP
1527	ENSMUSG00000002985	Apoe	0.00317719042529525	0.00731824760882615	Posterior_somites_VS_NMP
1528	ENSMUSG00000062300	Nectin2	0.000296348929579354	0.00103553745279149	Posterior_somites_VS_NMP
1529	ENSMUSG00000064264	Zfp428	0.00464405927360398	0.0101459909529892	Posterior_somites_VS_NMP
1530	ENSMUSG00000005447	Pafah1b3	0.473731199264168	0.53654638590693	Posterior_somites_VS_NMP
1531	ENSMUSG00000046865	Fbl	0.227258442698026	0.281782141651787	Posterior_somites_VS_NMP
1532	ENSMUSG00000003436	Dll3	2.16820573262866e-08	2.22241087594438e-06	Posterior_somites_VS_NMP
1533	ENSMUSG00000060791	Gmfg	0.0898184553077502	0.127277304180337	Posterior_somites_VS_NMP
1534	ENSMUSG00000074227	Spint2	2.36369842807628e-07	7.85770017982116e-06	Posterior_somites_VS_NMP
1535	ENSMUSG00000006311	Etv2	0.00316962415783954	0.00731451728732201	Posterior_somites_VS_NMP
1536	ENSMUSG00000036427	Gpi1	8.24477374375223e-05	0.000388546808613611	Posterior_somites_VS_NMP
1537	ENSMUSG00000030417	Pdcd5	0.0410021117807927	0.0653271988217293	Posterior_somites_VS_NMP
1538	ENSMUSG00000002068	Ccne1	0.547318671343739	0.607583001581949	Posterior_somites_VS_NMP
1539	ENSMUSG00000039257	Vstm2b	0.161236820152438	0.209994114210212	Posterior_somites_VS_NMP
1540	ENSMUSG00000050708	Ftl1	0.395095319513615	0.460196252842563	Posterior_somites_VS_NMP
1541	ENSMUSG00000030826	Bcat2	1.28110454068897e-07	5.433650293267e-06	Posterior_somites_VS_NMP
1542	ENSMUSG00000102252	Snrpn	0.288843769817639	0.349339072640802	Posterior_somites_VS_NMP
1543	ENSMUSG00000033585	Ndn	0.0591687921081382	0.0889701886222616	Posterior_somites_VS_NMP
1544	ENSMUSG00000052040	Klf13	0.157244706991447	0.206195084860853	Posterior_somites_VS_NMP
1545	ENSMUSG00000030519	Apba2	3.55734327226203e-05	0.000208358677375347	Posterior_somites_VS_NMP
1546	ENSMUSG00000005533	Igf1r	0.121370004014592	0.166241764964308	Posterior_somites_VS_NMP
1547	ENSMUSG00000070509	Rgma	0.866368870079332	0.890666666346735	Posterior_somites_VS_NMP
1548	ENSMUSG00000030605	Mfge8	0.0387951365918218	0.062295062673552	Posterior_somites_VS_NMP
1549	ENSMUSG00000030544	Mesp1	3.73264112305454e-05	0.000216563612328164	Posterior_somites_VS_NMP
1550	ENSMUSG00000030543	Mesp2	6.15544640492513e-06	5.86914657213791e-05	Posterior_somites_VS_NMP
1551	ENSMUSG00000030541	Idh2	0.499662512824082	0.561777779500568	Posterior_somites_VS_NMP
1552	ENSMUSG00000038943	Prc1	0.560793138994162	0.619188115765547	Posterior_somites_VS_NMP
1553	ENSMUSG00000025104	Hdgfrp3	0.246777133565971	0.303839714000145	Posterior_somites_VS_NMP
1554	ENSMUSG00000030638	Sh3gl3	0.066308185227054	0.0980277257563418	Posterior_somites_VS_NMP
1555	ENSMUSG00000057706	Mex3b	9.37236318807576e-05	0.000431760551360793	Posterior_somites_VS_NMP
1556	ENSMUSG00000030560	Ctsc	0.0414210070132507	0.0659092349628699	Posterior_somites_VS_NMP
1557	ENSMUSG00000030774	Pak1	0.000107501009691581	0.000465585358875509	Posterior_somites_VS_NMP
1558	ENSMUSG00000070436	Serpinh1	0.00028484625922487	0.0010038994236292	Posterior_somites_VS_NMP
1559	ENSMUSG00000030704	Rab6a	0.542147256182611	0.602930492861313	Posterior_somites_VS_NMP
1560	ENSMUSG00000052217	Hbb-bh1	0.822299127701338	0.85208755439987	Posterior_somites_VS_NMP
1561	ENSMUSG00000052187	Hbb-y	0.934866395241724	0.947968397483364	Posterior_somites_VS_NMP
1562	ENSMUSG00000042675	Ypel3	0.00037361876870537	0.00123535238039679	Posterior_somites_VS_NMP
1563	ENSMUSG00000030793	Pycard	2.06172326554338e-05	0.000140884423145464	Posterior_somites_VS_NMP
1564	ENSMUSG00000070366	Plpp4	0.000286557515477444	0.00100417590893805	Posterior_somites_VS_NMP
1565	ENSMUSG00000030934	Oat	0.0235299584601098	0.0406486641937291	Posterior_somites_VS_NMP
1566	ENSMUSG00000048528	Nkx1-2	9.84804502117267e-07	1.70606977127358e-05	Posterior_somites_VS_NMP
1567	ENSMUSG00000030946	Lhpp	2.32933550993049e-07	7.85770017982116e-06	Posterior_somites_VS_NMP
1568	ENSMUSG00000030970	Ctbp2	2.6455571673143e-05	0.000164345217969525	Posterior_somites_VS_NMP
1569	ENSMUSG00000047751	Utf1	1.7370461505319e-05	0.000122374047243306	Posterior_somites_VS_NMP
1570	ENSMUSG00000025491	Ifitm1	2.32326472148939e-07	7.85770017982116e-06	Posterior_somites_VS_NMP
1571	ENSMUSG00000025492	Ifitm3	0.0593329316667908	0.0891080658732022	Posterior_somites_VS_NMP
1572	ENSMUSG00000037664	Cdkn1c	0.00197279273203377	0.00485307012080308	Posterior_somites_VS_NMP
1573	ENSMUSG00000058454	Dhcr7	0.00110670778593253	0.00295924038412393	Posterior_somites_VS_NMP
1574	ENSMUSG00000031074	Fgf3	3.38553752149473e-06	3.75154157787253e-05	Posterior_somites_VS_NMP
1575	ENSMUSG00000070348	Ccnd1	0.00555735186242139	0.0118672617895457	Posterior_somites_VS_NMP
1576	ENSMUSG00000019775	Rgs17	0.000438606434757778	0.00141226679254468	Posterior_somites_VS_NMP
1577	ENSMUSG00000019820	Utrn	0.0278954293956222	0.0467457468073778	Posterior_somites_VS_NMP
1578	ENSMUSG00000039910	Cited2	0.129849398925214	0.176285607812377	Posterior_somites_VS_NMP
1579	ENSMUSG00000078453	Abracl	0.162189512835594	0.21088065622387	Posterior_somites_VS_NMP
1580	ENSMUSG00000019970	Sgk1	0.396605736106527	0.461082282997191	Posterior_somites_VS_NMP
1581	ENSMUSG00000019998	Stx7	0.112072193146322	0.154712455185158	Posterior_somites_VS_NMP
1582	ENSMUSG00000019880	Rspo3	1.52966867498941e-06	2.32283021016911e-05	Posterior_somites_VS_NMP
1583	ENSMUSG00000000296	Tpd52l1	0.369291648268124	0.43434055615053	Posterior_somites_VS_NMP
1584	ENSMUSG00000047139	Cd24a	0.0285422268195862	0.047506006749785	Posterior_somites_VS_NMP
1585	ENSMUSG00000050953	Gja1	0.478619116659476	0.540589084932191	Posterior_somites_VS_NMP
1586	ENSMUSG00000019874	Fabp7	0.0906631338869032	0.128178913426311	Posterior_somites_VS_NMP
1587	ENSMUSG00000019920	Lims1	0.104292492167306	0.145277197469747	Posterior_somites_VS_NMP
1588	ENSMUSG00000020098	Pcbd1	1.13087002154777e-06	1.93190295347744e-05	Posterior_somites_VS_NMP
1589	ENSMUSG00000037171	Nodal	0.0604099616886825	0.0902846329004611	Posterior_somites_VS_NMP
1590	ENSMUSG00000020086	H2afy2	0.000752610430909557	0.00214782095131962	Posterior_somites_VS_NMP
1591	ENSMUSG00000019923	Zwint	0.369366033929638	0.43434055615053	Posterior_somites_VS_NMP
1592	ENSMUSG00000049422	Chchd10	2.25294464387584e-05	0.000147274731536983	Posterior_somites_VS_NMP
1593	ENSMUSG00000001435	Col18a1	8.16798421571584e-06	7.07508491924682e-05	Posterior_somites_VS_NMP
1594	ENSMUSG00000020277	Pfkl	5.34495208639293e-05	0.000279757066649502	Posterior_somites_VS_NMP
1595	ENSMUSG00000019564	Arid3a	0.619718285380902	0.67515809656201	Posterior_somites_VS_NMP
1596	ENSMUSG00000004665	Cnn2	1.69100084562471e-06	2.41852446525394e-05	Posterior_somites_VS_NMP
1597	ENSMUSG00000075706	Gpx4	0.150986962583232	0.199907388565527	Posterior_somites_VS_NMP
1598	ENSMUSG00000034994	Eef2	0.924504664807684	0.939770872420474	Posterior_somites_VS_NMP
1599	ENSMUSG00000020248	Nfyb	0.0332826480904183	0.0543660785540697	Posterior_somites_VS_NMP
1600	ENSMUSG00000020059	Sycp3	0.966661925020567	0.973456227537266	Posterior_somites_VS_NMP
1601	ENSMUSG00000020027	Socs2	0.290751647009864	0.35130110591565	Posterior_somites_VS_NMP
1602	ENSMUSG00000019943	Atp2b1	0.157444649843758	0.206237400753804	Posterior_somites_VS_NMP
1603	ENSMUSG00000019960	Dusp6	0.183287614701732	0.23466532609944	Posterior_somites_VS_NMP
1604	ENSMUSG00000020186	Csrp2	0.693840477513838	0.73650012952011	Posterior_somites_VS_NMP
1605	ENSMUSG00000020205	Phlda1	2.27275584961082e-07	7.85770017982116e-06	Posterior_somites_VS_NMP
1606	ENSMUSG00000074748	Atxn7l3b	0.87341451462047	0.896744451571935	Posterior_somites_VS_NMP
1607	ENSMUSG00000056758	Hmga2	0.000104627201596537	0.000457976718732172	Posterior_somites_VS_NMP
1608	ENSMUSG00000034620	Tmem5	0.166198778680525	0.215812355204169	Posterior_somites_VS_NMP
1609	ENSMUSG00000025393	Atp5b	0.192226825397946	0.243751541483994	Posterior_somites_VS_NMP
1610	ENSMUSG00000025351	Cd63	0.908978600022935	0.926973101220824	Posterior_somites_VS_NMP
1611	ENSMUSG00000008206	Cers4	0.000760335263210709	0.0021517468993224	Posterior_somites_VS_NMP
1612	ENSMUSG00000031534	Smim19	0.272390956715839	0.332052405114451	Posterior_somites_VS_NMP
1613	ENSMUSG00000031548	Sfrp1	0.0469636681702511	0.0730282071421099	Posterior_somites_VS_NMP
1614	ENSMUSG00000085795	Zfp703	0.967124804919138	0.973456227537266	Posterior_somites_VS_NMP
1615	ENSMUSG00000031586	Rbpms	0.0236319705501615	0.0406535996876905	Posterior_somites_VS_NMP
1616	ENSMUSG00000031530	Dusp4	0.000286077841545526	0.00100417590893805	Posterior_somites_VS_NMP
1617	ENSMUSG00000031633	Slc25a4	0.000251931697911223	0.000916792865179895	Posterior_somites_VS_NMP
1618	ENSMUSG00000063049	Ing2	0.00152879122359667	0.00390938296262766	Posterior_somites_VS_NMP
1619	ENSMUSG00000058056	Palld	0.0133659212096598	0.0249849287049872	Posterior_somites_VS_NMP
1620	ENSMUSG00000031604	Msmo1	0.000528154298239978	0.00160402416502512	Posterior_somites_VS_NMP
1621	ENSMUSG00000003573	Homer3	0.00212814374375705	0.00517515026805245	Posterior_somites_VS_NMP
1622	ENSMUSG00000035964	Tmem59l	6.95467979534077e-08	4.36197624981856e-06	Posterior_somites_VS_NMP
1623	ENSMUSG00000007888	Crlf1	0.0861571367769061	0.123224742134412	Posterior_somites_VS_NMP
1624	ENSMUSG00000090137	Uba52	0.721805007469998	0.761423807193909	Posterior_somites_VS_NMP
1625	ENSMUSG00000019139	Isyna1	9.28406185552623e-06	7.76668571918004e-05	Posterior_somites_VS_NMP
1626	ENSMUSG00000071076	Jund	0.0124940344475216	0.0236425574930024	Posterior_somites_VS_NMP
1627	ENSMUSG00000035439	Haus8	0.00380035725997997	0.00849898078140974	Posterior_somites_VS_NMP
1628	ENSMUSG00000034880	Mrpl34	0.0521571569833024	0.0802919938541452	Posterior_somites_VS_NMP
1629	ENSMUSG00000046718	Bst2	3.57851902401938e-05	0.000208605611352789	Posterior_somites_VS_NMP
1630	ENSMUSG00000031807	Pgls	0.132378205021286	0.17873237340964	Posterior_somites_VS_NMP
1631	ENSMUSG00000031799	Tpm4	0.0196526750241731	0.0347310205168576	Posterior_somites_VS_NMP
1632	ENSMUSG00000037148	Arhgap10	0.00343746270653561	0.0078008840019166	Posterior_somites_VS_NMP
1633	ENSMUSG00000037070	Rbmxl1	0.123962608989844	0.169604014524481	Posterior_somites_VS_NMP
1634	ENSMUSG00000019433	Gipc1	0.38802051879022	0.453243341037009	Posterior_somites_VS_NMP
1635	ENSMUSG00000003824	Syce2	0.00699809309145067	0.0144666462226627	Posterior_somites_VS_NMP
1636	ENSMUSG00000052837	Junb	0.0577369723017519	0.0873511389067095	Posterior_somites_VS_NMP
1637	ENSMUSG00000036934	4921524J17Rik	0.000271004505323112	0.000971823736289876	Posterior_somites_VS_NMP
1638	ENSMUSG00000031661	Nkd1	0.254874967787404	0.312247221492537	Posterior_somites_VS_NMP
1639	ENSMUSG00000043668	Tox3	2.26300197239754e-05	0.000147274731536983	Posterior_somites_VS_NMP
1640	ENSMUSG00000031734	Irx3	0.0044127822787169	0.00970969982615703	Posterior_somites_VS_NMP
1641	ENSMUSG00000031762	Mt2	5.6109367484536e-07	1.26548178737741e-05	Posterior_somites_VS_NMP
1642	ENSMUSG00000031765	Mt1	5.16144519690205e-05	0.000274830198796083	Posterior_somites_VS_NMP
1643	ENSMUSG00000031875	Cmtm3	0.00201046441743854	0.00493587072544791	Posterior_somites_VS_NMP
1644	ENSMUSG00000013150	Gfod2	0.450704602902015	0.512827624023569	Posterior_somites_VS_NMP
1645	ENSMUSG00000031897	Psmb10	0.00943014182391554	0.0185288729128053	Posterior_somites_VS_NMP
1646	ENSMUSG00000000303	Cdh1	0.000113146659294646	0.00048491425411991	Posterior_somites_VS_NMP
1647	ENSMUSG00000041438	Utp4	0.441762320063833	0.504988525723526	Posterior_somites_VS_NMP
1648	ENSMUSG00000031843	Mphosph6	0.0272209933214062	0.0457401936958055	Posterior_somites_VS_NMP
1649	ENSMUSG00000031827	Cotl1	0.000333359865815413	0.00113268683688663	Posterior_somites_VS_NMP
1650	ENSMUSG00000006519	Cyba	0.197171129354217	0.248994341997626	Posterior_somites_VS_NMP
1651	ENSMUSG00000006585	Cdt1	0.00102503186556324	0.00275883850031244	Posterior_somites_VS_NMP
1652	ENSMUSG00000033998	Kcnk1	4.05560462397519e-05	0.000230944152198587	Posterior_somites_VS_NMP
1653	ENSMUSG00000017485	Top2b	0.182694964306428	0.234322008443072	Posterior_somites_VS_NMP
1654	ENSMUSG00000021806	Nid2	0.00284619686664228	0.00671942830320538	Posterior_somites_VS_NMP
1655	ENSMUSG00000039081	Zfp503	0.640776247420205	0.694409501609561	Posterior_somites_VS_NMP
1656	ENSMUSG00000021994	Wnt5a	0.000495968570409705	0.00153276718995964	Posterior_somites_VS_NMP
1657	ENSMUSG00000021910	Nisch	0.391464750077558	0.456832677984247	Posterior_somites_VS_NMP
1658	ENSMUSG00000037722	Gnpnat1	0.893313959905723	0.915646808903366	Posterior_somites_VS_NMP
1659	ENSMUSG00000037712	Fermt2	0.648201733472538	0.699989580483952	Posterior_somites_VS_NMP
1660	ENSMUSG00000021848	Otx2	0.611803741241631	0.667126419970928	Posterior_somites_VS_NMP
1661	ENSMUSG00000000958	Slc7a7	0.0226133543157534	0.039175247617432	Posterior_somites_VS_NMP
1662	ENSMUSG00000022216	Psme1	0.000159570245170491	0.000639320526253109	Posterior_somites_VS_NMP
1663	ENSMUSG00000079197	Psme2	0.202918406483682	0.255465342860725	Posterior_somites_VS_NMP
1664	ENSMUSG00000022221	Ripk3	0.000146218604982368	0.000589668472551845	Posterior_somites_VS_NMP
1665	ENSMUSG00000021273	Fdft1	0.00049845318427721	0.00153658500416283	Posterior_somites_VS_NMP
1666	ENSMUSG00000021953	Tdh	0.000116167729376156	0.000492711403905764	Posterior_somites_VS_NMP
1667	ENSMUSG00000007989	Fzd3	0.208087618342177	0.261171194449875	Posterior_somites_VS_NMP
1668	ENSMUSG00000022033	Pbk	0.00581302997301158	0.0123064145728128	Posterior_somites_VS_NMP
1669	ENSMUSG00000022040	Ephx2	0.00190337510187105	0.00471056614748771	Posterior_somites_VS_NMP
1670	ENSMUSG00000022051	Bnip3l	0.0391376797805501	0.0626814402735372	Posterior_somites_VS_NMP
1671	ENSMUSG00000048922	Cdca2	0.308437805997207	0.369404577776597	Posterior_somites_VS_NMP
1672	ENSMUSG00000022054	Nefm	0.00012034945113667	0.000506404372208597	Posterior_somites_VS_NMP
1673	ENSMUSG00000022055	Nefl	4.71297651115416e-06	4.83080092393302e-05	Posterior_somites_VS_NMP
1674	ENSMUSG00000022101	Fgf17	1.5838068317804e-07	6.28413678416094e-06	Posterior_somites_VS_NMP
1675	ENSMUSG00000033446	Lpar6	0.204998369710005	0.257556685131059	Posterior_somites_VS_NMP
1676	ENSMUSG00000022108	Itm2b	0.000462230826685965	0.00146257578220243	Posterior_somites_VS_NMP
1677	ENSMUSG00000022010	Tsc22d1	0.0731267481076964	0.106068278505267	Posterior_somites_VS_NMP
1678	ENSMUSG00000005148	Klf5	0.997838648715222	0.997838648715222	Posterior_somites_VS_NMP
1679	ENSMUSG00000055717	Slain1	1.91771449949128e-08	2.1443534857948e-06	Posterior_somites_VS_NMP
1680	ENSMUSG00000058571	Gpc6	0.0016082397833047	0.00409551746058961	Posterior_somites_VS_NMP
1681	ENSMUSG00000041703	Zic5	0.000380051406637785	0.0012532526277868	Posterior_somites_VS_NMP
1682	ENSMUSG00000050912	Tmem123	0.127655222284298	0.173690180762928	Posterior_somites_VS_NMP
1683	ENSMUSG00000003309	Ap1m2	0.0171169037967748	0.0305570270972903	Posterior_somites_VS_NMP
1684	ENSMUSG00000032193	Ldlr	0.0919324153872279	0.129824191649013	Posterior_somites_VS_NMP
1685	ENSMUSG00000074476	Spc24	0.642398926821685	0.695555176048127	Posterior_somites_VS_NMP
1686	ENSMUSG00000035934	Pknox2	0.0332323143453111	0.0543560460701233	Posterior_somites_VS_NMP
1687	ENSMUSG00000032014	Oaf	0.00214963919740591	0.00520054893892219	Posterior_somites_VS_NMP
1688	ENSMUSG00000032011	Thy1	0.000451219770833288	0.00143410934916006	Posterior_somites_VS_NMP
1689	ENSMUSG00000066705	Fxyd6	0.000110852929184154	0.000476745115022761	Posterior_somites_VS_NMP
1690	ENSMUSG00000039542	Ncam1	0.0875207254512344	0.124739852033625	Posterior_somites_VS_NMP
1691	ENSMUSG00000032050	Rdx	0.68237081579777	0.729205997768252	Posterior_somites_VS_NMP
1692	ENSMUSG00000032279	Idh3a	0.0600915823274852	0.0899180611469668	Posterior_somites_VS_NMP
1693	ENSMUSG00000032291	Crabp1	4.94024485480802e-07	1.19147081792429e-05	Posterior_somites_VS_NMP
1694	ENSMUSG00000032314	Etfa	0.70304938656837	0.744832683444526	Posterior_somites_VS_NMP
1695	ENSMUSG00000032320	Rcn2	0.76411332533335	0.797843285365043	Posterior_somites_VS_NMP
1696	ENSMUSG00000004661	Arid3b	0.124790402155513	0.170357596727281	Posterior_somites_VS_NMP
1697	ENSMUSG00000032397	Tipin	0.0285235174201247	0.047506006749785	Posterior_somites_VS_NMP
1698	ENSMUSG00000033629	Hacd3	0.00496869007000663	0.0107219101510669	Posterior_somites_VS_NMP
1699	ENSMUSG00000032394	Igdcc3	0.0160647571348649	0.0290583106998291	Posterior_somites_VS_NMP
1700	ENSMUSG00000032387	Rbpms2	9.82022372271402e-05	0.000440834860545192	Posterior_somites_VS_NMP
1701	ENSMUSG00000040204	Pclaf	0.530946411501139	0.591936525517529	Posterior_somites_VS_NMP
1702	ENSMUSG00000036943	Rab8b	0.03911680080986	0.0626814402735372	Posterior_somites_VS_NMP
1703	ENSMUSG00000059246	Foxb1	0.59065438102653	0.647508813424806	Posterior_somites_VS_NMP
1704	ENSMUSG00000032218	Ccnb2	0.853249455676055	0.879712347427953	Posterior_somites_VS_NMP
1705	ENSMUSG00000032199	Polr2m	0.705059661237619	0.745617229291764	Posterior_somites_VS_NMP
1706	ENSMUSG00000032228	Tcf12	0.166333424986628	0.215812355204169	Posterior_somites_VS_NMP
1707	ENSMUSG00000032221	Mns1	0.393108346867638	0.458315892556583	Posterior_somites_VS_NMP
1708	ENSMUSG00000036030	Prtg	0.0223831773357463	0.038996187143014	Posterior_somites_VS_NMP
1709	ENSMUSG00000060461	Dppa5a	0.306194632709362	0.367075436873796	Posterior_somites_VS_NMP
1710	ENSMUSG00000066456	Hmgn3	3.33230397510823e-05	0.000199042432820309	Posterior_somites_VS_NMP
1711	ENSMUSG00000032374	Plod2	0.0260154067224312	0.0441364831290901	Posterior_somites_VS_NMP
1712	ENSMUSG00000045414	1190002N15Rik	0.00346224172053133	0.00784264699125881	Posterior_somites_VS_NMP
1713	ENSMUSG00000046997	Spsb4	0.0558161680120927	0.084967681503557	Posterior_somites_VS_NMP
1714	ENSMUSG00000046402	Rbp1	0.486720886620108	0.548824714449278	Posterior_somites_VS_NMP
1715	ENSMUSG00000032562	Gnai2	3.97809589058991e-07	1.06370824900556e-05	Posterior_somites_VS_NMP
1716	ENSMUSG00000039952	Dag1	0.0164939093971969	0.0297470799978772	Posterior_somites_VS_NMP
1717	ENSMUSG00000062867	Impdh2	0.0177676916790057	0.0316270054488813	Posterior_somites_VS_NMP
1718	ENSMUSG00000032601	Prkar2a	0.212172726316699	0.265215907895874	Posterior_somites_VS_NMP
1719	ENSMUSG00000032491	Nradd	0.195124642449202	0.246663217073504	Posterior_somites_VS_NMP
1720	ENSMUSG00000032494	Tdgf1	0.578913804146396	0.636339570241347	Posterior_somites_VS_NMP
1721	ENSMUSG00000032436	Cmtm7	0.0016842113503388	0.00424504090351788	Posterior_somites_VS_NMP
1722	ENSMUSG00000041012	Cmtm8	6.76942380643455e-07	1.38773188031908e-05	Posterior_somites_VS_NMP
1723	ENSMUSG00000032446	Eomes	0.139966056203056	0.187536219095597	Posterior_somites_VS_NMP
1724	ENSMUSG00000054871	Tmem158	0.0285097095087228	0.047506006749785	Posterior_somites_VS_NMP
1725	ENSMUSG00000020469	Myl7	0.00689009677698536	0.0142673721139596	Posterior_somites_VS_NMP
1726	ENSMUSG00000041126	H2afv	0.0324473022857576	0.0532846219111907	Posterior_somites_VS_NMP
1727	ENSMUSG00000020176	Grb10	0.146748729786137	0.194904062674728	Posterior_somites_VS_NMP
1728	ENSMUSG00000020321	Mdh1	0.0100967042743162	0.0196472087308533	Posterior_somites_VS_NMP
1729	ENSMUSG00000051355	Commd1	0.837465458957124	0.864888761139599	Posterior_somites_VS_NMP
1730	ENSMUSG00000020288	Ahsa2	0.0107010238263846	0.0205982148770783	Posterior_somites_VS_NMP
1731	ENSMUSG00000042208	0610010F05Rik	0.000779714591825016	0.00219965355033204	Posterior_somites_VS_NMP
1732	ENSMUSG00000000861	Bcl11a	0.942847813630466	0.954474251934524	Posterior_somites_VS_NMP
1733	ENSMUSG00000020303	Stc2	5.843384843204e-05	0.000300726500298783	Posterior_somites_VS_NMP
1734	ENSMUSG00000055609	Hba-x	0.967989896935719	0.973530313353177	Posterior_somites_VS_NMP
1735	ENSMUSG00000069919	Hba-a1	0.980241444584077	0.982638122932693	Posterior_somites_VS_NMP
1736	ENSMUSG00000020326	Ccng1	0.00139708546659989	0.00363301294697223	Posterior_somites_VS_NMP
1737	ENSMUSG00000044707	Ccnjl	0.000656101851825471	0.00192602691585998	Posterior_somites_VS_NMP
1738	ENSMUSG00000020390	Ube2b	0.00759236855414158	0.0154647163282238	Posterior_somites_VS_NMP
1739	ENSMUSG00000036275	9530068E07Rik	0.94361031735966	0.954474251934524	Posterior_somites_VS_NMP
1740	ENSMUSG00000020388	Pdlim4	2.09372857451628e-05	0.000142281002577626	Posterior_somites_VS_NMP
1741	ENSMUSG00000018906	P4ha2	0.0136851086920653	0.0254654821350081	Posterior_somites_VS_NMP
1742	ENSMUSG00000018339	Gpx3	0.0285246775300294	0.047506006749785	Posterior_somites_VS_NMP
1743	ENSMUSG00000018593	Sparc	0.0105879268268285	0.0204445054897944	Posterior_somites_VS_NMP
1744	ENSMUSG00000056895	Hist3h2ba	2.81608327733581e-06	3.36289556419713e-05	Posterior_somites_VS_NMP
1745	ENSMUSG00000009900	Wnt3a	4.32440241051213e-05	0.000241235627966963	Posterior_somites_VS_NMP
1746	ENSMUSG00000018217	Pmp22	7.40517115571986e-05	0.000358596870926592	Posterior_somites_VS_NMP
1747	ENSMUSG00000032892	Rangrf	0.00137655965256608	0.003594837309249	Posterior_somites_VS_NMP
1748	ENSMUSG00000023781	Hes7	0.0190487844880114	0.0337608140061297	Posterior_somites_VS_NMP
1749	ENSMUSG00000018474	Chd3	3.24078316571443e-06	3.64166759001025e-05	Posterior_somites_VS_NMP
1750	ENSMUSG00000018569	Cldn7	8.40664689619491e-06	7.18067755716648e-05	Posterior_somites_VS_NMP
1751	ENSMUSG00000020808	Fam64a	2.60794440394068e-06	3.17834397694553e-05	Posterior_somites_VS_NMP
1752	ENSMUSG00000045667	Smtnl2	3.93399100095517e-06	4.1713870096335e-05	Posterior_somites_VS_NMP
1753	ENSMUSG00000020844	Nxn	0.00923580026820547	0.0182051832209819	Posterior_somites_VS_NMP
1754	ENSMUSG00000019437	Tlcd1	0.204529843013827	0.257230784158494	Posterior_somites_VS_NMP
1755	ENSMUSG00000018648	Dusp14	0.753354163859835	0.78727750343891	Posterior_somites_VS_NMP
1756	ENSMUSG00000018698	Lhx1	0.000812668228785456	0.00227695198497975	Posterior_somites_VS_NMP
1757	ENSMUSG00000000805	Car4	0.0491920362888755	0.0761084335035432	Posterior_somites_VS_NMP
1758	ENSMUSG00000020483	Dynll2	0.182468005190814	0.234275204994469	Posterior_somites_VS_NMP
1759	ENSMUSG00000069769	Msi2	0.0170069445763817	0.0304048573095195	Posterior_somites_VS_NMP
1760	ENSMUSG00000110344	Gm45716	0.0108527006435799	0.020824994994701	Posterior_somites_VS_NMP
1761	ENSMUSG00000003948	Mmd	0.00908712249108891	0.0179408678395495	Posterior_somites_VS_NMP
1762	ENSMUSG00000020541	Tom1l1	1.11903101534859e-05	8.93771525245953e-05	Posterior_somites_VS_NMP
1763	ENSMUSG00000020859	Spag9	0.22539825717164	0.28004025891022	Posterior_somites_VS_NMP
1764	ENSMUSG00000037573	Tob1	0.18987642914796	0.241518105327808	Posterior_somites_VS_NMP
1765	ENSMUSG00000013415	Igf2bp1	0.550575999915941	0.610647862846355	Posterior_somites_VS_NMP
1766	ENSMUSG00000020875	Hoxb9	0.00632489211525346	0.0132081787805802	Posterior_somites_VS_NMP
1767	ENSMUSG00000056648	Hoxb8	0.000215194900346896	0.000802090083111159	Posterior_somites_VS_NMP
1768	ENSMUSG00000038721	Hoxb7	0.00075260006398366	0.00214782095131962	Posterior_somites_VS_NMP
1769	ENSMUSG00000085645	Hoxb5os	0.785331850353779	0.816532693098181	Posterior_somites_VS_NMP
1770	ENSMUSG00000000690	Hoxb6	0.0155523731066756	0.02831137115264	Posterior_somites_VS_NMP
1771	ENSMUSG00000038692	Hoxb4	0.829202951817857	0.857796157052956	Posterior_somites_VS_NMP
1772	ENSMUSG00000084844	Hoxb3os	0.0357687188845679	0.0579651175599717	Posterior_somites_VS_NMP
1773	ENSMUSG00000075588	Hoxb2	0.161336941405407	0.209994114210212	Posterior_somites_VS_NMP
1774	ENSMUSG00000018973	Hoxb1	0.0261228615677256	0.0442577406725929	Posterior_somites_VS_NMP
1775	ENSMUSG00000043439	Epop	0.769813029306059	0.80175277395974	Posterior_somites_VS_NMP
1776	ENSMUSG00000017724	Etv4	0.000206487708544153	0.000779079391132847	Posterior_somites_VS_NMP
1777	ENSMUSG00000000125	Wnt3	0.016253161781095	0.0293559309702596	Posterior_somites_VS_NMP
1778	ENSMUSG00000020623	Map2k6	0.00166069369107354	0.00420299020580339	Posterior_somites_VS_NMP
1779	ENSMUSG00000020737	Hn1	9.41728200031062e-05	0.000432211076879928	Posterior_somites_VS_NMP
1780	ENSMUSG00000020738	Sumo2	0.937781139420158	0.950140693152219	Posterior_somites_VS_NMP
1781	ENSMUSG00000016559	H3f3b	0.800154345912134	0.830539953984746	Posterior_somites_VS_NMP
1782	ENSMUSG00000050628	Ubald2	0.0338306557801431	0.0550419399597566	Posterior_somites_VS_NMP
1783	ENSMUSG00000059248	Sept9	0.0657055288469587	0.0974882997367421	Posterior_somites_VS_NMP
1784	ENSMUSG00000025574	Tk1	0.000218201141213418	0.00080839579425453	Posterior_somites_VS_NMP
1785	ENSMUSG00000025140	Pycr1	0.0841779630546779	0.120956652520156	Posterior_somites_VS_NMP
1786	ENSMUSG00000042988	Notum	1.90991038741042e-05	0.000131976953736788	Posterior_somites_VS_NMP
1787	ENSMUSG00000025142	Aspscr1	0.000127798812172171	0.000525727555089532	Posterior_somites_VS_NMP
1788	ENSMUSG00000025144	Cenpx	0.000100334071882743	0.000444856654603194	Posterior_somites_VS_NMP
1789	ENSMUSG00000025161	Slc16a3	0.000128279341891089	0.000525945301753465	Posterior_somites_VS_NMP
1790	ENSMUSG00000021193	Pitrm1	0.000869150596892131	0.0023984389004427	Posterior_somites_VS_NMP
1791	ENSMUSG00000058258	Idi1	0.000705142711747205	0.00204557909304024	Posterior_somites_VS_NMP
1792	ENSMUSG00000008859	Rala	0.66743609195137	0.715110098519324	Posterior_somites_VS_NMP
1793	ENSMUSG00000075054	Yae1d1	0.0503062254854526	0.0775396708610359	Posterior_somites_VS_NMP
1794	ENSMUSG00000060639	Hist1h4i	0.000597784610031419	0.00177602673994842	Posterior_somites_VS_NMP
1795	ENSMUSG00000006717	Acot13	0.0101111244931952	0.0196472087308533	Posterior_somites_VS_NMP
1796	ENSMUSG00000045136	Tubb2b	0.046828014796202	0.0729094407586436	Posterior_somites_VS_NMP
1797	ENSMUSG00000001707	Eef1e1	0.901166053270094	0.920626449769282	Posterior_somites_VS_NMP
1798	ENSMUSG00000063200	Nol7	6.7088847860497e-06	6.19905985366887e-05	Posterior_somites_VS_NMP
1799	ENSMUSG00000037960	Card19	0.0191046816834173	0.033811163267055	Posterior_somites_VS_NMP
1800	ENSMUSG00000021469	Msx2	0.00106539827612886	0.00286122244462554	Posterior_somites_VS_NMP
1801	ENSMUSG00000034675	Dbn1	0.0125766927939994	0.0237259695346921	Posterior_somites_VS_NMP
1802	ENSMUSG00000015937	H2afy	0.000154893526686146	0.000622611234718823	Posterior_somites_VS_NMP
1803	ENSMUSG00000021552	Gkap1	0.00094645463248228	0.00258697599545157	Posterior_somites_VS_NMP
1804	ENSMUSG00000021466	Ptch1	0.0216450811082211	0.0379792435993038	Posterior_somites_VS_NMP
1805	ENSMUSG00000021591	Glrx	4.18284379707576e-07	1.09207510633856e-05	Posterior_somites_VS_NMP
1806	ENSMUSG00000021597	Slf1	0.0224184341519704	0.0390023677608538	Posterior_somites_VS_NMP
1807	ENSMUSG00000021614	Vcan	0.515811947474581	0.5778221269524	Posterior_somites_VS_NMP
1808	ENSMUSG00000012422	Tmem167	0.138372327963295	0.185786632300387	Posterior_somites_VS_NMP
1809	ENSMUSG00000003992	Ssbp2	0.000399623112143166	0.00130381015367664	Posterior_somites_VS_NMP
1810	ENSMUSG00000021707	Dhfr	1.21749605746607e-05	9.41836572756772e-05	Posterior_somites_VS_NMP
1811	ENSMUSG00000021678	F2rl1	1.36108204381317e-06	2.13644358848308e-05	Posterior_somites_VS_NMP
1812	ENSMUSG00000048376	F2r	0.463801839860085	0.526269615339396	Posterior_somites_VS_NMP
1813	ENSMUSG00000021670	Hmgcr	0.533033523276306	0.593331433149191	Posterior_somites_VS_NMP
1814	ENSMUSG00000052727	Map1b	7.54243446506167e-06	6.77121910305506e-05	Posterior_somites_VS_NMP
1815	ENSMUSG00000021643	Serf1	0.496229789949758	0.55842876636615	Posterior_somites_VS_NMP
1816	ENSMUSG00000021760	Gpx8	0.969971104030774	0.974725864344651	Posterior_somites_VS_NMP
1817	ENSMUSG00000021764	Ndufs4	0.0817376474805803	0.117725183139477	Posterior_somites_VS_NMP
1818	ENSMUSG00000021765	Fst	9.86295081106631e-06	8.14189899168561e-05	Posterior_somites_VS_NMP
1819	ENSMUSG00000021728	Emb	0.235812773867433	0.291214570137492	Posterior_somites_VS_NMP
1820	ENSMUSG00000094114	Gm21967	0.711906337334903	0.751626433409383	Posterior_somites_VS_NMP
1821	ENSMUSG00000093930	Hmgcs1	0.0429529623155038	0.0677193064331235	Posterior_somites_VS_NMP
1822	ENSMUSG00000020592	Sdc1	0.296409699376219	0.357435225718382	Posterior_somites_VS_NMP
1823	ENSMUSG00000020608	Smc6	0.00452353280004795	0.00993561668581961	Posterior_somites_VS_NMP
1824	ENSMUSG00000036523	Greb1	8.86580538581009e-08	4.36197624981856e-06	Posterior_somites_VS_NMP
1825	ENSMUSG00000011179	Odc1	2.36293735583781e-05	0.000152168217156048	Posterior_somites_VS_NMP
1826	ENSMUSG00000073197	5730507C01Rik	0.0692002967740313	0.101253886143534	Posterior_somites_VS_NMP
1827	ENSMUSG00000020644	Id2	0.000825419556994653	0.00230742285250778	Posterior_somites_VS_NMP
1828	ENSMUSG00000020674	Pxdn	0.572939222574767	0.630899949657084	Posterior_somites_VS_NMP
1829	ENSMUSG00000020577	Tspan13	3.10753019375803e-06	3.64024965554512e-05	Posterior_somites_VS_NMP
1830	ENSMUSG00000047446	Arl4a	0.0834239162331218	0.120013353177473	Posterior_somites_VS_NMP
1831	ENSMUSG00000035293	G2e3	0.014809362219607	0.0271064219198164	Posterior_somites_VS_NMP
1832	ENSMUSG00000062929	Cfl2	0.597396248272904	0.653734328626042	Posterior_somites_VS_NMP
1833	ENSMUSG00000035021	Baz1a	0.0495785163061635	0.0765138959304656	Posterior_somites_VS_NMP
1834	ENSMUSG00000021025	Nfkbia	6.60458585961461e-05	0.000322366690766903	Posterior_somites_VS_NMP
1835	ENSMUSG00000021087	Rtn1	0.000432892736095208	0.00139752773070107	Posterior_somites_VS_NMP
1836	ENSMUSG00000059436	Max	0.782542342988133	0.814320712246534	Posterior_somites_VS_NMP
1837	ENSMUSG00000021127	Zfp36l1	0.193494739002373	0.244854453675842	Posterior_somites_VS_NMP
1838	ENSMUSG00000015143	Actn1	0.00760306958752888	0.0154647163282238	Posterior_somites_VS_NMP
1839	ENSMUSG00000071235	Vrtn	0.101914047264656	0.142448043335826	Posterior_somites_VS_NMP
1840	ENSMUSG00000021037	Ahsa1	0.0166050346866951	0.0298599307962499	Posterior_somites_VS_NMP
1841	ENSMUSG00000033713	Foxn3	0.442367223767312	0.505210478397209	Posterior_somites_VS_NMP
1842	ENSMUSG00000021095	Gsc	0.246658933893094	0.303839714000145	Posterior_somites_VS_NMP
1843	ENSMUSG00000058070	Eml1	0.0104609547220705	0.0202604918116799	Posterior_somites_VS_NMP
1844	ENSMUSG00000040856	Dlk1	0.00121341421545353	0.00320278859443742	Posterior_somites_VS_NMP
1845	ENSMUSG00000001270	Ckb	0.746791826440629	0.78308094332649	Posterior_somites_VS_NMP
1846	ENSMUSG00000006356	Crip2	0.000329133847277521	0.00112454064486487	Posterior_somites_VS_NMP
1847	ENSMUSG00000006360	Crip1	2.56694469021894e-05	0.000161088875967821	Posterior_somites_VS_NMP
1848	ENSMUSG00000048562	Sp8	0.000102103529821363	0.000450133841147946	Posterior_somites_VS_NMP
1849	ENSMUSG00000022186	Oxct1	0.214858705997857	0.268266637948204	Posterior_somites_VS_NMP
1850	ENSMUSG00000005360	Slc1a3	4.98973522878887e-06	5.07221019124819e-05	Posterior_somites_VS_NMP
1851	ENSMUSG00000022272	Myo10	4.52542061196457e-05	0.000249126294274849	Posterior_somites_VS_NMP
1852	ENSMUSG00000022261	Sdc2	0.00128501261163207	0.00337007571920563	Posterior_somites_VS_NMP
1853	ENSMUSG00000022255	Mtdh	0.0419585040201872	0.0665092137540408	Posterior_somites_VS_NMP
1854	ENSMUSG00000022257	Laptm4b	3.79829621958489e-06	4.09816171060475e-05	Posterior_somites_VS_NMP
1855	ENSMUSG00000022283	Pabpc1	0.0155479431283434	0.02831137115264	Posterior_somites_VS_NMP
1856	ENSMUSG00000037465	Klf10	0.170715016065176	0.220798601219944	Posterior_somites_VS_NMP
1857	ENSMUSG00000054196	Cthrc1	1.02399759089702e-05	8.39678024535559e-05	Posterior_somites_VS_NMP
1858	ENSMUSG00000068522	Aard	0.000801614507151465	0.00225110923241165	Posterior_somites_VS_NMP
1859	ENSMUSG00000022351	Sqle	0.00342513143245349	0.00778726739726025	Posterior_somites_VS_NMP
1860	ENSMUSG00000022587	Ly6e	0.000556942254325908	0.00168279843476984	Posterior_somites_VS_NMP
1861	ENSMUSG00000068220	Lgals1	1.59983732019632e-06	2.37084325764033e-05	Posterior_somites_VS_NMP
1862	ENSMUSG00000033047	Eif3l	0.00243778041377412	0.00584497058273328	Posterior_somites_VS_NMP
1863	ENSMUSG00000022474	Pmm1	0.000463743540698332	0.00146257578220243	Posterior_somites_VS_NMP
1864	ENSMUSG00000036106	Prr5	0.606258363781254	0.661666182298973	Posterior_somites_VS_NMP
1865	ENSMUSG00000006369	Fbln1	0.0140073791598882	0.0259083855137782	Posterior_somites_VS_NMP
1866	ENSMUSG00000022610	Mapk12	5.89034578180855e-07	1.27900571538162e-05	Posterior_somites_VS_NMP
1867	ENSMUSG00000022634	Yaf2	0.00801894680387624	0.0161693517520783	Posterior_somites_VS_NMP
1868	ENSMUSG00000022635	Zcrb1	0.00494886630942264	0.0106979008094725	Posterior_somites_VS_NMP
1869	ENSMUSG00000003355	Fkbp11	0.0227933763795015	0.0394315793906987	Posterior_somites_VS_NMP
1870	ENSMUSG00000023004	Tuba1b	0.18341168521776	0.23466532609944	Posterior_somites_VS_NMP
1871	ENSMUSG00000072235	Tuba1a	3.00876526150861e-05	0.000184118471226646	Posterior_somites_VS_NMP
1872	ENSMUSG00000000346	Dazap2	0.0424134103565693	0.0669685426682673	Posterior_somites_VS_NMP
1873	ENSMUSG00000053559	Smagp	8.4731994161374e-09	1.30275441023113e-06	Posterior_somites_VS_NMP
1874	ENSMUSG00000049382	Krt8	0.22223702042998	0.276951909958334	Posterior_somites_VS_NMP
1875	ENSMUSG00000023043	Krt18	2.22227559001307e-05	0.000146171068220111	Posterior_somites_VS_NMP
1876	ENSMUSG00000001288	Rarg	5.79714806999903e-05	0.00029960050949995	Posterior_somites_VS_NMP
1877	ENSMUSG00000036139	Hoxc9	0.0003559333864684	0.00118966865585905	Posterior_somites_VS_NMP
1878	ENSMUSG00000001657	Hoxc8	1.65566063615124e-05	0.00011909137909158	Posterior_somites_VS_NMP
1879	ENSMUSG00000001661	Hoxc6	0.00184866902384268	0.0045936624228818	Posterior_somites_VS_NMP
1880	ENSMUSG00000075394	Hoxc4	0.000230925751177719	0.000850410184607075	Posterior_somites_VS_NMP
1881	ENSMUSG00000000552	Zfp385a	0.0957407206336514	0.134584098719304	Posterior_somites_VS_NMP
1882	ENSMUSG00000022490	Ppp1r1a	3.07003721540914e-06	3.6309093989935e-05	Posterior_somites_VS_NMP
1883	ENSMUSG00000063445	Nmral1	0.00339510585953199	0.00773329668004508	Posterior_somites_VS_NMP
1884	ENSMUSG00000022674	Ube2v2	0.208387336786222	0.261280758661624	Posterior_somites_VS_NMP
1885	ENSMUSG00000041957	Pkp2	0.000232307172380469	0.000850410184607075	Posterior_somites_VS_NMP
1886	ENSMUSG00000021018	Polr2h	0.000728090202483848	0.00209730901418064	Posterior_somites_VS_NMP
1887	ENSMUSG00000033581	Igf2bp2	0.6939867074096	0.73650012952011	Posterior_somites_VS_NMP
1888	ENSMUSG00000022881	Rfc4	0.0575238906243392	0.087135942694504	Posterior_somites_VS_NMP
1889	ENSMUSG00000022528	Hes1	0.0112972452434734	0.0216105935450581	Posterior_somites_VS_NMP
1890	ENSMUSG00000046546	Fam43a	0.0155158032685654	0.02831137115264	Posterior_somites_VS_NMP
1891	ENSMUSG00000022770	Dlg1	0.000584467038251164	0.00174913493199253	Posterior_somites_VS_NMP
1892	ENSMUSG00000023791	Pigx	0.240118363639878	0.296234290147493	Posterior_somites_VS_NMP
1893	ENSMUSG00000022849	Hspbap1	1.67003910036818e-05	0.000119427214735631	Posterior_somites_VS_NMP
1894	ENSMUSG00000022820	Ndufb4	0.111613585219745	0.15442599529841	Posterior_somites_VS_NMP
1895	ENSMUSG00000022816	Fstl1	0.742699803579963	0.779454572016514	Posterior_somites_VS_NMP
1896	ENSMUSG00000002844	Adprh	0.013611230679505	0.0253663844481683	Posterior_somites_VS_NMP
1897	ENSMUSG00000047261	Gap43	1.99459471386365e-05	0.000137058742907949	Posterior_somites_VS_NMP
1898	ENSMUSG00000022636	Alcam	0.0860635021287254	0.123224742134412	Posterior_somites_VS_NMP
1899	ENSMUSG00000022865	Cxadr	0.368288495935974	0.433903113028016	Posterior_somites_VS_NMP
1900	ENSMUSG00000046160	Olig1	0.00491573402467229	0.0106449874125826	Posterior_somites_VS_NMP
1901	ENSMUSG00000022965	Ifngr2	3.2567758935051e-06	3.64166759001025e-05	Posterior_somites_VS_NMP
1902	ENSMUSG00000040785	Ttc3	0.56461569197381	0.622849597424023	Posterior_somites_VS_NMP
1903	ENSMUSG00000022895	Ets2	0.737228561926474	0.775452175168754	Posterior_somites_VS_NMP
1904	ENSMUSG00000052397	Ezr	1.24716602319899e-06	2.04535227804634e-05	Posterior_somites_VS_NMP
1905	ENSMUSG00000023861	Mpc1	0.190856206087663	0.242513567652712	Posterior_somites_VS_NMP
1906	ENSMUSG00000062327	T	0.0436409092305821	0.0685546849982324	Posterior_somites_VS_NMP
1907	ENSMUSG00000047786	Lix1	5.65865839884208e-07	1.26548178737741e-05	Posterior_somites_VS_NMP
1908	ENSMUSG00000023905	Tnfrsf12a	0.00114119866677354	0.00303169408235736	Posterior_somites_VS_NMP
1909	ENSMUSG00000023906	Cldn6	6.0449973459829e-07	1.27900571538162e-05	Posterior_somites_VS_NMP
1910	ENSMUSG00000024132	Eci1	0.00193429639826254	0.00476790494962509	Posterior_somites_VS_NMP
1911	ENSMUSG00000044533	Rps2	0.824149235142101	0.853285824263286	Posterior_somites_VS_NMP
1912	ENSMUSG00000025732	Fam195a	6.38328449475357e-06	5.99346559431061e-05	Posterior_somites_VS_NMP
1913	ENSMUSG00000071192	Wfikkn1	0.000209781400009546	0.000786680250035796	Posterior_somites_VS_NMP
1914	ENSMUSG00000024190	Dusp1	0.0221709641955248	0.0387362016484311	Posterior_somites_VS_NMP
1915	ENSMUSG00000024014	Pim1	4.34018526628285e-05	0.000241235627966963	Posterior_somites_VS_NMP
1916	ENSMUSG00000061232	H2-K1	0.00162964058222419	0.00414144197548708	Posterior_somites_VS_NMP
1917	ENSMUSG00000034786	Gpsm3	0.0276166512349752	0.0463417203533691	Posterior_somites_VS_NMP
1918	ENSMUSG00000007041	Clic1	0.557584393215303	0.616752521272323	Posterior_somites_VS_NMP
1919	ENSMUSG00000007039	Ddah2	0.00140911415997456	0.00365656206069348	Posterior_somites_VS_NMP
1920	ENSMUSG00000073411	H2-D1	1.60437177736775e-08	1.97337728616233e-06	Posterior_somites_VS_NMP
1921	ENSMUSG00000024406	Pou5f1	0.000313871199971401	0.00108140497469138	Posterior_somites_VS_NMP
1922	ENSMUSG00000024409	Psors1c2	0.00908564228803927	0.0179408678395495	Posterior_somites_VS_NMP
1923	ENSMUSG00000023915	Tnfrsf21	0.0596465746578935	0.0894698619868402	Posterior_somites_VS_NMP
1924	ENSMUSG00000023913	Pla2g7	8.16034930756147e-08	4.36197624981856e-06	Posterior_somites_VS_NMP
1925	ENSMUSG00000023939	Mrpl14	0.477585268123156	0.540403771734979	Posterior_somites_VS_NMP
1926	ENSMUSG00000023972	Ptk7	0.000232213114599012	0.000850410184607075	Posterior_somites_VS_NMP
1927	ENSMUSG00000034165	Ccnd3	0.0127780153405595	0.0240688497226465	Posterior_somites_VS_NMP
1928	ENSMUSG00000032717	Mdfi	0.529962995518445	0.591519495905342	Posterior_somites_VS_NMP
1929	ENSMUSG00000040771	Oard1	0.155412724605772	0.204479650337602	Posterior_somites_VS_NMP
1930	ENSMUSG00000024197	Plin3	0.000760983659516458	0.0021517468993224	Posterior_somites_VS_NMP
1931	ENSMUSG00000001228	Uhrf1	0.338659335626632	0.402076238243974	Posterior_somites_VS_NMP
1932	ENSMUSG00000044279	Crb3	0.000121122989471369	0.0005067390375843	Posterior_somites_VS_NMP
1933	ENSMUSG00000035678	Tnfsf9	1.58944776189999e-06	2.37084325764033e-05	Posterior_somites_VS_NMP
1934	ENSMUSG00000024054	Smchd1	0.114110566419153	0.157349772080223	Posterior_somites_VS_NMP
1935	ENSMUSG00000055760	Gemin6	0.683657104169651	0.729946387264471	Posterior_somites_VS_NMP
1936	ENSMUSG00000045394	Epcam	9.66723508351622e-07	1.69867130753214e-05	Posterior_somites_VS_NMP
1937	ENSMUSG00000006740	Kif5b	0.648036460966159	0.699989580483952	Posterior_somites_VS_NMP
1938	ENSMUSG00000042942	Greb1l	0.0252346698679698	0.0429303512276665	Posterior_somites_VS_NMP
1939	ENSMUSG00000024304	Cdh2	5.24360420897411e-05	0.000275625349446075	Posterior_somites_VS_NMP
1940	ENSMUSG00000024270	Slc39a6	0.516491168096373	0.578056539361728	Posterior_somites_VS_NMP
1941	ENSMUSG00000024268	Celf4	0.577425389657452	0.635271224757304	Posterior_somites_VS_NMP
1942	ENSMUSG00000012282	Wnt8a	0.000130910047581101	0.000533176683856804	Posterior_somites_VS_NMP
1943	ENSMUSG00000024359	Hspa9	0.424147691147349	0.488027745660654	Posterior_somites_VS_NMP
1944	ENSMUSG00000073599	Ecscr	1.24484917586998e-05	9.51033842434828e-05	Posterior_somites_VS_NMP
1945	ENSMUSG00000046668	Cxxc5	0.000594019149634638	0.00176911272167217	Posterior_somites_VS_NMP
1946	ENSMUSG00000046727	Cystm1	7.54101880170856e-10	3.971083737511e-07	Posterior_somites_VS_NMP
1947	ENSMUSG00000044595	Dnd1	0.465289996284491	0.527471608691174	Posterior_somites_VS_NMP
1948	ENSMUSG00000051316	Taf7	0.0451331337806346	0.0705384428846004	Posterior_somites_VS_NMP
1949	ENSMUSG00000056671	Prelid2	0.292629629441546	0.353223203349462	Posterior_somites_VS_NMP
1950	ENSMUSG00000071856	Mcc	0.00010054483738186	0.000444856654603194	Posterior_somites_VS_NMP
1951	ENSMUSG00000024480	Ap3s1	0.00484479986881313	0.0105284520117317	Posterior_somites_VS_NMP
1952	ENSMUSG00000019647	Sema6a	0.000103154011869967	0.000453140837857355	Posterior_somites_VS_NMP
1953	ENSMUSG00000038059	Smim3	7.43559225536075e-05	0.000358657979376224	Posterior_somites_VS_NMP
1954	ENSMUSG00000024619	Cdx1	0.178451344063579	0.230320202726341	Posterior_somites_VS_NMP
1955	ENSMUSG00000024525	Impa2	0.0133111492269892	0.0249584048006047	Posterior_somites_VS_NMP
1956	ENSMUSG00000001473	Tubb6	0.0189161384444211	0.033574098537717	Posterior_somites_VS_NMP
1957	ENSMUSG00000025880	Smad7	0.00719421574381787	0.0147974671653779	Posterior_somites_VS_NMP
1958	ENSMUSG00000025427	Rnf165	0.0670602228690551	0.0990204971535868	Posterior_somites_VS_NMP
1959	ENSMUSG00000025428	Atp5a1	0.656925393824123	0.708166726033016	Posterior_somites_VS_NMP
1960	ENSMUSG00000056214	Pard6g	0.0871182571730378	0.124310274156423	Posterior_somites_VS_NMP
1961	ENSMUSG00000024873	Cnih2	0.0043345419329042	0.0095546354434985	Posterior_somites_VS_NMP
1962	ENSMUSG00000024844	Banf1	0.152056671925296	0.201107211256037	Posterior_somites_VS_NMP
1963	ENSMUSG00000079478	Sssca1	0.053371744373647	0.0817524851551505	Posterior_somites_VS_NMP
1964	ENSMUSG00000024787	Snx15	0.43486344941647	0.498957129461062	Posterior_somites_VS_NMP
1965	ENSMUSG00000010095	Slc3a2	0.00325056237235916	0.00747325554766685	Posterior_somites_VS_NMP
1966	ENSMUSG00000024736	Tmem132a	0.49241253739156	0.554640495413571	Posterior_somites_VS_NMP
1967	ENSMUSG00000041488	Stx3	0.0139047274090531	0.025757251073999	Posterior_somites_VS_NMP
1968	ENSMUSG00000024697	Gna14	0.0201363129694583	0.0355346699461029	Posterior_somites_VS_NMP
1969	ENSMUSG00000024726	Carnmt1	0.00962240034157827	0.0188464210511804	Posterior_somites_VS_NMP
1970	ENSMUSG00000033863	Klf9	0.00785378648731842	0.0158884167424369	Posterior_somites_VS_NMP
1971	ENSMUSG00000016495	Plgrkt	0.000489672573686685	0.00152095269099652	Posterior_somites_VS_NMP
1972	ENSMUSG00000024817	Uhrf2	0.422288307027249	0.486799079328506	Posterior_somites_VS_NMP
1973	ENSMUSG00000024868	Dkk1	0.047045931446911	0.073063757171339	Posterior_somites_VS_NMP
1974	ENSMUSG00000047632	Fgfbp3	0.00278254589004672	0.00660720356130784	Posterior_somites_VS_NMP
1975	ENSMUSG00000024987	Cyp26a1	9.21570191810304e-05	0.000426139599972434	Posterior_somites_VS_NMP
1976	ENSMUSG00000044026	Slc35g1	7.9470599997794e-08	4.36197624981856e-06	Posterior_somites_VS_NMP
1977	ENSMUSG00000025203	Scd2	0.071547423386061	0.104145953567876	Posterior_somites_VS_NMP
1978	ENSMUSG00000037071	Scd1	0.000355343718118263	0.00118966865585905	Posterior_somites_VS_NMP
1979	ENSMUSG00000025219	Fgf8	0.000182542709640212	0.000713211747091681	Posterior_somites_VS_NMP
1980	ENSMUSG00000056209	Npm3	0.687230888858726	0.733125753075658	Posterior_somites_VS_NMP
1981	ENSMUSG00000034336	Ina	0.000322881512662673	0.00110625142221473	Posterior_somites_VS_NMP
1982	ENSMUSG00000016918	Sulf1	1.08953357250244e-05	8.77152144538307e-05	Posterior_somites_VS_NMP
1983	ENSMUSG00000025921	Rdh10	0.000108622105143833	0.000468790137989175	Posterior_somites_VS_NMP
1984	ENSMUSG00000026147	Col9a1	2.99658671805429e-07	9.21450415801695e-06	Posterior_somites_VS_NMP
1985	ENSMUSG00000026124	Cfc1	0.00583731912397897	0.0123366022723267	Posterior_somites_VS_NMP
1986	ENSMUSG00000026014	Raph1	0.108434344092612	0.150535263243694	Posterior_somites_VS_NMP
1987	ENSMUSG00000061816	Myl1	3.30167889498593e-05	0.000199042432820309	Posterior_somites_VS_NMP
1988	ENSMUSG00000026192	Atic	0.0463304024897304	0.0722261027406443	Posterior_somites_VS_NMP
1989	ENSMUSG00000026207	Speg	0.00119688893482748	0.0031727874780987	Posterior_somites_VS_NMP
1990	ENSMUSG00000026239	Pde6d	0.144446453139927	0.192490939720596	Posterior_somites_VS_NMP
1991	ENSMUSG00000026434	Nucks1	0.866770731395969	0.890666666346735	Posterior_somites_VS_NMP
1992	ENSMUSG00000026421	Csrp1	0.0628738085746956	0.0937391327840916	Posterior_somites_VS_NMP
1993	ENSMUSG00000026418	Tnni1	0.00347329619306616	0.00785322484829298	Posterior_somites_VS_NMP
1994	ENSMUSG00000008475	Arpc5	0.0392649284424408	0.0628034616179482	Posterior_somites_VS_NMP
1995	ENSMUSG00000026473	Glul	0.0471525711388279	0.0731370271131884	Posterior_somites_VS_NMP
1996	ENSMUSG00000026568	Mpc2	0.00240592815989954	0.00577986647788365	Posterior_somites_VS_NMP
1997	ENSMUSG00000040713	Creg1	0.659227634930556	0.710026261790354	Posterior_somites_VS_NMP
1998	ENSMUSG00000097503	3110045C21Rik	0.273398037440519	0.33295008519984	Posterior_somites_VS_NMP
1999	ENSMUSG00000038235	F11r	0.00334502272086016	0.00764754265178066	Posterior_somites_VS_NMP
[truncated: 1,691 more rows]
