# Supplementary material for: Diverse Routes toward Early Somites in the Mouse Embryo
Source: Dev Cell. 2021 Jan 11;56(1):141–153.e6. doi: 10.1016/j.devcel.2020.11.013 (PMC7808755; doi:10.1016/j.devcel.2020.11.013)
Supplement: Table S2. Differential Expression Analysis between Cells Biased toward Anterior and Posterior Somitic Tissues, Related to Figures 3 and S3 — Differential expression analysis results comparing cells biased toward Posterior somitic tissues vs cells biased toward Anterior somitic tissues at E7.5 and E7.0. [file mmc3.csv]

	mgi	E7 p-value	E7 adjusted p-value	E7 log2(FC(Post_vs_Ant))	E7.5 p-value	E7.5 adjusted p-value	E7.5 log2(FC(Post_vs_Ant))
1	0610005C13Rik	0.0153845518823269	0.324110030070308	0.00687475864060263	0.159622477292438	1	0.00321497387308926
2	0610006L08Rik	1	1	0	1	1	0
3	0610007P14Rik	0.101116318978934	0.860964968652087	-0.084507786791725	0.721474942640959	1	0.0221300394984731
4	0610009B22Rik	0.307828329486104	1	0.0518283872686087	0.724931148457223	1	0.0223227069995622
5	0610009O20Rik	0.338172774341319	1	0.032855770357597	0.851049560788099	1	0.00826375390254225
6	0610010F05Rik	0.309475782651866	1	0.0161784838592741	0.281751324819783	1	0.0253169642377316
7	0610010K14Rik	0.724234699072013	1	0.0158356551793052	0.0806033697525267	0.895147226980172	-0.101338466503064
8	0610012D04Rik	1	1	0	1	1	0
9	0610012G03Rik	0.000122192482971801	0.00833058566779049	-0.185817256287643	0.0105517212507366	0.284326893208321	-0.157489796867721
10	0610025J13Rik	1	1	0	0.317816707454098	1	0.00267875405758448
11	0610030E20Rik	0.783490851296363	1	0.00722589374825983	0.28990107167144	1	-0.0354275761421522
12	0610031O16Rik	1	1	0	1	1	0
13	0610033M10Rik	1	1	0	0.317822206999872	1	0.00117319242938642
14	0610037L13Rik	0.893950882576334	1	0.00602024267007317	0.0939015147826029	0.9229805742881	0.0890040859892185
15	0610038B21Rik	0.172862462172847	1	0.00974347430080163	0.768702246165469	1	0.0015748199980185
16	0610039K10Rik	0.697311724891605	1	-0.00114534472507977	0.158558037521453	1	0.00654991763301664
17	0610040B10Rik	0.116524523478286	0.928287872729909	-0.0166850167588314	0.737575390360934	1	-0.00530253855272546
18	0610040F04Rik	0.160422223184622	1	0.00255030299052322	1	1	0
19	0610040J01Rik	0.877353102472501	1	-0.00196660711576999	0.0100511442340899	0.276526529562997	0.0337195497124983
20	0610043K17Rik	1	1	0	0.318255040398974	1	-0.00439836407594553
21	1010001B22Rik	0.967130837494354	1	0.000238663349594248	0.161566853356762	1	0.0036620503369425
22	1010001N08Rik	0.0119226448839363	0.273265165075247	-0.0486603626188282	0.000435466530932044	0.0290166521923315	-0.0557067036120588
23	1110002E22Rik	1	1	0	0.318255111493763	1	-0.00389446280162356
24	1110002J07Rik	1	1	0	0.0478317013699053	0.691168920327834	0.0107802966948238
25	1110002L01Rik	0.935437087099361	1	-0.00247543685802906	0.254934409666543	1	-0.0317902816260666
26	1110002O04Rik	1	1	0	1	1	0
27	1110004E09Rik	0.239056445683939	1	0.0552962858301286	0.688875836224729	1	0.0211596863353848
28	1110004F10Rik	0.430626196189433	1	-0.0275664808102016	0.252182770812284	1	-0.0599853884126147
29	1110006O24Rik	0.866070269472956	1	0.00158175863280354	0.163333576329487	1	-0.0211037694581794
30	1110008E08Rik	1	1	0	1	1	0
31	1110008F13Rik	0.000781915802339923	0.0380644367115957	0.12757801616391	0.771279463152516	1	0.0142770469986124
32	1110008L16Rik	0.148043564074406	1	0.0407149831095867	0.342029407177386	1	-0.0304395018035255
33	1110008P14Rik	0.484582027753665	1	-0.0274093523102952	0.471400599597604	1	-0.0349266910368625
34	1110012L19Rik	0.960187143362307	1	0.0020566943724728	0.521035496321293	1	0.0331948472767645
35	1110015O18Rik	1	1	0	1	1	0
36	1110017D15Rik	0.317618484834179	1	0.00123619573209035	0.164252487243472	1	0.0108810243084264
37	1110019D14Rik	0.347116246496669	1	0.0157076897255239	0.650423986594518	1	0.00911187929985885
38	1110020A21Rik	0.79548266285601	1	-0.00242260934666048	0.174514716612305	1	0.0149062399220069
39	1110025L11Rik	1	1	0	1	1	0
40	1110028F18Rik	1	1	0	1	1	0
41	1110032A03Rik	0.456850023936057	1	-0.0222377736885967	0.865601284668675	1	-0.00664628013747071
42	1110032F04Rik	0.797911177829829	1	-0.00373817464410191	0.274797974574605	1	-0.0139674393430679
43	1110034G24Rik	0.755151494198695	1	0.00870070933654707	0.0883087780353119	0.908147264926289	-0.059861273826348
44	1110035H17Rik	0.248269003718923	1	0.00941234794376679	0.922765938309189	1	0.000717020569810338
45	1110036E04Rik	1	1	0	1	1	0
46	1110037F02Rik	0.307778347935441	1	0.0245333246030405	0.54495114030969	1	-0.0188280151138992
47	1110038F14Rik	0.76469118450737	1	-0.0150992359724931	0.711493858289462	1	-0.021621924003524
48	1110046J04Rik	0.628428725385295	1	0.00284258302927663	0.643203994579364	1	-0.00610640291625439
49	1110051M20Rik	0.800018226435057	1	-0.00676606764806426	0.668246349394516	1	-0.0146922832903114
50	1110057P08Rik	1	1	0	1	1	0
51	1110059E24Rik	0.144851132546641	1	-0.0769147182263656	0.493898229690958	1	-0.0428529328057314
52	1110059G10Rik	0.58244016234389	1	0.0174384334419272	0.835213987453379	1	-0.00859149029215828
53	1110065P20Rik	0.0310316072292692	0.482037392466474	-0.102265176531926	0.28515829107497	1	0.0613762541972613
54	1190002N15Rik	0.554665663112275	1	0.00954269782363427	0.910842125983349	1	0.00296821555436654
55	1190003K10Rik	1	1	0	1	1	0
56	1190005I06Rik	0.517870426287275	1	-0.00949152390953942	0.487774669673057	1	-0.0134115718219288
57	1190007I07Rik	0.836986478051128	1	0.00890656234846376	0.143772280915891	1	0.0724490743979636
58	1190028D05Rik	1	1	0	1	1	0
59	1200007C13Rik	1	1	0	1	1	0
60	1300002E11Rik	0.224558030483067	1	-0.0338115023553414	0.699414263605997	1	-0.0126772716151177
61	1300017J02Rik	1	1	0	1	1	0
62	1500002C15Rik	0.901477816243442	1	-0.000386661610373999	0.7370084472752	1	-0.00194105017069572
63	1500009C09Rik	1	1	0	1	1	0
64	1500009L16Rik	0.462275031151209	1	-0.0252769648075639	0.000561813857113009	0.0357376711008474	0.16459756058574
65	1500011B03Rik	0.373541219336698	1	0.032692305005814	0.107790122565684	0.97172778996159	0.0816910117169733
66	1500011K16Rik	0.487641613767031	1	-0.0180054039731398	0.150398878056006	1	-0.0496858113837021
67	1500015A07Rik	0.511906419559225	1	-0.0155098735816923	0.88447797157104	1	0.00400979450078667
68	1500015L24Rik	1	1	0	1	1	0
69	1500015O10Rik	0.0506994179565712	0.618558101763436	0.0111495486912836	0.881074952669331	1	-0.000958109174201221
70	1500035N22Rik	1	1	0	1	1	0
71	1520401A03Rik	0.182419647604374	1	0.00326140221449683	1	1	0
72	1600002D24Rik	1	1	0	1	1	0
73	1600002H07Rik	0.017718809303341	0.352604305136486	-0.0640993113194359	0.298953574995078	1	-0.0349898779499805
74	1600002K03Rik	0.108985035246809	0.894102300303344	-0.0462931631094544	0.631201042733074	1	0.0143272776759845
75	1600010M07Rik	1	1	0	1	1	0
76	1600012H06Rik	0.0333132160310469	0.499817034409778	0.072252673060831	0.0666174491859138	0.803117934270787	-0.0744457114902874
77	1600012P17Rik	1	1	0	1	1	0
78	1600014C10Rik	0.365249432878511	1	-0.0181106697532221	0.560304487937872	1	0.0127485043989039
79	1600014C23Rik	0.158742898287607	1	0.00245696849839219	1	1	0
80	1600015I10Rik	1	1	0	1	1	0
81	1600019K03Rik	1	1	0	1	1	0
82	1600020E01Rik	0.5523060148362	1	0.0119556245018506	0.646971502941476	1	0.012396700043633
83	1600025M17Rik	1	1	0	1	1	0
84	1600027J07Rik	1	1	0	1	1	0
85	1700001C02Rik	1	1	0	1	1	0
86	1700001C19Rik	0.317616920404642	1	0.00157325129276249	0.798330440690105	1	-0.00120283285282707
87	1700001D01Rik	1	1	0	1	1	0
88	1700001F09Rik	1	1	0	1	1	0
89	1700001G01Rik	1	1	0	1	1	0
90	1700001J03Rik	1	1	0	1	1	0
91	1700001J04Rik	1	1	0	1	1	0
92	1700001K19Rik	1	1	0	1	1	0
93	1700001L05Rik	0.31481313267198	1	0.00455070094519236	0.861327103860557	1	-0.000797975174721753
94	1700001L19Rik	0.922405962636482	1	0.000354152845429293	0.324562287795626	1	-0.00828772076673146
95	1700001N15Rik	1	1	0	1	1	0
96	1700001O22Rik	1	1	0	0.317815931115287	1	0.00420813335714168
97	1700001P01Rik	1	1	0	0.318255367078758	1	-0.0029218647890538
98	1700003C15Rik	1	1	0	1	1	0
99	1700003E16Rik	0.31793899026143	1	-0.00276232945575464	0.317819905579033	1	0.00144214463799649
100	1700003E24Rik	1	1	0	1	1	0
101	1700003F12Rik	0.556822766122874	1	0.00759697790665514	0.431365110159581	1	-0.0136203469870937
102	1700003G13Rik	1	1	0	1	1	0
103	1700003H04Rik	1	1	0	1	1	0
104	1700003I16Rik	1	1	0	1	1	0
105	1700003I22Rik	1	1	0	1	1	0
106	1700003L19Rik	1	1	0	1	1	0
107	1700003M07Rik	0.188569811297153	1	0.00329912047355227	1	1	0
108	1700003P14Rik	1	1	0	1	1	0
109	1700006A11Rik	1	1	0	1	1	0
110	1700006E09Rik	1	1	0	1	1	0
111	1700006F04Rik	1	1	0	1	1	0
112	1700006H21Rik	1	1	0	1	1	0
113	1700006J14Rik	1	1	0	0.317817178283678	1	0.00229640308827568
114	1700007B14Rik	1	1	0	0.317817194502814	1	0.00228598894205967
115	1700007F19Rik	1	1	0	1	1	0
116	1700007G11Rik	0.0565118633460727	0.656218232325073	0.0235088133722322	0.543407662684176	1	0.00585348945959846
117	1700007K09Rik	0.728145688524431	1	-0.000772901039551194	1	1	0
118	1700007K13Rik	0.705792195523956	1	0.00426930939006386	0.279172726539828	1	-0.0150429615729113
119	1700007L15Rik	0.0128662685971669	0.288824194149208	-0.061073740484784	0.53930198348713	1	0.0167374450460553
120	1700007M16Rik	1	1	0	1	1	0
121	1700007P06Rik	1	1	0	1	1	0
122	1700008B11Rik	1	1	0	1	1	0
123	1700008J07Rik	0.109304008870998	0.895222933611964	-0.0461890665436771	0.554157728611418	1	-0.0215247033357427
124	1700008K24Rik	1	1	0	1	1	0
125	1700008N11Rik	1	1	0	1	1	0
126	1700008O03Rik	0.541840098812868	1	0.00353482566794394	0.259498138458779	1	0.0106586967285497
127	1700008P02Rik	1	1	0	1	1	0
128	1700009C05Rik	1	1	0	1	1	0
129	1700009J07Rik	1	1	0	1	1	0
130	1700009N14Rik	1	1	0	1	1	0
131	1700010B08Rik	1	1	0	1	1	0
132	1700010D01Rik	1	1	0	0.318254989788178	1	-0.00490568890724981
133	1700010H22Rik	1	1	0	1	1	0
134	1700010I02Rik	1	1	0	1	1	0
135	1700010I14Rik	0.573118564043532	1	-0.00704254938285015	0.621721498052707	1	0.00778443027088672
136	1700010J16Rik	1	1	0	1	1	0
137	1700010K24Rik	1	1	0	1	1	0
138	1700010L04Rik	1	1	0	1	1	0
139	1700011C11Rik	1	1	0	1	1	0
140	1700011D18Rik	0.691448916139472	1	0.00125427106086883	1	1	0
141	1700011H14Rik	0.317939102658772	1	-0.00243745417015748	0.173543649253449	1	-0.00949394486854397
142	1700011I03Rik	1	1	0	1	1	0
143	1700011L03Rik	1	1	0	0.318255212309737	1	-0.00340741372210675
144	1700011L22Rik	1	1	0	1	1	0
145	1700011M02Rik	1	1	0	1	1	0
146	1700012A03Rik	1	1	0	1	1	0
147	1700012B07Rik	1	1	0	1	1	0
148	1700012B09Rik	1	1	0	0.187463412197095	1	0.00384324908789627
149	1700012C14Rik	0.819113840259129	1	-0.00175119044251962	0.796975959367874	1	-0.002013035037918
150	1700012E03Rik	1	1	0	1	1	0
151	1700012I11Rik	1	1	0	1	1	0
152	1700012P22Rik	1	1	0	1	1	0
153	1700013D24Rik	1	1	0	1	1	0
154	1700013F07Rik	1	1	0	0.318255367078758	1	-0.0029218647890538
155	1700013G24Rik	1	1	0	0.318255279811224	1	-0.00316780486821222
156	1700013H16Rik	7.59369023959579e-15	3.06368993063801e-12	0.124798198944301	2.59693844857331e-06	0.000333071154433512	0.10151742625194
157	1700013M08Rik	1	1	0	1	1	0
158	1700013N06Rik	1	1	0	1	1	0
159	1700014D04Rik	0.317617948937943	1	0.00132614483295387	1	1	0
160	1700014F14Rik	1	1	0	1	1	0
161	1700014L14Rik	1	1	0	1	1	0
162	1700015F17Rik	1	1	0	1	1	0
163	1700015G11Rik	1	1	0	1	1	0
164	1700015O11Rik	1	1	0	1	1	0
165	1700016C15Rik	1	1	0	1	1	0
166	1700016D06Rik	1	1	0	0.317817256796531	1	0.00224726888294963
167	1700016F12Rik	1	1	0	0.317819608183881	1	0.00149225975103153
168	1700016G14Rik	1	1	0	1	1	0
169	1700016G22Rik	1	1	0	1	1	0
170	1700016H13Rik	0.478246734030312	1	0.00253645286960189	0.899212742550353	1	-0.000703288861011337
171	1700016K19Rik	0.0105839316742774	0.252819757438557	0.00694963159783118	0.00574254166515262	0.188549985643339	0.0243007393556055
172	1700016L21Rik	1	1	0	1	1	0
173	1700016P04Rik	1	1	0	1	1	0
174	1700017B05Rik	0.0140755178602475	0.306848373071805	-0.0592479557182921	0.0664200270996939	0.802720819293747	-0.0429210839607458
175	1700017D01Rik	1	1	0	1	1	0
176	1700017G19Rik	1	1	0	1	1	0
177	1700017I07Rik	1	1	0	1	1	0
178	1700017J07Rik	1	1	0	1	1	0
179	1700017L05Rik	1	1	0	1	1	0
180	1700017N19Rik	1	1	0	1	1	0
181	1700018A04Rik	1	1	0	0.317817412141732	1	0.00215867812019397
182	1700018B08Rik	1	1	0	0.157717422807808	1	-0.00733020910708113
183	1700018B24Rik	0.317938975109925	1	-0.0028168403752533	1	1	0
184	1700018C11Rik	1	1	0	1	1	0
185	1700018F24Rik	1	1	0	1	1	0
186	1700018G05Rik	1	1	0	1	1	0
187	1700018L02Rik	0.317940144787946	1	-0.00139507344953	0.318255509691908	1	-0.0026197945568303
188	1700018P08Rik	1	1	0	1	1	0
189	1700019A02Rik	0.317939495034659	1	-0.00183062724216332	1	1	0
190	1700019B03Rik	0.0473689748988559	0.606306409700611	0.00467478956231165	0.0849175716408265	0.90600553746208	0.00689740718834212
191	1700019B21Rik	1	1	0	0.318255860178032	1	-0.00215209117606078
192	1700019D03Rik	0.68305919682285	1	0.0038578026198612	0.77612898569078	1	-0.00236979558673228
193	1700019E08Rik	1	1	0	0.317816927729962	1	0.00247781983113526
194	1700019G24Rik	1	1	0	0.317816413644567	1	0.00304305518269685
195	1700019N19Rik	1	1	0	0.746979674675136	1	-0.00160723573616232
196	1700019P21Rik	1	1	0	1	1	0
197	1700020A23Rik	0.317939012550855	1	-0.00268759697842891	1	1	0
198	1700020D05Rik	1	1	0	1	1	0
199	1700020G17Rik	1	1	0	1	1	0
200	1700020I14Rik	4.34300911998021e-05	0.00358292169752541	-0.218315509638411	0.000283803993461205	0.0203361954236386	-0.218085220078565
201	1700020L24Rik	0.0945421376425156	0.836420839414687	0.00619593835000685	0.157559759809796	1	0.0050214533261587
202	1700020M21Rik	1	1	0	1	1	0
203	1700020N01Rik	0.317618484834179	1	0.00123619573209035	0.318255469054229	1	-0.00269619858711001
204	1700020N15Rik	0.575503400049145	1	-0.00217100922715286	0.318255645627468	1	-0.00240469944071117
205	1700020N18Rik	1	1	0	1	1	0
206	1700021A07Rik	1	1	0	1	1	0
207	1700021F05Rik	0.966294394077763	1	-0.00178184573395579	0.0638124302750608	0.79066205151918	-0.0932875820135612
208	1700021F07Rik	0.317620008211793	1	0.00105517309942288	1	1	0
209	1700021F13Rik	1	1	0	0.318255151775901	1	-0.00367600384554415
210	1700021J08Rik	1	1	0	1	1	0
211	1700021L23Rik	1	1	0	1	1	0
212	1700021N21Rik	1	1	0	1	1	0
213	1700021P04Rik	1	1	0	1	1	0
214	1700022A22Rik	1	1	0	1	1	0
215	1700022E09Rik	1	1	0	1	1	0
216	1700022I11Rik	0.161237865985022	1	0.00218100838752997	0.362068248675765	1	0.00345808599406965
217	1700022N22Rik	0.121552288955374	0.948333248824812	0.00607829845522125	0.271349613624018	1	-0.00735248771445405
218	1700023C21Rik	1	1	0	1	1	0
219	1700023F02Rik	1	1	0	1	1	0
220	1700023F06Rik	0.0855365878215641	0.807727442883139	0.00916043140751149	0.663894203335535	1	0.00270547182730731
221	1700023G09Rik	1	1	0	1	1	0
222	1700024B05Rik	1	1	0	1	1	0
223	1700024B18Rik	1	1	0	1	1	0
224	1700024G13Rik	1	1	0	1	1	0
225	1700024P04Rik	1	1	0	1	1	0
226	1700024P16Rik	1	1	0	1	1	0
227	1700025B11Rik	1	1	0	1	1	0
228	1700025C18Rik	1	1	0	1	1	0
229	1700025D23Rik	1	1	0	0.318255383586485	1	-0.0028814730832322
230	1700025F22Rik	1	1	0	1	1	0
231	1700025F24Rik	1	1	0	1	1	0
232	1700025G04Rik	0.935307399076755	1	-0.00209928691398198	0.09193115367821	0.91679382168808	0.0527418630644446
233	1700025H01Rik	1	1	0	1	1	0
234	1700025J12Rik	1	1	0	1	1	0
235	1700025K24Rik	1	1	0	1	1	0
236	1700025L06Rik	1	1	0	1	1	0
237	1700025M24Rik	1	1	0	1	1	0
238	1700025N21Rik	1	1	0	1	1	0
239	1700025N23Rik	1	1	0	1	1	0
240	1700025O08Rik	1	1	0	1	1	0
241	1700026D11Rik	0.317939455796232	1	-0.00187188405423251	1	1	0
242	1700026F02Rik	1	1	0	1	1	0
243	1700026J12Rik	1	1	0	1	1	0
244	1700026J14Rik	1	1	0	1	1	0
245	1700027A07Rik	1	1	0	1	1	0
246	1700027A15Rik	1	1	0	1	1	0
247	1700027F06Rik	1	1	0	1	1	0
248	1700027F09Rik	1	1	0	1	1	0
249	1700027H10Rik	1	1	0	1	1	0
250	1700027J19Rik	0.591218205416663	1	-0.0153201784935497	0.680026670374768	1	-0.0127404705970671
251	1700028D13Rik	1	1	0	1	1	0
252	1700028I16Rik	1	1	0	1	1	0
253	1700028J19Rik	0.743824512534583	1	-0.0027136237253136	0.457579788854017	1	0.00476556698385118
254	1700028K03Rik	0.924794561903159	1	-0.000500322814815696	0.608111142111193	1	-0.00247523832898107
255	1700028M03Rik	1	1	0	1	1	0
256	1700028P14Rik	1	1	0	0.317816305653111	1	0.00321979559177413
257	1700029B22Rik	1	1	0	1	1	0
258	1700029E06Rik	1	1	0	1	1	0
259	1700029F12Rik	1	1	0	1	1	0
260	1700029H14Rik	1	1	0	1	1	0
261	1700029I15Rik	1	1	0	0.792209681051605	1	-0.00107626721385221
262	1700029J03Rik	1	1	0	1	1	0
263	1700029J07Rik	0.533214490385292	1	-0.00709006271207094	0.923716555957542	1	-0.00129242760473158
264	1700029M03Rik	1	1	0	1	1	0
265	1700029M20Rik	1	1	0	1	1	0
266	1700029N11Rik	1	1	0	1	1	0
267	1700029P11Rik	0.585266110261586	1	0.00248743607532508	1	1	0
268	1700030A11Rik	1	1	0	1	1	0
269	1700030C14Rik	1	1	0	1	1	0
270	1700030F04Rik	1	1	0	1	1	0
271	1700030J22Rik	0.463461134755931	1	-0.00625260683978139	0.460943504023189	1	-0.00528709725368482
272	1700030K09Rik	0.67636755911923	1	-0.0052428994997597	0.333865922778563	1	0.0142298550300606
273	1700030L20Rik	1	1	0	1	1	0
274	1700030N03Rik	1	1	0	1	1	0
275	1700030O20Rik	1	1	0	1	1	0
276	1700031A10Rik	1	1	0	1	1	0
277	1700031F05Rik	1	1	0	1	1	0
278	1700031F10Rik	1	1	0	1	1	0
279	1700031L13Rik	1	1	0	1	1	0
280	1700031M16Rik	1	1	0	1	1	0
281	1700031P21Rik	0.487657576084971	1	-0.00282027881942917	1	1	0
282	1700034B16Rik	1	1	0	1	1	0
283	1700034E13Rik	1	1	0	1	1	0
284	1700034G24Rik	1	1	0	1	1	0
285	1700034H15Rik	0.0849020214694544	0.807727442883139	0.00360368967567081	0.318255378365711	1	-0.00289406586270899
286	1700034I23Rik	1	1	0	1	1	0
287	1700034J05Rik	0.317620664491544	1	0.000998412859591284	1	1	0
288	1700034K08Rik	1	1	0	1	1	0
289	1700034O15Rik	1	1	0	1	1	0
290	1700034P13Rik	0.666972435329279	1	-0.00257497322195305	0.251993717353488	1	-0.00675495456431153
291	1700036A12Rik	1	1	0	1	1	0
292	1700036G14Rik	1	1	0	1	1	0
293	1700036O09Rik	1	1	0	1	1	0
294	1700037C06Rik	1	1	0	1	1	0
295	1700037C18Rik	0.96878707390232	1	0.000518856341979186	0.430633113413401	1	0.0101282713829277
296	1700037F24Rik	1	1	0	1	1	0
297	1700037H04Rik	0.538432772695437	1	0.0275726526205762	0.666669514586894	1	-0.0220930787789654
298	1700039E22Rik	1	1	0	1	1	0
299	1700039M10Rik	0.31761924162132	1	0.0011355714441473	1	1	0
300	1700039M15Rik	1	1	0	1	1	0
301	1700040D17Rik	1	1	0	0.317816015127429	1	0.00390910709906832
302	1700040F15Rik	1	1	0	1	1	0
303	1700040F17Rik	1	1	0	0.158894920669108	1	0.00407505845608777
304	1700040L02Rik	1	1	0	1	1	0
305	1700040L08Rik	1	1	0	1	1	0
306	1700041C23Rik	1	1	0	1	1	0
307	1700041G16Rik	1	1	0	0.71431065777165	1	-0.00189521163995567
308	1700041M05Rik	1	1	0	1	1	0
309	1700041M19Rik	1	1	0	1	1	0
310	1700042D02Rik	1	1	0	1	1	0
311	1700042G07Rik	1	1	0	1	1	0
312	1700042G15Rik	1	1	0	1	1	0
313	1700042O10Rik	0.786219878639734	1	-0.00276361213388633	0.616620994858019	1	-0.0087368560045518
314	1700044C05Rik	1	1	0	1	1	0
315	1700044K03Rik	1	1	0	1	1	0
316	1700045H11Rik	1	1	0	1	1	0
317	1700046C09Rik	1	1	0	1	1	0
318	1700047A11Rik	1	1	0	1	1	0
319	1700047F07Rik	1	1	0	1	1	0
320	1700047G03Rik	1	1	0	1	1	0
321	1700047G07Rik	1	1	0	1	1	0
322	1700047I17Rik2	1	1	0	1	1	0
323	1700047L14Rik	1	1	0	1	1	0
324	1700047M11Rik	1	1	0	1	1	0
325	1700048F04Rik	1	1	0	1	1	0
326	1700048M11Rik	1	1	0	1	1	0
327	1700048O20Rik	0.322036135303095	1	0.0127064873874647	0.618697344421863	1	-0.00911104428590236
328	1700049E15Rik	1	1	0	1	1	0
329	1700049E17Rik1	1	1	0	1	1	0
330	1700049E17Rik2	1	1	0	1	1	0
331	1700049E22Rik	1	1	0	1	1	0
332	1700049J03Rik	1	1	0	1	1	0
333	1700052I22Rik	1	1	0	1	1	0
334	1700052K11Rik	0.890287160312827	1	-0.00244490640449847	0.620417913906497	1	0.00811690810085315
335	1700054A03Rik	1	1	0	0.31825593112781	1	-0.00208457357186687
336	1700054K02Rik	1	1	0	1	1	0
337	1700054K19Rik	1	1	0	1	1	0
338	1700054M17Rik	1	1	0	1	1	0
339	1700055D18Rik	0.68087840516651	1	-0.00259819194018729	0.909960882615299	1	-0.000989121090756422
340	1700056E22Rik	0.375194250311728	1	-0.00720843708549261	0.335888707275306	1	0.00608671973994114
341	1700056N10Rik	0.317617926769855	1	0.00133030111657063	0.683980579361204	1	0.00149524797182757
342	1700057G04Rik	1	1	0	1	1	0
343	1700057H15Rik	1	1	0	1	1	0
344	1700057H21Rik	1	1	0	1	1	0
345	1700058P15Rik	1	1	0	1	1	0
346	1700060C16Rik	1	1	0	1	1	0
347	1700060C20Rik	1	1	0	1	1	0
348	1700060J05Rik	1	1	0	1	1	0
349	1700060O08Rik	1	1	0	1	1	0
350	1700061E17Rik	1	1	0	1	1	0
351	1700061E18Rik	0.0505173307893177	0.617466748417868	-0.0108599818336192	1	1	0
352	1700061F12Rik	1	1	0	1	1	0
353	1700061G19Rik	1	1	0	0.0911405686064253	0.914884807974246	0.00644276539284808
354	1700061H18Rik	1	1	0	1	1	0
355	1700061I17Rik	1	1	0	1	1	0
356	1700061J23Rik	1	1	0	1	1	0
357	1700063A18Rik	1	1	0	1	1	0
358	1700063D05Rik	1	1	0	0.3182553198368	1	-0.00304757071860468
359	1700063H04Rik	0.317939573619025	1	-0.00175559135819737	1	1	0
360	1700063H06Rik	1	1	0	1	1	0
361	1700063O14Rik	1	1	0	1	1	0
362	1700064H15Rik	1	1	0	0.31781783243139	1	0.00196315903771716
363	1700064J06Rik	1	1	0	1	1	0
364	1700064M15Rik	1	1	0	1	1	0
365	1700065D16Rik	0.536466746673643	1	-0.0033838535956127	0.818108497913595	1	-0.000955449859544327
366	1700065J11Rik	1	1	0	1	1	0
367	1700065J18Rik	1	1	0	1	1	0
368	1700065L07Rik	1	1	0	1	1	0
369	1700065O20Rik	1	1	0	1	1	0
370	1700066B17Rik	1	1	0	1	1	0
371	1700066B19Rik	0.380247240023929	1	0.00290273223110987	0.166409949600619	1	0.00329076864697012
372	1700066C05Rik	1	1	0	1	1	0
373	1700066J03Rik	1	1	0	0.318254962517163	1	-0.00526390622363647
374	1700066M21Rik	0.386021673310813	1	-0.00947040007373418	0.810597782386445	1	-0.00322558806190072
375	1700066N21Rik	1	1	0	1	1	0
376	1700067G17Rik	1	1	0	1	1	0
377	1700067K01Rik	1	1	0	0.170526560736022	1	-0.00548138008870573
378	1700067P10Rik	1	1	0	1	1	0
379	1700069B07Rik	1	1	0	0.31781793059667	1	0.00192467152829437
380	1700069L16Rik	1	1	0	1	1	0
381	1700069P05Rik	1	1	0	1	1	0
382	1700071G01Rik	1	1	0	1	1	0
383	1700071M16Rik	1	1	0	1	1	0
384	1700072B07Rik	1	1	0	1	1	0
385	1700072G22Rik	1	1	0	1	1	0
386	1700072O05Rik	1	1	0	0.318255616694353	1	-0.00244603935885016
387	1700074H08Rik	1	1	0	1	1	0
388	1700074P13Rik	1	1	0	1	1	0
389	1700080E11Rik	1	1	0	1	1	0
390	1700080G11Rik	1	1	0	0.317816718870151	1	0.00266711574770506
391	1700080N15Rik	1	1	0	1	1	0
392	1700080O16Rik	1	1	0	1	1	0
393	1700081H04Rik	1	1	0	1	1	0
394	1700082M22Rik	1	1	0	1	1	0
395	1700083H02Rik	1	1	0	1	1	0
396	1700084C06Rik	0.31762093190661	1	0.00097777535253849	1	1	0
397	1700084E18Rik	0.615155851280572	1	0.00445478250260262	0.222482582999354	1	0.00643722659951975
398	1700084F23Rik	1	1	0	1	1	0
399	1700084M14Rik	1	1	0	1	1	0
400	1700085C21Rik	1	1	0	1	1	0
401	1700086D15Rik	0.160799175996049	1	0.00185876167089855	0.318255172295787	1	-0.00357797408655776
402	1700086O06Rik	0.401498039893186	1	-0.0182293145243832	0.0345828646157082	0.579041801399567	0.0584704628795586
403	1700086P04Rik	0.746699405852936	1	0.00398204774081735	0.979628690140375	1	-0.000463385911263763
404	1700087M22Rik	1	1	0	1	1	0
405	1700088E04Rik	0.394751798997379	1	-0.0100438292948405	0.300721593624983	1	-0.0135584925607692
406	1700092C02Rik	1	1	0	1	1	0
407	1700092C10Rik	1	1	0	1	1	0
408	1700092C17Rik	1	1	0	1	1	0
409	1700092E19Rik	1	1	0	1	1	0
410	1700092M07Rik	0.296184820847266	1	0.00525570437289844	0.22772660809211	1	-0.00844346515230963
411	1700093J21Rik	1	1	0	1	1	0
412	1700093K21Rik	1	1	0	1	1	0
413	1700094J05Rik	1	1	0	1	1	0
414	1700094M24Rik	1	1	0	1	1	0
415	1700095A13Rik	1	1	0	1	1	0
416	1700095A21Rik	1	1	0	1	1	0
417	1700095B10Rik	1	1	0	1	1	0
418	1700095J03Rik	1	1	0	0.317818730507622	1	0.0016775172246812
419	1700095J07Rik	1	1	0	1	1	0
420	1700095J12Rik	1	1	0	1	1	0
421	1700095K22Rik	1	1	0	1	1	0
422	1700096J18Rik	1	1	0	1	1	0
423	1700096K18Rik	0.100099761302998	0.85623504095193	-0.0155489256335989	0.972825544821857	1	0.000324547462835518
424	1700097N02Rik	0.0461760647026604	0.604010717999612	0.0198075682364449	0.818509970324976	1	0.00115100186361081
425	1700099I09Rik	1	1	0	1	1	0
426	1700100L14Rik	1	1	0	1	1	0
427	1700101I19Rik	1	1	0	1	1	0
428	1700101O22Rik	1	1	0	1	1	0
429	1700102P08Rik	0.969839824896708	1	0.000257450928833381	0.0231386919337833	0.462648170287703	0.0170836990166587
430	1700104B16Rik	0.55217418897488	1	-0.00170496399839864	0.160432337678038	1	0.00338940187561762
431	1700105P06Rik	0.295656809257829	1	-0.00481119103200702	0.227470854108039	1	-0.00876714824765257
432	1700108J01Rik	1	1	0	1	1	0
433	1700108N11Rik	1	1	0	1	1	0
434	1700109G14Rik	1	1	0	1	1	0
435	1700109G15Rik	0.788323621023882	1	0.00102661863179095	1	1	0
436	1700109H08Rik	0.985518433814504	1	-5.24365860825513e-05	0.172768201817549	1	0.00360933108470893
437	1700109I08Rik	1	1	0	1	1	0
438	1700109K24Rik	1	1	0	0.318255340600538	1	-0.00299035642904266
439	1700110C19Rik	1	1	0	1	1	0
440	1700110I01Rik	1	1	0	1	1	0
441	1700110K17Rik	1	1	0	1	1	0
442	1700111E14Rik	1	1	0	1	1	0
443	1700111N16Rik	1	1	0	1	1	0
444	1700112D23Rik	0.134033179450657	0.995597780877871	-0.00982874584233133	0.477202337546417	1	-0.0029701374506726
445	1700112E06Rik	1	1	0	1	1	0
446	1700112H15Rik	1	1	0	1	1	0
447	1700112J05Rik	1	1	0	1	1	0
448	1700112J16Rik	0.514990343723959	1	-0.00389602903541648	1	1	0
449	1700112K13Rik	1	1	0	1	1	0
450	1700113A16Rik	0.164717364107345	1	-0.0208874933691171	0.667850066810364	1	0.00659758930730806
451	1700113H08Rik	1	1	0	1	1	0
452	1700116B05Rik	1	1	0	0.572996686691744	1	0.00255562190766364
453	1700119H24Rik	1	1	0	0.317817993114911	1	0.00190130858145184
454	1700119I11Rik	1	1	0	1	1	0
455	1700120C18Rik	1	1	0	1	1	0
456	1700120E14Rik	1	1	0	1	1	0
457	1700120G07Rik	1	1	0	1	1	0
458	1700120G11Rik	1	1	0	1	1	0
459	1700120K04Rik	0.31793889338286	1	-0.00317924366016436	0.900157433921407	1	-0.00048421029018765
460	1700121C08Rik	1	1	0	1	1	0
461	1700121L03Rik	1	1	0	1	1	0
462	1700121L16Rik	1	1	0	1	1	0
463	1700121N20Rik	1	1	0	1	1	0
464	1700122D07Rik	1	1	0	1	1	0
465	1700122O11Rik	1	1	0	1	1	0
466	1700123K08Rik	1	1	0	1	1	0
467	1700123L14Rik	1	1	0	1	1	0
468	1700123O12Rik	1	1	0	1	1	0
469	1700123O20Rik	0.973002949507728	1	-0.00184218990171336	0.00109356372137475	0.0587730633611848	0.196105354548951
470	1700124L16Rik	0.634274228885376	1	-0.0032863572575174	0.318254981507374	1	-0.00500664269872445
471	1700125G02Rik	1	1	0	1	1	0
472	1700125G22Rik	1	1	0	1	1	0
473	1700125H03Rik	1	1	0	1	1	0
474	1700125H20Rik	0.317939082155731	1	-0.00248821442066113	0.317816604810152	1	0.00279073175995979
475	1700126A01Rik	1	1	0	1	1	0
476	1700126G02Rik	1	1	0	1	1	0
477	1700126H18Rik	1	1	0	1	1	0
478	1700128A07Rik	1	1	0	1	1	0
479	1700128E19Rik	0.317618865168911	1	0.00118242832045466	1	1	0
480	1700129C05Rik	1	1	0	1	1	0
481	1810006J02Rik	1	1	0	1	1	0
482	1810007C17Rik	1	1	0	1	1	0
483	1810007D17Rik	1	1	0	1	1	0
484	1810008B01Rik	1	1	0	1	1	0
485	1810008I18Rik	1	1	0	0.317816645978903	1	0.00274415647276213
486	1810009A15Rik	0.621464287747063	1	-0.00797772867691524	0.994693531138802	1	0.000126846777526363
487	1810009J06Rik	1	1	0	1	1	0
488	1810010D01Rik	1	1	0	1	1	0
489	1810010H24Rik	0.739472570948772	1	-0.00239332442376525	1	1	0
490	1810011H11Rik	1	1	0	1	1	0
491	1810011O10Rik	0.716422896612841	1	-0.00546347858962677	0.388320562621413	1	-0.0154074348013431
492	1810012K08Rik	1	1	0	1	1	0
493	1810012K16Rik	1	1	0	1	1	0
494	1810013D15Rik	0.380806381876415	1	0.004605139373608	0.307020411581728	1	-0.00753726772050174
495	1810013L24Rik	0.348374957797692	1	-0.0185621010815431	0.329433406723464	1	0.0230097673386947
496	1810019N24Rik	0.317621182500143	1	0.000959553819952442	1	1	0
497	1810020O05Rik	1	1	0	1	1	0
498	1810022K09Rik	0.000122942493715533	0.00834503390905523	0.212435859634035	0.471492961355891	1	-0.0491837531310904
499	1810024B03Rik	0.219336370495703	1	-0.0245886470771094	0.869493598762431	1	0.00375264745486208
500	1810030O07Rik	0.821555345430416	1	-0.00635662219924088	0.0919874192939246	0.916823510336604	-0.0607006456510015
501	1810032O08Rik	0.0471709301717823	0.606306409700611	0.0582772189153506	0.000787119029403769	0.0461168817540144	-0.118840901784927
502	1810034E14Rik	0.317618770386207	1	0.00119516912161675	1	1	0
503	1810037I17Rik	0.635495228612608	1	-0.025032520935395	0.0590615735090443	0.758936065876253	-0.115278648965531
504	1810041H14Rik	0.098893309374028	0.852225372764967	0.0148439244438036	0.770259227885136	1	0.00341970303864305
505	1810041L15Rik	0.317616451193297	1	0.00174359424321921	0.165337420805298	1	-0.00716543311879937
506	1810043G02Rik	0.208013447755706	1	-0.0395768822583777	0.251231443186311	1	-0.0403769992931178
507	1810044D09Rik	0.449108206227277	1	-0.0153713163366299	0.785892746159022	1	-0.00723443694423627
508	1810046K07Rik	1	1	0	0.317816198466432	1	0.00342966891809871
509	1810049J17Rik	0.157432209686947	1	0.00216262543251217	0.608590996480148	1	0.00195015325356805
510	1810055G02Rik	0.964961997473127	1	0.0013627121091489	0.0888514141176233	0.908147264926289	-0.0620774492442433
511	1810058I24Rik	0.0663663890063805	0.723249915798987	0.095721314890977	0.00183486786438806	0.0856426756607878	-0.188794918896593
512	1810062G17Rik	0.0456201949457581	0.602395800335086	0.00491585710831828	0.185913430305875	1	-0.0101334353522144
513	1810062O18Rik	0.0396688635090425	0.561997177800548	-0.015652245065189	0.500191000725591	1	-0.00458795873509297
514	1810063I02Rik	1	1	0	0.317817818707959	1	0.00196872561286334
515	1810064F22Rik	1	1	0	1	1	0
516	1810065E05Rik	1	1	0	1	1	0
517	2010003K11Rik	1	1	0	1	1	0
518	2010005H15Rik	0.317451814438595	1	0.00302891382473847	0.31781826111005	1	0.00181000077310679
519	2010007H06Rik	1	1	0	1	1	0
520	2010009K17Rik	1	1	0	1	1	0
521	2010013B24Rik	1	1	0	0.317817689874108	1	0.0020234026905243
522	2010015M23Rik	0.530224651186487	1	-0.0111455005039177	0.554855877907649	1	-0.0113683357069189
523	2010103J01Rik	1	1	0	1	1	0
524	2010106C02Rik	1	1	0	1	1	0
525	2010106E10Rik	1	1	0	1	1	0
526	2010107E04Rik	0.462561838593145	1	-0.0389841735776442	0.0106466235450345	0.285838064401418	-0.170459067604682
527	2010107G23Rik	0.698413983395185	1	-0.00309400974455085	0.694520786945038	1	-0.00592072998944245
528	2010109A12Rik	0.830229892957271	1	0.00300580801583387	0.867013294627275	1	-0.00272155595517989
529	2010109I03Rik	1	1	0	1	1	0
530	2010110E17Rik	1	1	0	1	1	0
531	2010110G14Rik	1	1	0	1	1	0
532	2010110K18Rik	0.396291638427723	1	0.0123994849820471	0.516379416836346	1	0.0100523603555591
533	2010111I01Rik	2.69311213213212e-05	0.00235310687622923	0.126617828872981	0.334768284706644	1	0.0279322662586342
534	2010300C02Rik	1	1	0	0.0891224705538917	0.908147264926289	0.00804054947391239
535	2010300F17Rik	1	1	0	1	1	0
536	2010308F09Rik	0.317622092604766	1	0.000901038678583734	0.317818411543995	1	0.00176418040365229
537	2010309G21Rik	1	1	0	1	1	0
538	2010310C07Rik	1	1	0	1	1	0
539	2010315B03Rik	0.759896886732658	1	-0.00253660838782964	0.865559731481786	1	-0.00195504204096577
540	2010320M18Rik	0.589635903815592	1	0.0192231015384288	0.246483798161423	1	0.0482555653686537
541	2200002D01Rik	0.215846718571506	1	-0.0245427266709118	0.293892416038348	1	0.0321626224271169
542	2200002J24Rik	0.0735814031448959	0.763877153832737	-0.0181849904740899	0.262684561376746	1	0.0114134344675036
543	2210008F06Rik	0.951894630738418	1	0.00018641944936594	0.728807268688511	1	0.00220360746177186
544	2210010C04Rik	1	1	0	1	1	0
545	2210011C24Rik	0.902806162421087	1	-0.000578037490054906	0.146521608391846	1	0.00953796387810506
546	2210011K15Rik	1	1	0	1	1	0
547	2210013O21Rik	0.39696859717322	1	-0.0324530667750361	0.151462325644812	1	-0.0718619642478769
548	2210016F16Rik	0.482320320923599	1	-0.0305051225943413	0.560522825328773	1	-0.0293851465120558
549	2210016L21Rik	0.3722528756169	1	-0.0413061174277656	0.788779745543576	1	0.0151328303506614
550	2210017I01Rik	1	1	0	1	1	0
551	2210406O10Rik	0.972376064279808	1	-0.000154468958886065	0.554798303190981	1	0.00516317664340255
552	2210407C18Rik	1	1	0	1	1	0
553	2210408I21Rik	0.506100942073497	1	0.0066292015566946	0.606306477322812	1	0.00641285547981959
554	2210411M09Rik	1	1	0	1	1	0
555	2210414B05Rik	1	1	0	1	1	0
556	2210417A02Rik	1	1	0	1	1	0
557	2210418O10Rik	1	1	0	1	1	0
558	2210420H20Rik	1	1	0	1	1	0
559	2300002M23Rik	1	1	0	1	1	0
560	2300003K06Rik	1	1	0	1	1	0
561	2300009A05Rik	0.978251432854492	1	0.000793628972019678	0.16417971358434	1	-0.0502515231988564
562	2310001H17Rik	1	1	0	1	1	0
563	2310001K24Rik	1	1	0	1	1	0
564	2310002L09Rik	1	1	0	1	1	0
565	2310003L06Rik	1	1	0	1	1	0
566	2310005A03Rik	1	1	0	1	1	0
567	2310005E17Rik	1	1	0	1	1	0
568	2310007B03Rik	1	1	0	1	1	0
569	2310008N11Rik	0.31762098250326	1	0.000974012667141429	0.318255146633651	1	-0.00370185902096554
570	2310009B15Rik	0.326697800188749	1	-0.0338193472181301	0.19763733992798	1	-0.0572906105126866
571	2310011J03Rik	0.306634901056568	1	-0.04906210195737	0.511264771066395	1	-0.0387313778488697
572	2310015D24Rik	1	1	0	1	1	0
573	2310015K22Rik	1	1	0	0.317818876355374	1	0.00164192764115311
574	2310016D03Rik	1	1	0	1	1	0
575	2310016D23Rik	1	1	0	1	1	0
576	2310016G11Rik	1	1	0	1	1	0
577	2310020H05Rik	1	1	0	1	1	0
578	2310022A10Rik	0.717684581112452	1	-0.0111086529628532	0.174442119857097	1	-0.0451293386876502
579	2310022B05Rik	0.0973868914410747	0.846181531920885	-0.0633331884150661	0.000180191684365303	0.014324160801115	-0.151222918240418
580	2310026I22Rik	1	1	0	1	1	0
581	2310026L22Rik	1	1	0	1	1	0
582	2310030A07Rik	1	1	0	1	1	0
583	2310030G06Rik	0.00456208452254285	0.142635364498866	0.0334909709863678	0.000288944475813314	0.0205555379266998	0.0458964918509285
584	2310031A07Rik	0.498987169789047	1	-0.00286640697738783	0.317818366492009	1	0.00177753617176452
585	2310033P09Rik	0.0593048025099089	0.67613540686213	0.0935368823679554	0.605115326151072	1	0.0311760513131305
586	2310034C09Rik	1	1	0	1	1	0
587	2310034O05Rik	1	1	0	1	1	0
588	2310035C23Rik	0.81424593994174	1	-0.00510440014340324	0.722616754285107	1	-0.00955669194478269
589	2310036O22Rik	0.953348147815124	1	-0.00280340658187139	0.00821034157635461	0.242295571249295	0.164271875262355
590	2310039H08Rik	0.341283334190974	1	-0.0348578193679067	0.101220304186314	0.946393777427089	-0.0707554121260607
591	2310039L15Rik	0.317619353558416	1	0.00112267884505876	0.822400494586333	1	-0.000836672003232713
592	2310040G07Rik	1	1	0	1	1	0
593	2310040G24Rik	0.817392621591821	1	0.00335867844154589	0.401802489252159	1	-0.0130879128968944
594	2310043L19Rik	1	1	0	1	1	0
595	2310043M15Rik	1	1	0	1	1	0
596	2310043O21Rik	1	1	0	1	1	0
597	2310044K18Rik	1	1	0	1	1	0
598	2310046K23Rik	1	1	0	1	1	0
599	2310047D07Rik	0.160122001965005	1	0.00219854482089641	1	1	0
600	2310050C09Rik	1	1	0	1	1	0
601	2310057J18Rik	1	1	0	1	1	0
602	2310057M21Rik	0.507241090218561	1	0.0219225758519722	0.433851602228471	1	-0.0278208200919685
603	2310057N15Rik	1	1	0	1	1	0
604	2310061I04Rik	0.830999840194978	1	-0.00738678936954207	0.542980536064399	1	0.023103648860947
605	2310061N02Rik	1	1	0	1	1	0
606	2310065F04Rik	1	1	0	1	1	0
607	2310068J16Rik	0.554230711518048	1	0.00976956963599596	0.0526135687891747	0.715548651829621	0.0390545401423114
608	2310069B03Rik	1	1	0	1	1	0
609	2310069G16Rik	0.0447210385178218	0.598651275345758	0.0276985356820415	0.69205954332366	1	0.00470560181822603
610	2310074N15Rik	0.463108677957282	1	-0.00493273063268732	0.196857998703438	1	-0.0144493971864128
611	2310075C17Rik	1	1	0	1	1	0
612	2310079G19Rik	1	1	0	1	1	0
613	2310081O03Rik	1	1	0	1	1	0
614	2410002F23Rik	0.890296402015931	1	-0.00511183431231788	0.00179652006434285	0.0849295488523684	-0.148849777532671
615	2410004B18Rik	0.470306108664698	1	-0.0382938015287579	0.714478197239633	1	0.0223028212591945
616	2410004I01Rik	0.783970271951128	1	-0.00449764549438567	0.790336916695625	1	-0.0058458543078046
617	2410004P03Rik	0.241843131926496	1	0.0139195876795633	0.77359748112083	1	0.00588018770073333
618	2410012E07Rik	0.128876433111254	0.976615838623327	-0.00797298282381014	0.158018975955522	1	0.00350706908276015
619	2410015M20Rik	0.778290229770324	1	-0.0141228005887304	0.254150827719092	1	-0.0694731294559976
620	2410017I17Rik	1	1	0	1	1	0
621	2410018L13Rik	0.618673054122642	1	-0.0146541140764754	0.134617394076649	1	-0.0534065433655551
622	2410021H03Rik	0.317621270755335	1	0.000953374942863603	1	1	0
623	2410022M11Rik	0.882190296860998	1	-0.00250184803238745	0.413128841802923	1	-0.0180119559268707
624	2410080I02Rik	0.0287021422551663	0.460054889286058	0.0281766291200639	0.456062951819267	1	0.00649192328731217
625	2410089E03Rik	0.882818483027454	1	0.00299556345372455	0.873944275748385	1	-0.00362575800116259
626	2410131K14Rik	0.242189637428049	1	-0.0317241454340231	0.345881529328922	1	0.0257573729818895
627	2410137M14Rik	0.68519038147407	1	-0.00175131485343085	0.497369615392292	1	-0.00395349922534692
628	2410141K09Rik	0.317619089298088	1	0.00115385105120934	0.31825512015652	1	-0.00384420188392517
629	2510002D24Rik	0.0854207569127639	0.807727442883139	-0.0634923222634231	0.927718004748055	1	-0.00433479101415379
630	2510009E07Rik	0.0266545126153428	0.440779733603075	0.00680637799857605	0.0266320614156693	0.506220356850994	0.0245402318430975
631	2510017J16Rik	0.0862042256517677	0.807727442883139	0.0168906669510598	0.216567232214233	1	-0.0157481545729117
632	2510039O18Rik	0.744438873428356	1	0.00854373170169526	0.517431213910301	1	-0.0205562022418974
633	2510046G10Rik	0.739174964485851	1	0.00716556825843664	0.819649183062057	1	-0.0051849786565621
634	2600006K01Rik	0.169361243714489	1	0.00247457562924271	0.317816782975495	1	0.00260446626791868
635	2600014E21Rik	0.317939449599295	1	-0.00187865827434741	1	1	0
636	2610001J05Rik	0.312868490887052	1	0.0526988750522632	0.220061684471995	1	-0.0793240872967269
637	2610002M06Rik	0.584017318850526	1	-0.0118616559821394	0.00173332629072859	0.08287325635477	-0.0857418245265459
638	2610008E11Rik	0.501602388965075	1	0.0117075706672212	0.377209222097364	1	0.0222944790804567
639	2610016A17Rik	1	1	0	1	1	0
640	2610020C07Rik	0.756290631854639	1	-0.00295335185439085	0.159921713726803	1	0.0163983499663748
641	2610020F03Rik	1	1	0	1	1	0
642	2610020H08Rik	0.2188637710932	1	-0.0174881378242014	0.692035397958819	1	-0.00593143185953248
643	2610021A01Rik	0.547600567532534	1	0.0111702813089085	0.36998091324149	1	-0.02120235498703
644	2610027F03Rik	1	1	0	1	1	0
645	2610028E06Rik	0.700235765500967	1	-0.0019383637862165	0.0863025181706389	0.90600553746208	-0.0222212746760478
646	2610028H24Rik	1	1	0	1	1	0
647	2610035D17Rik	0.131075266185422	0.984488180887787	0.0145090999359487	0.342167750240798	1	0.0208919699773982
648	2610037D02Rik	0.025203037329825	0.429063500253182	0.0419805451135285	0.317997170396027	1	0.0177229915680148
649	2610042L04Rik	0.0884199553025862	0.810002839690867	0.00347710638499515	0.160457344032035	1	-0.00831582111903487
650	2610044O15Rik8	0.425103593485644	1	-0.0211396542558175	0.0286050833055433	0.524907734277172	0.0666663416925162
651	2610204G07Rik	1	1	0	1	1	0
652	2610206C17Rik	1	1	0	0.164655118366808	1	-0.00701420981575567
653	2610301B20Rik	0.74154191218049	1	0.0101658015472591	0.11512299145768	0.999200996472106	0.0547525360184072
654	2610303G11Rik	1	1	0	1	1	0
655	2610318N02Rik	0.595897129200968	1	-0.025012204554694	0.899758820781403	1	-0.00748157886334333
656	2610507B11Rik	0.819975766486285	1	-0.00651356117193735	0.719085438576159	1	-0.0116823417489569
657	2610524H06Rik	0.962979513620594	1	-0.00205513445698668	0.945981450573144	1	-0.00389275041383375
658	2610528A11Rik	1	1	0	0.160589206934445	1	0.00432045951102367
659	2610528J11Rik	0.619494309484675	1	0.00391115182961102	0.0713811174698902	0.8359112014804	0.0188796629231758
660	2700012I20Rik	0.0833226846060625	0.807570202501313	0.00336569373081411	0.755495449344399	1	0.00299308550503851
661	2700016F22Rik	0.00901085098423816	0.229528564885622	0.00808735829297638	0.335208099211111	1	0.0040695655299734
662	2700033N17Rik	0.106028024767013	0.879665809111196	0.0221921036143492	0.0600724328110931	0.766242222240066	0.0396958169249501
663	2700038G22Rik	0.272371945493828	1	0.0454779274733852	0.0178102605455795	0.393549277176844	-0.130308414743502
664	2700046A07Rik	0.867331995249164	1	-0.000679399289478339	0.981508458472035	1	-0.000224558662183232
665	2700046G09Rik	0.187152548878834	1	-0.0155492079012074	0.395989833084383	1	0.0131903788908162
666	2700049A03Rik	0.0644394714565959	0.711974057317992	0.051579429682993	0.0467927751652862	0.689969695986434	0.0698812598630935
667	2700060E02Rik	0.0255656428375546	0.432486681706868	0.0788209501584021	0.531592638140039	1	-0.0285848084062392
668	2700062C07Rik	0.00783646204667173	0.209926901667535	0.108413131261523	0.178989193581376	1	0.0627838979113554
669	2700068H02Rik	0.160773304723291	1	0.00193187376900834	0.3182561183057	1	-0.00193303121573393
670	2700069I18Rik	1	1	0	1	1	0
671	2700081O15Rik	0.886139961304353	1	-0.002000764414091	0.889539854510994	1	0.00181983454419762
672	2700089I24Rik	1	1	0	1	1	0
673	2700097O09Rik	0.655891531517736	1	-0.0197052733620723	0.936597947900555	1	0.00424773862278838
674	2810001G20Rik	0.137239746779589	1	-0.0601321438240547	0.0148401728757567	0.35855026377095	-0.120828596738407
675	2810004N23Rik	0.493354700658228	1	-0.0329639528582226	0.562073550665545	1	-0.0351155013974502
676	2810006K23Rik	0.762260601286798	1	-0.0121140460142111	0.356913931470146	1	0.0449894567014998
677	2810021J22Rik	0.862851404145473	1	-0.002160664137639	0.851297987557799	1	-0.00311052276076353
678	2810032G03Rik	0.297619339554785	1	-0.00635777179591428	0.571991061795247	1	0.00563539763320954
679	2810049E08Rik	1	1	0	1	1	0
680	2810402E24Rik	0.742275393728116	1	0.00574140196535515	0.884576298306574	1	0.00353151456871129
681	2810403A07Rik	0.0530474522267803	0.63125396484167	-0.0636343805479443	0.039351092042094	0.626296680890719	0.0709391318770718
682	2810404F17Rik	1	1	0	1	1	0
683	2810404M03Rik	1	1	0	1	1	0
684	2810405F17Rik	0.316116143091728	1	-0.00731002636202913	0.663925482603338	1	-0.0025670970675414
685	2810407A14Rik	1	1	0	0.318255038687474	1	-0.00441302363149782
686	2810408A11Rik	0.0827812220203979	0.807570202501313	0.0223363989229943	0.235497097912807	1	-0.0232243590932379
687	2810414N06Rik	0.77386108847615	1	-0.00198295053759916	0.157712727823283	1	-0.00413818283102108
688	2810425M01Rik	0.164298898050335	1	0.00231033145661821	0.318255078122189	1	-0.00410830310123314
689	2810428I15Rik	0.919888131707925	1	-0.00498607460462464	0.71539546780135	1	-0.022827592213909
690	2810429I04Rik	0.70933452552986	1	0.00869587906298927	0.885516544135828	1	0.00420150585453258
691	2810432F15Rik	1	1	0	1	1	0
692	2810433D01Rik	0.317620969480334	1	0.000974976981170906	0.161448540293835	1	0.00507862969796373
693	2810442N19Rik	1	1	0	1	1	0
694	2810454H06Rik	0.480863934491748	1	0.00866411347061902	0.635311176712074	1	-0.007306240921356
695	2810455O05Rik	0.790997886476839	1	0.00199960416025125	0.466336125708141	1	-0.00396672783634094
696	2810459M11Rik	0.798588762558466	1	-0.000960444512473041	0.371849077662201	1	0.00600929878264168
697	2810471M01Rik	1	1	0	1	1	0
698	2810474O19Rik	0.020525595051554	0.379962178163651	-0.0851238457508063	0.178464775848714	1	-0.0708917393873655
699	2900009J06Rik	0.927972060320999	1	-0.00112720120227291	0.910552280333914	1	-0.00161828534505164
700	2900011O08Rik	1.15466233094135e-07	1.77120390473357e-05	0.0407031684932525	0.00555375816293898	0.184824051316247	0.0480984555672787
701	2900026A02Rik	0.809674123685427	1	-0.00106545930432087	0.814197581428808	1	-0.00101132143240731
702	2900052N01Rik	0.317615933702135	1	0.00201569571471671	0.922095193148184	1	0.000963761223354079
703	2900055J20Rik	0.317618103271787	1	0.0012982498092063	0.838483629713855	1	-0.000982047065239047
704	2900060B14Rik	0.771507398521586	1	0.00288721445958719	0.537000559356965	1	0.0064494486212231
705	2900072N19Rik	0.602050791313101	1	-0.00264811151616541	0.318255046619894	1	-0.00434628495274219
706	2900076A07Rik	0.636756112212677	1	-0.00691760332932072	0.176424534748439	1	0.021649312732697
707	2900079G21Rik	1	1	0	1	1	0
708	2900089D17Rik	0.705032348367773	1	0.00195814199405019	0.622328427074511	1	0.00292859576578564
709	2900092C05Rik	1	1	0	1	1	0
710	2900093K20Rik	0.308580078836208	1	-0.0167719380346949	0.181480056435699	1	-0.0261048411779982
711	2900097C17Rik	0.774127280578603	1	-0.0107752637170231	0.591284421648768	1	-0.0256136059181695
712	3010003L21Rik	0.60243555968634	1	0.0139381505011198	0.0427475193243236	0.656755315148658	0.0633423043775677
713	3100002H09Rik	0.31793959530899	1	-0.00173645428959797	1	1	0
714	3100003L05Rik	0.166904923050279	1	0.00219029054257979	1	1	0
715	3110001I22Rik	0.0469862688527813	0.606149623413103	0.0378118676320896	0.323588612059324	1	-0.0256059988318506
716	3110002H16Rik	0.382558798297775	1	-0.0158181316214091	0.128225175287394	1	-0.034846861813739
717	3110004A20Rik	0.956315982326653	1	0.00066495438383346	0.00101311150543205	0.0555645438696177	0.07406401167825
718	3110009E18Rik	0.373606477229988	1	0.025662376939827	0.757501569196405	1	0.0104146607679554
719	3110018I06Rik	1	1	0	1	1	0
720	3110021N24Rik	0.531786331196929	1	-0.00720105758459622	0.723811797167844	1	0.00547628212078778
721	3110035E14Rik	1	1	0	1	1	0
722	3110039M20Rik	0.158251258911026	1	0.00216553828761235	1	1	0
723	3110040N11Rik	0.297543494784498	1	-0.0325287272413461	0.148413280038667	1	0.052739893983442
724	3110043O21Rik	0.428461322984472	1	-0.0139474846577379	0.82346242161624	1	-0.00414250356074702
725	3110045C21Rik	0.0240894710712995	0.418574101470155	0.0605704160265708	1.41178314892244e-05	0.00150788352053231	0.157874872349532
726	3110062M04Rik	0.752998236251842	1	-0.00764167619229508	0.0153154979360752	0.364945020399099	0.0753615414421369
727	3110070M22Rik	0.640511780061762	1	-0.00367603210178349	0.391458123917442	1	-0.0103085727362518
728	3110079O15Rik	0.317618754576616	1	0.00119733460803559	0.317818775889947	1	0.0016661960768935
729	3110082I17Rik	0.4546953117646	1	-0.0325937425987581	0.390020808991294	1	-0.0435316882816485
730	3110082J24Rik	0.119973001885198	0.943761979573412	0.00432992732004543	1	1	0
731	3110083C13Rik	0.612244036930911	1	0.00649225242417199	0.512951757148245	1	0.00855385831262848
732	3110099E03Rik	1	1	0	1	1	0
733	3222401L13Rik	0.280789560449717	1	0.010612360597858	0.704033724876055	1	0.00452759922509413
734	3300002A11Rik	1	1	0	1	1	0
735	3300002I08Rik	0.3176171466806	1	0.00150716073724928	0.479720442792279	1	-0.0052665660214108
736	3300002P13Rik	1	1	0	1	1	0
737	3300005D01Rik	1	1	0	0.318255616694353	1	-0.00244603935885016
738	3425401B19Rik	0.31793893520505	1	-0.00297744573311245	0.318255151105056	1	-0.00367934613896079
739	3632451O06Rik	0.00132826585564467	0.057614265066932	-0.0763062782958404	0.787510834023621	1	-0.00646414344931709
740	3830403N18Rik	0.461805220141167	1	-0.00346743388156239	0.164380705079307	1	-0.0112388661530205
741	3830406C13Rik	0.115724832196991	0.925296644061029	-0.0331521442295034	0.796623553204012	1	0.00657381402347523
742	3830408C21Rik	0.157495205156699	1	0.00260690295960632	0.318255421518069	1	-0.00279466310538119
743	3830417A13Rik	0.157434899732392	1	0.00265003887216805	1	1	0
744	3830432H09Rik	1	1	0	1	1	0
745	3930402G23Rik	0.764725998297681	1	-0.000774542422232722	0.494532009451831	1	-0.00316022759956463
746	4430402I18Rik	0.506278040592213	1	-0.00256922746080662	0.717092892421373	1	-0.00155214242383195
747	4631405K08Rik	1	1	0	1	1	0
748	4632404H12Rik	0.90148280531309	1	0.00105130485359156	0.730350887676186	1	-0.00516480040097523
749	4632411P08Rik	0.796844758101802	1	-0.000928051258133533	0.0484474380658544	0.695764933774077	0.00716893276909677
750	4632415L05Rik	0.481956525079125	1	0.0171863982700299	0.807358991967545	1	0.00763200694857619
751	4632428C04Rik	0.635439733013382	1	0.0010509415529972	0.157901142043736	1	-0.00398870752637751
752	4731419I09Rik	0.477871130263032	1	-0.00173213966861352	1	1	0
753	4732414G09Rik	1	1	0	1	1	0
754	4732419C18Rik	0.55690763364338	1	0.00167907362117525	1	1	0
755	4732440D04Rik	0.575527584058134	1	-0.00504543558727931	0.0884823244986716	0.908147264926289	-0.026734888057655
756	4732463B04Rik	1	1	0	1	1	0
757	4732465J04Rik	0.171906419400558	1	0.00298058807507849	1	1	0
758	4732471J01Rik	1	1	0	0.317816970154848	1	0.00244406792898798
759	4732487G21Rik	1	1	0	1	1	0
760	4732490B19Rik	1	1	0	1	1	0
761	4732491K20Rik	0.841629582916783	1	0.00101921184315712	0.988900526991884	1	0.000105559982806699
762	4732496C06Rik	1	1	0	0.317818393872747	1	0.0017693831192504
763	4831440E17Rik	0.0945701954112083	0.836420839414687	0.00342819745061402	0.318255303504019	1	-0.00309495816229031
764	4833403J16Rik	1	1	0	1	1	0
765	4833407H14Rik	0.484492154781109	1	-0.00324624553208935	0.317818042209795	1	0.00188354665121045
766	4833412C05Rik	0.986312192579528	1	-8.59469904838477e-05	0.304524507724492	1	-0.00689690964906154
767	4833413E03Rik	1	1	0	1	1	0
768	4833413G10Rik	1	1	0	0.317816660990759	1	0.00272774437582665
769	4833418N02Rik	0.577147493066998	1	0.00260022494201247	0.572284600268193	1	-0.00500655427509163
770	4833420G17Rik	0.248836481811549	1	0.0359567513598344	0.822317860064812	1	-0.00936305735487825
771	4833422C13Rik	1	1	0	1	1	0
772	4833422M21Rik	0.136443637033176	1	-0.00871723070632927	0.317816711625669	1	0.00267448362818578
773	4833423E24Rik	0.317617850539693	1	0.00134489749331274	1	1	0
774	4833427F10Rik	1	1	0	1	1	0
775	4833427G06Rik	1	1	0	1	1	0
776	4833428L15Rik	1	1	0	1	1	0
777	4833439L19Rik	0.124764642104795	0.961944320081206	0.0766083135628857	0.96231780622717	1	0.00278526759342179
778	4833445I07Rik	0.501834452671431	1	-0.00174293936345119	0.318255245875091	1	-0.0032817217400593
779	4921501E09Rik	1	1	0	1	1	0
780	4921504A21Rik	0.317618504212233	1	0.00123327696910859	0.317818290635318	1	0.00180072611874667
781	4921504E06Rik	1	1	0	1	1	0
782	4921507P07Rik	0.591423653227978	1	-0.00142797112563751	0.412302629123351	1	0.00575022673747523
783	4921508D12Rik	1	1	0	1	1	0
784	4921509A06Rik	1	1	0	1	1	0
785	4921509C19Rik	1	1	0	1	1	0
786	4921511C10Rik	1	1	0	1	1	0
787	4921511C20Rik	1	1	0	1	1	0
788	4921511H03Rik	1	1	0	1	1	0
789	4921511M17Rik	1	1	0	1	1	0
790	4921513D11Rik	1	1	0	0.317818374001391	1	0.00177528892438897
791	4921513I03Rik	0.317939042097242	1	-0.00259728237578421	1	1	0
792	4921513I08Rik	1	1	0	1	1	0
793	4921514A10Rik	0.193942137260556	1	-0.00481884272036253	0.15758063045169	1	0.00441691282748743
794	4921515E04Rik	1	1	0	1	1	0
795	4921517D22Rik	1	1	0	1	1	0
796	4921518K17Rik	1	1	0	1	1	0
797	4921521D15Rik	1	1	0	1	1	0
798	4921522P10Rik	1	1	0	1	1	0
799	4921523L03Rik	1	1	0	1	1	0
800	4921524J17Rik	0.0828269725963286	0.807570202501313	-0.0942038607451865	0.73164692249848	1	-0.0217452511622225
801	4921524L21Rik	1	1	0	1	1	0
802	4921530L21Rik	1	1	0	1	1	0
803	4921534H16Rik	1	1	0	1	1	0
804	4921536K21Rik	0.0863870158518729	0.807727442883139	0.00333674764819591	0.492550493374384	1	0.0052733558730478
805	4921539E11Rik	1	1	0	1	1	0
806	4921539H07Rik	1	1	0	1	1	0
807	4922502D21Rik	1	1	0	1	1	0
808	4922502N22Rik	1	1	0	1	1	0
809	4930401G09Rik	1	1	0	1	1	0
810	4930401O10Rik	1	1	0	1	1	0
811	4930401O12Rik	1	1	0	1	1	0
812	4930402C01Rik	1	1	0	1	1	0
813	4930402F06Rik	1	1	0	1	1	0
814	4930402F11Rik	1	1	0	1	1	0
815	4930402H24Rik	0.987018971299989	1	-0.000102430032018415	0.120748853698221	1	0.0121035392370231
816	4930402K13Rik	1	1	0	1	1	0
817	4930403D09Rik	1	1	0	1	1	0
818	4930403P22Rik	0.317619012454264	1	0.00116341416886063	0.317819681024125	1	0.0014795034114572
819	4930404A12Rik	0.317939090032179	1	-0.00246834163440148	1	1	0
820	4930404H24Rik	1	1	0	1	1	0
821	4930404N11Rik	0.610863617991686	1	0.00231450800729649	1	1	0
822	4930405D11Rik	1	1	0	1	1	0
823	4930405H06Rik	1	1	0	1	1	0
824	4930405L22Rik	1	1	0	1	1	0
825	4930407G08Rik	1	1	0	1	1	0
826	4930407I10Rik	1	1	0	1	1	0
827	4930408K08Rik	1	1	0	1	1	0
828	4930408O17Rik	0.158375471408939	1	0.00255941812448296	0.968716060834454	1	-0.000223616405201055
829	4930412B13Rik	1	1	0	1	1	0
830	4930412E21Rik	1	1	0	1	1	0
831	4930412F09Rik	1	1	0	1	1	0
832	4930412M03Rik	0.69077684953452	1	0.00128278182762971	0.317816818072629	1	0.00257198324164377
833	4930412O13Rik	1	1	0	1	1	0
834	4930413E15Rik	1	1	0	1	1	0
835	4930415F15Rik	0.317939289763187	1	-0.00208357164014244	1	1	0
836	4930415L06Rik	1	1	0	1	1	0
837	4930415O20Rik	0.317617947825892	1	0.00132635240356679	1	1	0
838	4930417O22Rik	0.317617737651836	1	0.00136742361764147	1	1	0
839	4930419G24Rik	1	1	0	1	1	0
840	4930422C21Rik	1	1	0	1	1	0
841	4930422M22Rik	1	1	0	1	1	0
842	4930423M02Rik	1	1	0	1	1	0
843	4930425K10Rik	1	1	0	1	1	0
844	4930425L21Rik	1	1	0	1	1	0
845	4930425O10Rik	1	1	0	0.31781929898289	1	0.00155033406613002
846	4930426D05Rik	0.0769314840683902	0.784009020339871	0.00842281083274011	0.96393324491715	1	0.000278909367415811
847	4930426I24Rik	1	1	0	0.882473420102682	1	0.000505754969809893
848	4930426L09Rik	0.952059488878608	1	-0.000298374469614485	0.317817372629683	1	0.00218021431018114
849	4930427A07Rik	0.216656545187108	1	-0.0245036767550801	0.273683125414288	1	0.0230155771681729
850	4930428N03Rik	1	1	0	1	1	0
851	4930428O21Rik	1	1	0	1	1	0
852	4930429D17Rik	1	1	0	1	1	0
853	4930429F24Rik	0.317624383467002	1	0.0007909814825993	0.318255140907404	1	-0.00373130256834522
854	4930429H19Rik	0.169067995218257	1	0.00304789641765717	0.16811658125025	1	0.00372801028859839
855	4930429P21Rik	1	1	0	1	1	0
856	4930430A15Rik	1	1	0	1	1	0
857	4930430E12Rik	1	1	0	1	1	0
858	4930430F08Rik	0.0316517313548163	0.487300988950366	0.0588062160778962	0.850768059051894	1	0.00619665682297271
859	4930430O22Rik	1	1	0	1	1	0
860	4930431F12Rik	1	1	0	1	1	0
861	4930431L21Rik	1	1	0	1	1	0
862	4930432B10Rik	1	1	0	1	1	0
863	4930432H08Rik	1	1	0	1	1	0
864	4930432K21Rik	0.72206084083456	1	0.00251756967778945	0.953383043410338	1	0.00040992712734126
865	4930432M17Rik	1	1	0	1	1	0
866	4930433B08Rik	1	1	0	1	1	0
867	4930433I11Rik	1	1	0	1	1	0
868	4930433J02Rik	1	1	0	1	1	0
869	4930434B07Rik	1	1	0	0.318255012803184	1	-0.00465427374079725
870	4930434O05Rik	1	1	0	1	1	0
871	4930435C17Rik	1	1	0	1	1	0
872	4930435E12Rik	1	1	0	1	1	0
873	4930438A08Rik	0.629632796721471	1	0.00392495250409661	0.719037416337384	1	0.00294119741441262
874	4930439A04Rik	1	1	0	1	1	0
875	4930439D14Rik	1	1	0	0.317816581559707	1	0.00281810662238269
876	4930440C22Rik	1	1	0	1	1	0
877	4930440I19Rik	1	1	0	1	1	0
878	4930441H08Rik	1	1	0	1	1	0
879	4930441J16Rik	1	1	0	1	1	0
880	4930442H23Rik	1	1	0	1	1	0
881	4930442J19Rik	1	1	0	1	1	0
882	4930442L01Rik	1	1	0	1	1	0
883	4930444A19Rik	1	1	0	1	1	0
884	4930444E06Rik	0.317623674714096	1	0.000820634750876398	1	1	0
885	4930444G20Rik	1	1	0	1	1	0
886	4930444M15Rik	0.52711416064411	1	-0.00162589187022251	1	1	0
887	4930444P10Rik	1	1	0	0.903852408364838	1	-0.000829157243704878
888	4930445B16Rik	1	1	0	1	1	0
889	4930445N08Rik	1	1	0	1	1	0
890	4930445N18Rik	0.0892785110174973	0.813813279630867	0.00326195077973856	1	1	0
891	4930447A16Rik	1	1	0	1	1	0
892	4930447C04Rik	0.907474587359587	1	0.00222699619154919	0.252249229095305	1	0.0242021245521882
893	4930447F04Rik	1	1	0	1	1	0
894	4930447M23Rik	1	1	0	1	1	0
895	4930448A20Rik	1	1	0	1	1	0
896	4930448D08Rik	1	1	0	1	1	0
897	4930448H16Rik	1	1	0	1	1	0
898	4930448I06Rik	1	1	0	1	1	0
899	4930448I18Rik	1	1	0	1	1	0
900	4930449I24Rik	1	1	0	1	1	0
901	4930451E10Rik	1	1	0	1	1	0
902	4930451G09Rik	0.741783312644293	1	0.00138092375661188	0.157800241619071	1	0.00389444153654923
903	4930451I11Rik	1	1	0	1	1	0
904	4930452B06Rik	0.248438960519685	1	-0.0137368504676423	0.318146010721067	1	0.0104557442324297
905	4930452N14Rik	1	1	0	1	1	0
906	4930453H23Rik	1	1	0	1	1	0
907	4930453L07Rik	1	1	0	1	1	0
908	4930453N24Rik	0.692258639782544	1	-0.0191412481658101	0.362863594897681	1	-0.0531135364543874
909	4930453O03Rik	1	1	0	1	1	0
910	4930455B14Rik	1	1	0	1	1	0
911	4930455D15Rik	0.317619541669237	1	0.00110196787534441	1	1	0
912	4930455G09Rik	1	1	0	1	1	0
913	4930455H04Rik	1	1	0	1	1	0
914	4930456L15Rik	1	1	0	1	1	0
915	4930458B22Rik	1	1	0	1	1	0
916	4930458D05Rik	0.617144208056838	1	-0.0024038881556156	0.318255402254826	1	-0.00283775308137905
917	4930459L07Rik	1	1	0	1	1	0
918	4930461G14Rik	0.317938851540659	1	-0.00342868836697823	0.162576885848299	1	0.00473474962427301
919	4930463O16Rik	1	1	0	1	1	0
920	4930465I24Rik	1	1	0	1	1	0
921	4930465M20Rik	1	1	0	1	1	0
922	4930466I24Rik	1	1	0	1	1	0
923	4930467D21Rik	1	1	0	1	1	0
924	4930467E23Rik	1	1	0	1	1	0
925	4930467K11Rik	1	1	0	1	1	0
926	4930469G21Rik	1	1	0	1	1	0
927	4930470O06Rik	1	1	0	1	1	0
928	4930470P17Rik	1	1	0	1	1	0
929	4930471C04Rik	1	1	0	1	1	0
930	4930471C06Rik	0.317616790499625	1	0.00161535812942246	0.181460517831753	1	0.00408916876268901
931	4930471D02Rik	1	1	0	1	1	0
932	4930471M09Rik	0.317939203983809	1	-0.00222547272818823	0.317818446215548	1	0.00175410447380388
933	4930473D10Rik	1	1	0	1	1	0
934	4930474N05Rik	1	1	0	1	1	0
935	4930477E14Rik	1	1	0	1	1	0
936	4930478K11Rik	1	1	0	1	1	0
937	4930478P22Rik	1	1	0	0.317817540027253	1	0.00209311559678843
938	4930479D17Rik	1	1	0	1	1	0
939	4930480E11Rik	1	1	0	1	1	0
940	4930480G23Rik	1	1	0	1	1	0
941	4930480K23Rik	0.317617672454737	1	0.00138096039122239	1	1	0
942	4930481A15Rik	0.0692659690312264	0.738870452701079	0.0139214566305564	0.106362967473077	0.9653627482333	0.0198204255557644
943	4930483K19Rik	1	1	0	1	1	0
944	4930483O08Rik	1	1	0	1	1	0
945	4930486I03Rik	1	1	0	1	1	0
946	4930486L24Rik	0.610488280646272	1	-0.00127401679159983	1	1	0
947	4930487D11Rik	1	1	0	1	1	0
948	4930488B22Rik	1	1	0	1	1	0
949	4930488L21Rik	1	1	0	1	1	0
950	4930488N15Rik	1	1	0	1	1	0
951	4930500F10Rik	0.341115522013619	1	-0.00470123186728398	0.875790226164902	1	-0.000611606093162893
952	4930500L23Rik	1	1	0	0.318255008404463	1	-0.00469934060902231
953	4930500M09Rik	0.157585165652166	1	0.00217327149327853	0.318255120935737	1	-0.00383977567517856
954	4930502E18Rik	0.809622706717172	1	0.000469179446531733	0.0263333409979946	0.505257041741328	0.0108747936231824
955	4930503B20Rik	1	1	0	1	1	0
956	4930503E14Rik	1	1	0	1	1	0
957	4930503L19Rik	0.157497987753195	1	-0.0499835765449003	0.782293240824329	1	0.012642476756053
958	4930503O07Rik	1	1	0	1	1	0
959	4930504D19Rik	1	1	0	1	1	0
960	4930504O13Rik	1	1	0	1	1	0
961	4930505A04Rik	1	1	0	1	1	0
962	4930505K14Rik	1	1	0	1	1	0
963	4930505M18Rik	1	1	0	1	1	0
964	4930505N22Rik	1	1	0	1	1	0
965	4930505O20Rik	1	1	0	1	1	0
966	4930507D05Rik	0.083953351891825	0.807570202501313	0.0157459142127753	0.0648269147048933	0.795202953722831	-0.0230263643088333
967	4930507D10Rik	1	1	0	1	1	0
968	4930509E16Rik	0.299105165413182	1	-0.00838378104085039	0.23855150442454	1	-0.00835310098140396
969	4930509G22Rik	0.158757525813226	1	0.00229368425693572	1	1	0
970	4930509J09Rik	1	1	0	1	1	0
971	4930509K18Rik	1	1	0	1	1	0
972	4930510E17Rik	1	1	0	1	1	0
973	4930511A02Rik	1	1	0	0.318255731735811	1	-0.00229305445430206
974	4930511E03Rik	1	1	0	1	1	0
975	4930511O05Rik	1	1	0	1	1	0
976	4930512H18Rik	1	1	0	1	1	0
977	4930512M02Rik	1	1	0	1	1	0
978	4930512P04Rik	1	1	0	1	1	0
979	4930513D17Rik	1	1	0	1	1	0
980	4930513N10Rik	0.188891229935836	1	0.0161581079850813	0.390359158820654	1	0.0160351718243507
981	4930513O06Rik	1	1	0	1	1	0
982	4930515B02Rik	1	1	0	1	1	0
983	4930515G01Rik	0.0776177151537154	0.787819688598382	0.0108635234227256	0.470194401054331	1	0.00701274984542411
984	4930515L19Rik	1	1	0	1	1	0
985	4930516B21Rik	1	1	0	1	1	0
986	4930516K23Rik	1	1	0	1	1	0
987	4930517E11Rik	1	1	0	1	1	0
988	4930517L18Rik	1	1	0	1	1	0
989	4930518C09Rik	1	1	0	1	1	0
990	4930518I15Rik	0.586398405982934	1	0.00217995353334822	0.793544137892517	1	0.00108835921117231
991	4930518I17Rik	1	1	0	1	1	0
992	4930518J20Rik	1	1	0	1	1	0
993	4930518J21Rik	0.31761921940819	1	0.00113818311065646	1	1	0
994	4930519A11Rik	0.317938936818008	1	-0.00297041331604128	0.0472583572461857	0.689969695986434	0.00961593371877672
995	4930519D14Rik	1	1	0	1	1	0
996	4930519F24Rik	1	1	0	1	1	0
997	4930519G04Rik	1	1	0	1	1	0
998	4930519H02Rik	1	1	0	1	1	0
999	4930519L02Rik	1	1	0	1	1	0
1000	4930519P11Rik	1	1	0	1	1	0
1001	4930520M14Rik	1	1	0	1	1	0
1002	4930521E06Rik	1	1	0	1	1	0
1003	4930522H14Rik	1	1	0	1	1	0
1004	4930522L14Rik	0.143299356643783	1	-0.0190897835677399	0.380669152715645	1	-0.0114703054563656
1005	4930522N08Rik	1	1	0	1	1	0
1006	4930522O17Rik	1	1	0	1	1	0
1007	4930523C07Rik	0.450521506232448	1	0.00956913881325832	0.00111984121962957	0.0597492094212501	0.0511269539232075
1008	4930524B15Rik	0.102890643564755	0.868042175385038	0.00512727870664999	0.165752104116626	1	0.00279601146033436
1009	4930524B17Rik	1	1	0	1	1	0
1010	4930524J08Rik	0.751556694506579	1	0.00659314172258582	0.302907825729998	1	-0.0285769701990024
1011	4930524N10Rik	1	1	0	1	1	0
1012	4930524O07Rik	0.43845315815642	1	0.00753005480896548	0.122463839666663	1	0.0189823417798688
1013	4930524O08Rik	1	1	0	1	1	0
1014	4930525G20Rik	0.317624772197822	1	0.000776023639196062	0.318254867375512	1	-0.00766275663796422
1015	4930526F13Rik	1	1	0	1	1	0
1016	4930526L06Rik	0.0718215939876774	0.754382876649456	0.0110898694987565	0.721413859892973	1	0.00234252099461371
1017	4930527A07Rik	1	1	0	1	1	0
1018	4930527B05Rik	1	1	0	1	1	0
1019	4930527E20Rik	1	1	0	1	1	0
1020	4930528D03Rik	1	1	0	1	1	0
1021	4930528G23Rik	1	1	0	1	1	0
1022	4930528P14Rik	1	1	0	1	1	0
1023	4930529I22Rik	1	1	0	1	1	0
1024	4930532G15Rik	0.707786291299539	1	-0.00427681931880633	0.908120845798383	1	-0.00118334276285836
1025	4930532M18Rik	1	1	0	1	1	0
1026	4930533B01Rik	1	1	0	1	1	0
1027	4930533D04Rik	1	1	0	1	1	0
1028	4930533I22Rik	1	1	0	1	1	0
1029	4930533K18Rik	1	1	0	1	1	0
1030	4930533P14Rik	1	1	0	1	1	0
1031	4930534D22Rik	1	1	0	1	1	0
1032	4930535E02Rik	1	1	0	1	1	0
1033	4930535G08Rik	1	1	0	1	1	0
1034	4930535I16Rik	1	1	0	1	1	0
1035	4930535L15Rik	1	1	0	1	1	0
1036	4930535O05Rik	1	1	0	1	1	0
1037	4930537H20Rik	1	1	0	0.317819821136962	1	0.00145585865128377
1038	4930538E20Rik	1	1	0	1	1	0
1039	4930539C22Rik	1	1	0	1	1	0
1040	4930539E08Rik	1	1	0	1	1	0
1041	4930539J05Rik	0.0543500474145996	0.642296273576252	0.00456101095416008	0.0842993851605646	0.90600553746208	0.00830706469577745
1042	4930539M17Rik	1	1	0	1	1	0
1043	4930540M05Rik	0.452671573104209	1	0.00283415961768057	0.318255933409421	1	-0.00208250652037751
1044	4930542C12Rik	1	1	0	1	1	0
1045	4930542C16Rik	1	1	0	1	1	0
1046	4930543E12Rik	1	1	0	1	1	0
1047	4930544D05Rik	1	1	0	1	1	0
1048	4930544G11Rik	1	1	0	1	1	0
1049	4930544I03Rik	1	1	0	1	1	0
1050	4930544M13Rik	1	1	0	1	1	0
1051	4930545L23Rik	1	1	0	1	1	0
1052	4930546C10Rik	1	1	0	1	1	0
1053	4930548G14Rik	1	1	0	1	1	0
1054	4930548H24Rik	0.52953860908622	1	-0.00201018076111416	0.0959665919835336	0.927388690059055	-0.01827291883521
1055	4930548K13Rik	1	1	0	1	1	0
1056	4930549C01Rik	1	1	0	1	1	0
1057	4930550C14Rik	0.0695142404454329	0.740384021581223	0.00917606455482494	0.79984716908176	1	-0.0020755456478891
1058	4930550C17Rik	1	1	0	1	1	0
1059	4930550L24Rik	1	1	0	1	1	0
1060	4930551L18Rik	1	1	0	1	1	0
1061	4930551O13Rik	1	1	0	1	1	0
1062	4930552P12Rik	1	1	0	1	1	0
1063	4930553J12Rik	1	1	0	1	1	0
1064	4930553M12Rik	1	1	0	1	1	0
1065	4930553P18Rik	0.317938993019036	1	-0.00275274457172735	0.658503788659302	1	-0.00247897329786029
1066	4930554C24Rik	1	1	0	1	1	0
1067	4930554G24Rik	1	1	0	1	1	0
1068	4930554H23Rik	1	1	0	1	1	0
1069	4930555A03Rik	0.157433012386707	1	0.00195755664561886	1	1	0
1070	4930555B12Rik	1	1	0	1	1	0
1071	4930555F03Rik	1	1	0	1	1	0
1072	4930555G01Rik	1	1	0	1	1	0
1073	4930555M17Rik	1	1	0	1	1	0
1074	4930555O08Rik	1	1	0	1	1	0
1075	4930556G01Rik	1	1	0	1	1	0
1076	4930556G22Rik	1	1	0	1	1	0
1077	4930556I23Rik	1	1	0	1	1	0
1078	4930556J24Rik	0.31793925162933	1	-0.00214321629955283	1	1	0
1079	4930556L07Rik	1	1	0	1	1	0
1080	4930556M19Rik	0.471742132021283	1	0.00851523187941633	0.31781611440214	1	0.00362643622292425
1081	4930556M19Rik	0.471742132021283	1	0.00851523187941633	0.00401669743323003	0.150649595297844	0.0307478433553389
1082	4930556M19Rik	0.31793891194471	1	-0.00308475481565008	0.31781611440214	1	0.00362643622292425
1083	4930556M19Rik	0.31793891194471	1	-0.00308475481565008	0.00401669743323003	0.150649595297844	0.0307478433553389
1084	4930556N13Rik	1	1	0	1	1	0
1085	4930557F10Rik	1	1	0	1	1	0
1086	4930557J02Rik	0.317617855850445	1	0.00134386499546519	1	1	0
1087	4930558C23Rik	0.483370205420841	1	-0.00293841567389609	1	1	0
1088	4930558F17Rik	1	1	0	1	1	0
1089	4930558G05Rik	1	1	0	1	1	0
1090	4930558J18Rik	0.654145381572926	1	-0.00601016255520308	0.151086161337141	1	-0.0254560539092462
1091	4930558K02Rik	1	1	0	1	1	0
1092	4930558N11Rik	0.31761961482251	1	0.00109421774338863	0.318255507982117	1	-0.00262287926986132
1093	4930562A09Rik	1	1	0	1	1	0
1094	4930562C15Rik	1	1	0	1	1	0
1095	4930562D21Rik	1	1	0	1	1	0
1096	4930562F07Rik	1	1	0	0.317816406797781	1	0.00305340755753721
1097	4930562F17Rik	1	1	0	1	1	0
1098	4930563D23Rik	1	1	0	1	1	0
1099	4930563E18Rik	0.157435216684858	1	0.00246859306180767	1	1	0
1100	4930563F08Rik	1	1	0	1	1	0
1101	4930563H07Rik	1	1	0	1	1	0
1102	4930563I02Rik	1	1	0	1	1	0
1103	4930563M21Rik	1	1	0	1	1	0
1104	4930564D02Rik	1	1	0	1	1	0
1105	4930565D16Rik	1	1	0	1	1	0
1106	4930565N06Rik	0.317618094677327	1	0.00129975716487793	1	1	0
1107	4930566F21Rik	0.656353606556024	1	0.0026187793432402	1	1	0
1108	4930567H12Rik	1	1	0	1	1	0
1109	4930567H17Rik	1	1	0	1	1	0
1110	4930568A12Rik	0.317620467325846	1	0.0010144944127306	0.318255383586485	1	-0.0028814730832322
1111	4930568D16Rik	1	1	0	1	1	0
1112	4930568G15Rik	1	1	0	1	1	0
1113	4930570G19Rik	1	1	0	1	1	0
1114	4930570N18Rik	1	1	0	1	1	0
1115	4930571K23Rik	1	1	0	1	1	0
1116	4930572K03Rik	1	1	0	1	1	0
1117	4930572O03Rik	1	1	0	1	1	0
1118	4930573C15Rik	1	1	0	1	1	0
1119	4930573I07Rik	1	1	0	1	1	0
1120	4930577H14Rik	1	1	0	1	1	0
1121	4930578C19Rik	1	1	0	1	1	0
1122	4930578G10Rik	1	1	0	1	1	0
1123	4930578I06Rik	1	1	0	1	1	0
1124	4930578M01Rik	0.317939759705473	1	-0.00160924997259412	0.170317207122175	1	-0.00633274622218318
1125	4930579C12Rik	0.317619009895196	1	0.00116373674616747	1	1	0
1126	4930579D09Rik	1	1	0	1	1	0
1127	4930579F01Rik	1	1	0	1	1	0
1128	4930579G18Rik	1	1	0	0.317818717555079	1	0.00168079095053562
1129	4930579G24Rik	0.121164917903361	0.947204945299267	-0.0632054443556888	0.151993247965223	1	0.0702694118665239
1130	4930579H20Rik	1	1	0	1	1	0
1131	4930579M01Rik	1	1	0	1	1	0
1132	4930580E04Rik	1	1	0	1	1	0
1133	4930583I09Rik	1	1	0	1	1	0
1134	4930583P06Rik	1	1	0	1	1	0
1135	4930584F24Rik	1	1	0	1	1	0
1136	4930587A21Rik	1	1	0	1	1	0
1137	4930588G17Rik	1	1	0	1	1	0
1138	4930588K23Rik	1	1	0	1	1	0
1139	4930589L23Rik	0.0849708774614421	0.807727442883139	-0.00711304650983088	0.159590727410232	1	-0.00818298426887554
1140	4930589P08Rik	1	1	0	1	1	0
1141	4930590J08Rik	0.324764846029863	1	-0.00404706605977415	0.166689924463794	1	0.00375103513937357
1142	4930590L14Rik	1	1	0	1	1	0
1143	4930590L20Rik	1	1	0	1	1	0
1144	4930591A17Rik	1	1	0	1	1	0
1145	4930592C13Rik	0.437056593769294	1	-0.00490854357141702	0.516663775138923	1	0.00443046794587654
1146	4930593A02Rik	1	1	0	0.317817143630991	1	0.00231913875081624
1147	4930593C16Rik	1	1	0	1	1	0
1148	4930594M17Rik	1	1	0	1	1	0
1149	4930594O21Rik	1	1	0	1	1	0
1150	4930595D18Rik	1	1	0	1	1	0
1151	4930595M18Rik	1	1	0	1	1	0
1152	4930596D02Rik	1	1	0	1	1	0
1153	4930597A21Rik	1	1	0	1	1	0
1154	4930598A11Rik	1	1	0	1	1	0
1155	4930598F16Rik	1	1	0	1	1	0
1156	4930599A14Rik	1	1	0	1	1	0
1157	4930599N23Rik	1	1	0	1	1	0
1158	4931400O07Rik	1	1	0	1	1	0
1159	4931403G20Rik	1	1	0	1	1	0
1160	4931403M11Rik	1	1	0	1	1	0
1161	4931406B18Rik	1	1	0	1	1	0
1162	4931406C07Rik	0.696307324494919	1	0.00558331644040982	0.246501066839526	1	0.0202040341696466
1163	4931406P16Rik	0.659549979768702	1	0.0114188006974796	0.63471631147183	1	-0.0153446277718162
1164	4931408C20Rik	1	1	0	1	1	0
1165	4931409K22Rik	1	1	0	1	1	0
1166	4931413I07Rik	0.161024010429015	1	0.00186937535675012	1	1	0
1167	4931414P19Rik	0.107942227417731	0.890310201132362	0.023495256263693	0.0309752756360349	0.54857716057276	0.036365902855604
1168	4931417E11Rik	1	1	0	1	1	0
1169	4931419H13Rik	1	1	0	1	1	0
1170	4931422A03Rik	1	1	0	1	1	0
1171	4931423N10Rik	1	1	0	1	1	0
1172	4931428F04Rik	0.448354933444404	1	0.0115213759409975	0.10223479970887	0.949147467646408	0.0299169156856722
1173	4931428L18Rik	1	1	0	1	1	0
1174	4931429L15Rik	1	1	0	1	1	0
1175	4931429P17Rik	1	1	0	1	1	0
1176	4931431C16Rik	1	1	0	1	1	0
1177	4931431F19Rik	1	1	0	1	1	0
1178	4931440F15Rik	0.0838342529599295	0.807570202501313	0.00399898914196862	0.952794227877313	1	0.000130825582795579
1179	4931440J10Rik	1	1	0	1	1	0
1180	4932411K12Rik	1	1	0	1	1	0
1181	4932411N23Rik	1	1	0	1	1	0
1182	4932413F04Rik	1	1	0	1	1	0
1183	4932414J04Rik	1	1	0	1	1	0
1184	4932414N04Rik	1	1	0	1	1	0
1185	4932415D10Rik	1	1	0	1	1	0
1186	4932415M13Rik	1	1	0	1	1	0
1187	4932416K20Rik	1	1	0	0.318255098832164	1	-0.00397160481429713
1188	4932422M17Rik	0.156823288375528	1	0.0300994488215331	0.983642640436285	1	-0.000569823549939744
1189	4932429P05Rik	1	1	0	1	1	0
1190	4932430I15Rik	1	1	0	1	1	0
1191	4932435O22Rik	0.386279987456951	1	0.00280017102141403	0.918324523752297	1	-0.000692064158511776
1192	4932438A13Rik	0.189014163871777	1	0.0265970422589265	0.297631670562999	1	-0.0259132440488883
1193	4932438H23Rik	0.317626179171202	1	0.000728220868525062	1	1	0
1194	4932443I19Rik	1	1	0	1	1	0
1195	4932443L11Rik	0.317939428890122	1	-0.00190184185638978	1	1	0
1196	4932702P03Rik	1	1	0	1	1	0
1197	4933400A11Rik	1	1	0	1	1	0
1198	4933400C23Rik	1	1	0	1	1	0
1199	4933400L20Rik	1	1	0	1	1	0
1200	4933402C05Rik	1	1	0	1	1	0
1201	4933402C06Rik	1	1	0	1	1	0
1202	4933402D24Rik	1	1	0	1	1	0
1203	4933402E13Rik	0.69368555356074	1	-0.00248803778331682	0.131424307769734	1	-0.0172314423646494
1204	4933402J07Rik	1	1	0	1	1	0
1205	4933402J10Rik	1	1	0	1	1	0
1206	4933402N03Rik	1	1	0	1	1	0
1207	4933402N22Rik	1	1	0	1	1	0
1208	4933402P03Rik	1	1	0	1	1	0
1209	4933403O08Rik	1	1	0	1	1	0
1210	4933404I11Rik	1	1	0	1	1	0
1211	4933404K08Rik	1	1	0	1	1	0
1212	4933404O12Rik	0.848963434892999	1	-0.00158498802199042	0.893954893862729	1	-0.00162035696257117
1213	4933405D12Rik	0.970311035839063	1	-0.000114330979961502	0.318255295291893	1	-0.00311963521389774
1214	4933405E24Rik	1	1	0	1	1	0
1215	4933405L10Rik	0.484922663438177	1	-0.00257213798987838	0.317817525993983	1	0.0021000195430704
1216	4933405O20Rik	1	1	0	1	1	0
1217	4933406C10Rik	1	1	0	0.318255252334816	1	-0.00325909031811084
1218	4933406D12Rik	1	1	0	1	1	0
1219	4933406G16Rik	1	1	0	1	1	0
1220	4933406I18Rik	1	1	0	1	1	0
1221	4933406J10Rik	1	1	0	1	1	0
1222	4933406K04Rik	1	1	0	1	1	0
1223	4933406M09Rik	1	1	0	1	1	0
1224	4933406P04Rik	0.484063299777886	1	0.00555557140493557	0.0531454800037282	0.718144149759353	0.0180563468708847
1225	4933407E24Rik	1	1	0	1	1	0
1226	4933407I08Rik	1	1	0	1	1	0
1227	4933407L21Rik	1	1	0	1	1	0
1228	4933408A14Rik	1	1	0	1	1	0
1229	4933408B17Rik	0.991299186692612	1	7.64854633353695e-05	0.0643538222931975	0.793412296752834	0.0102947130573154
1230	4933408J17Rik	0.811609941051098	1	0.000616698897616245	1	1	0
1231	4933408N05Rik	0.317624479829514	1	0.000787193082073034	1	1	0
1232	4933409D19Rik	1	1	0	1	1	0
1233	4933409G03Rik	1	1	0	1	1	0
1234	4933411E06Rik	1	1	0	1	1	0
1235	4933411G06Rik	1	1	0	1	1	0
1236	4933411K16Rik	1	1	0	1	1	0
1237	4933411O13Rik	1	1	0	1	1	0
1238	4933412E24Rik	1	1	0	1	1	0
1239	4933413G19Rik	1	1	0	0.318255352429676	1	-0.00295916829004295
1240	4933413J09Rik	1	1	0	0.318254917923356	1	-0.00606824109048182
1241	4933413L06Rik	1	1	0	1	1	0
1242	4933414I15Rik	1	1	0	1	1	0
1243	4933415A04Rik	0.435768704616218	1	-0.00761575589681319	0.00993622212963359	0.275017500942906	0.021087684186872
1244	4933415F23Rik	1	1	0	1	1	0
1245	4933416C03Rik	1	1	0	1	1	0
1246	4933416M07Rik	1	1	0	1	1	0
1247	4933417A18Rik	1	1	0	1	1	0
1248	4933417D19Rik	0.317624453040738	1	0.000788240791488722	1	1	0
1249	4933417E11Rik	0.120319284419289	0.945227715047671	0.00828298003300519	0.886495049462706	1	-0.00107207068374406
1250	4933417O13Rik	0.317939217984472	1	-0.00220032506367881	1	1	0
1251	4933421D24Rik	1	1	0	1	1	0
1252	4933421I07Rik	1	1	0	1	1	0
1253	4933423P22Rik	1	1	0	1	1	0
1254	4933424G06Rik	1	1	0	0.31782313333204	1	0.00110066446874962
1255	4933424H11Rik	1	1	0	1	1	0
1256	4933424L21Rik	0.317617614145029	1	0.0013934139700857	1	1	0
1257	4933424M12Rik	1	1	0	1	1	0
1258	4933425L06Rik	1	1	0	1	1	0
1259	4933426K07Rik	1	1	0	1	1	0
1260	4933427D06Rik	0.317618830687202	1	0.00118701610238157	1	1	0
1261	4933427D14Rik	0.676192491034891	1	0.00431266947501903	0.469876563947364	1	-0.0101608089428362
1262	4933427E11Rik	0.169133433519727	1	0.00368112057316945	1	1	0
1263	4933427E13Rik	1	1	0	1	1	0
1264	4933427I04Rik	1	1	0	1	1	0
1265	4933427I22Rik	1	1	0	1	1	0
1266	4933427J07Rik	1	1	0	0.318255064895731	1	-0.00420336519847717
1267	4933428C19Rik	1	1	0	1	1	0
1268	4933428G20Rik	1	1	0	1	1	0
1269	4933428M09Rik	0.966814277578691	1	0.000108540473864042	1	1	0
1270	4933428P19Rik	0.317621993307474	1	0.000906907735462296	1	1	0
1271	4933429H19Rik	0.7778896223237	1	0.000876938520613166	0.349829549498558	1	-0.00872368003560261
1272	4933430A20Rik	1	1	0	1	1	0
1273	4933430H16Rik	1	1	0	1	1	0
1274	4933430I17Rik	0.941383628091305	1	0.000249406174077137	0.159468987002875	1	-0.00777804316837831
1275	4933430L12Rik	1	1	0	1	1	0
1276	4933430M04Rik	1	1	0	0.317818912909505	1	0.00163335717132165
1277	4933431E20Rik	0.317621920425173	1	0.000911289237598046	0.837334727266549	1	0.00211843279765454
1278	4933431G14Rik	1	1	0	1	1	0
1279	4933431M02Rik	1	1	0	1	1	0
1280	4933432K03Rik	1	1	0	1	1	0
1281	4933433F19Rik	1	1	0	0.317817525993983	1	0.0021000195430704
1282	4933433G15Rik	0.0308884081525892	0.480573373961996	0.00600988097377234	0.68292001372463	1	-0.00163769678622076
1283	4933434E20Rik	0.45306264030645	1	-0.0218524448049534	0.679581020940801	1	0.0141872432996391
1284	4933434M16Rik	1	1	0	1	1	0
1285	4933435F18Rik	1	1	0	1	1	0
1286	4933435G04Rik	1	1	0	1	1	0
1287	4933436E23Rik	1	1	0	1	1	0
1288	4933436H12Rik	1	1	0	1	1	0
1289	4933436I01Rik	1	1	0	1	1	0
1290	4933436I20Rik	1	1	0	1	1	0
1291	4933438A12Rik	1	1	0	1	1	0
1292	4933438B17Rik	1	1	0	1	1	0
1293	4933438K21Rik	1	1	0	1	1	0
1294	4933439J24Rik	1	1	0	1	1	0
1295	4933439N14Rik	1	1	0	1	1	0
1296	4933440J02Rik	1	1	0	0.317822147310671	1	0.00117837201256402
1297	4933440M02Rik	1	1	0	1	1	0
1298	5031410I06Rik	1	1	0	1	1	0
1299	5031415H12Rik	1	1	0	1	1	0
1300	5031425E22Rik	0.976395079138434	1	0.000777712425676536	0.313363201809235	1	0.0301348045609909
1301	5031425F14Rik	1	1	0	1	1	0
1302	5031434C07Rik	1	1	0	1	1	0
1303	5031439G07Rik	0.527200909168541	1	-0.00942129888569997	0.434995529303498	1	-0.0165642238998624
1304	5033403F01Rik	0.933211358326359	1	-0.000294805917889223	0.0850456789272461	0.90600553746208	0.0065841929637198
1305	5033417F24Rik	0.161303265970657	1	0.00217788861113522	1	1	0
1306	5033426E14Rik	1	1	0	1	1	0
1307	5033426O07Rik	0.317619282397713	1	0.00113082366543833	1	1	0
1308	5033428I22Rik	0.0172160551178318	0.347292640637249	-0.0168614429635423	1	1	0
1309	5033430I15Rik	1	1	0	1	1	0
1310	5330411O13Rik	1	1	0	1	1	0
1311	5330413D20Rik	1	1	0	1	1	0
1312	5330413P13Rik	1	1	0	1	1	0
1313	5330416C01Rik	1	1	0	1	1	0
1314	5330417C22Rik	0.127975835157911	0.972461994833965	-0.00876360486818361	0.265313566060409	1	-0.0110743438121582
1315	5330417H12Rik	1	1	0	1	1	0
1316	5330426L24Rik	1	1	0	1	1	0
1317	5330429C05Rik	1	1	0	1	1	0
1318	5330434G04Rik	0.103255164545865	0.869871597884673	0.00374775706391454	0.0297032110841628	0.535178970506905	0.0116121140175994
1319	5330438I03Rik	1	1	0	1	1	0
1320	5330439A09Rik	1	1	0	1	1	0
1321	5330439B14Rik	1	1	0	1	1	0
1322	5330439K02Rik	0.162063510978412	1	-0.00593086830074925	0.174715983936266	1	0.00335826377492714
1323	5430401F13Rik	1	1	0	1	1	0
1324	5430402E10Rik	1	1	0	1	1	0
1325	5430402O13Rik	0.317620723068916	1	0.000993780517413892	0.317817683081995	1	0.00202641316414056
1326	5430402P08Rik	1	1	0	1	1	0
1327	5430403G16Rik	0.945646864424719	1	-0.000714161586388901	0.150998877201193	1	0.0126499849161972
1328	5430403N17Rik	1	1	0	1	1	0
1329	5430416N02Rik	0.966841454553154	1	0.00151914185612717	0.35117631726743	1	-0.0445048592379608
1330	5430416O09Rik	1	1	0	1	1	0
1331	5430419D17Rik	1	1	0	1	1	0
1332	5430421F17Rik	1	1	0	1	1	0
1333	5430427M07Rik	1	1	0	1	1	0
1334	5430427N15Rik	1	1	0	0.317816660932675	1	0.00272780730851453
1335	5430427O19Rik	1	1	0	1	1	0
1336	5430434I15Rik	1	1	0	1	1	0
1337	5430437J10Rik	1	1	0	1	1	0
1338	5530400C23Rik	1	1	0	1	1	0
1339	5530401A14Rik	1	1	0	1	1	0
1340	5730403I07Rik	0.31793884973902	1	-0.00344078985504946	1	1	0
1341	5730409E04Rik	0.246132875914738	1	0.0112216706541933	0.466668637797789	1	-0.0089861529286512
1342	5730419F03Rik	1	1	0	1	1	0
1343	5730422E09Rik	0.152039372797773	1	-0.00749275236183115	0.764657622022974	1	0.00205721863768749
1344	5730437C11Rik	1	1	0	0.317816155980102	1	0.00352500064783742
1345	5730455P16Rik	0.476128038167728	1	0.0191399341936489	0.103430329107351	0.955509705538759	0.0517818130799812
1346	5730460C07Rik	0.317617280375234	1	0.00147182047161232	1	1	0
1347	5730480H06Rik	0.262712697794166	1	0.0477037556488032	0.426861660957612	1	-0.0409457690154327
1348	5730507C01Rik	0.129726952492361	0.978166463083724	0.042101055787886	0.942158181696502	1	-0.00214902321928648
1349	5730508B09Rik	0.789242919884113	1	0.00227457929651541	0.760996312846914	1	0.00370447160378842
1350	5730522E02Rik	1	1	0	0.317817700654254	1	0.00201865202338284
1351	5730559C18Rik	0.108503295110865	0.891233529741484	0.0358280668481869	0.332352696698616	1	0.0305323284242377
1352	5730596B20Rik	1	1	0	0.000185982935172369	0.0146459075045364	0.0395878089129807
1353	5830405F06Rik	1	1	0	1	1	0
1354	5830411N06Rik	1	1	0	1	1	0
1355	5830416I19Rik	1	1	0	1	1	0
1356	5830418P13Rik	1	1	0	1	1	0
1357	5830432E09Rik	1	1	0	1	1	0
1358	5830454E08Rik	0.943800229710147	1	-0.000653428801724094	0.198960305365184	1	0.00733217491061921
1359	5830468F06Rik	1	1	0	1	1	0
1360	5830473C10Rik	0.437134853095771	1	0.00245164729735701	0.317816850173472	1	0.00254331343597633
1361	5930412G12Rik	0.170776027518202	1	0.0124280250932095	0.474399499870845	1	0.0096242709749628
1362	5930422O12Rik	0.317620419193582	1	0.00101853968277671	1	1	0
1363	5930430L01Rik	0.157512876767638	1	0.00228902484079353	0.433916093142209	1	0.00471536126092778
1364	5930435M05Rik	1	1	0	1	1	0
1365	6030407O03Rik	0.317619037396952	1	0.00116028406464698	1	1	0
1366	6030408B16Rik	0.355838104578087	1	0.00548190390308175	0.907910217141075	1	0.000914283607566828
1367	6030419C18Rik	0.965442614146644	1	-0.000126226261111356	0.113499198935728	0.993606444425803	-0.014670766105179
1368	6030442E23Rik	1	1	0	1	1	0
1369	6030443J06Rik	1	1	0	0.557825826873684	1	0.00302223999367342
1370	6030445D17Rik	0.5716236110118	1	-0.00317294677235589	1	1	0
1371	6030452D12Rik	1	1	0	1	1	0
1372	6030458C11Rik	0.872784766066842	1	0.00432350652112051	0.950240574412406	1	-0.00181661042616307
1373	6030466F02Rik	1	1	0	1	1	0
1374	6030468B19Rik	1	1	0	1	1	0
1375	6030469F06Rik	1	1	0	1	1	0
1376	6030471H07Rik	1	1	0	1	1	0
1377	6030498E09Rik	0.317939319723912	1	-0.00204005104475901	1	1	0
1378	6230400D17Rik	0.104772090022267	0.87340718803731	-0.0181277945421544	0.161861084882314	1	-0.0184579963015934
1379	6330403K07Rik	0.99680427656907	1	-0.000138218488166642	0.000420067883292699	0.028246208444604	-0.123410821545184
1380	6330403L08Rik	0.317625427839312	1	0.000752610371966046	0.317816087839276	1	0.00369601682536147
1381	6330403N20Rik	1	1	0	0.318255002419088	1	-0.00476282052088814
1382	6330408A02Rik	0.508810758283202	1	-0.00748671424205783	0.0754890852407596	0.864762558736231	-0.0264872988957617
1383	6330409D20Rik	1	1	0	1	1	0
1384	6330410L21Rik	1	1	0	1	1	0
1385	6330418K02Rik	0.905048249899594	1	0.00234951471061391	0.2507915429507	1	0.0293798602721482
1386	6330420H09Rik	1	1	0	1	1	0
1387	6330562C20Rik	0.716665643658165	1	0.00245912952319035	0.623458690295659	1	-0.00462094551759396
1388	6430503K07Rik	1	1	0	1	1	0
1389	6430531B16Rik	1	1	0	0.157676205173962	1	0.00442138253016739
1390	6430548M08Rik	0.317619511643358	1	0.00110519694250657	1	1	0
1391	6430550D23Rik	0.867362291077454	1	-0.00086507166552084	0.163928517991227	1	-0.00957131864461765
1392	6430562O15Rik	0.157536452271422	1	0.00229697369012791	1	1	0
1393	6430571L13Rik	1	1	0	0.167214869609375	1	0.00416690412198261
1394	6430573F11Rik	0.744621436517627	1	0.00342169200568132	0.707060900261839	1	-0.00605561289900446
1395	6430573P05Rik	0.346345216948367	1	0.00389948516539004	0.640410091285475	1	0.00251515888659868
1396	6430584L05Rik	1	1	0	1	1	0
1397	6430628N08Rik	1	1	0	0.157534118689532	1	0.00499515546447851
1398	6430710C18Rik	1	1	0	1	1	0
1399	6530403H02Rik	1	1	0	1	1	0
1400	6530409C15Rik	0.505893461560707	1	-0.00250215156492907	0.317816944154107	1	0.0024645881320131
1401	6530411M01Rik	1	1	0	1	1	0
1402	6530437J22Rik	0.317616236485027	1	0.00184247638469025	0.937818537238146	1	-0.000240196202022562
1403	6720427I07Rik	0.234536849371831	1	-0.0110806185103133	0.219492607076161	1	0.00729931899942131
1404	6720483E21Rik	1	1	0	1	1	0
1405	6720489N17Rik	0.119065135183278	0.939380220042297	-0.0419056723119207	0.352396349725002	1	-0.0312728434566438
1406	6820408C15Rik	0.15801000989718	1	0.00231036033996535	0.317822206999872	1	0.00117319242938642
1407	7330404K18Rik	1	1	0	1	1	0
1408	7420426K07Rik	1	1	0	1	1	0
1409	7420461P10Rik	1	1	0	0.317820504171484	1	0.00135490470097796
1410	7420700N18Rik	1	1	0	0.317817463751164	1	0.00213148618036399
1411	7530416G11Rik	1	1	0	1	1	0
1412	7630403G23Rik	1	1	0	1	1	0
1413	8030411F24Rik	1	1	0	1	1	0
1414	8030423F21Rik	1	1	0	0.317819905579033	1	0.00144214463799649
1415	8030423J24Rik	1	1	0	1	1	0
1416	8030442B05Rik	1	1	0	1	1	0
1417	8030443G20Rik	1	1	0	1	1	0
1418	8030462N17Rik	0.698817479666926	1	-0.00551226254776847	0.983054720195973	1	0.000323652255894223
1419	8030474K03Rik	0.261841751270513	1	0.00400217103786604	0.15809255244966	1	-0.00948040501505331
1420	8430408G22Rik	1	1	0	0.0511093758653711	0.706712259518714	0.00934651328231808
1421	8430423G03Rik	1	1	0	1	1	0
1422	8430432A02Rik	0.317619335417181	1	0.00112473850659603	0.318255044096695	1	-0.00436718429196589
1423	8430436N08Rik	1	1	0	1	1	0
1424	8430437L04Rik	1	1	0	1	1	0
1425	9030204H09Rik	0.3176199888724	1	0.00105699576791656	0.317819821136962	1	0.00145585865128377
1426	9030612E09Rik	0.317939058149129	1	-0.00255188083170102	0.158351766551212	1	0.00422661527014916
1427	9030616G12Rik	1	1	0	1	1	0
1428	9030617O03Rik	0.31793889338286	1	-0.00317924366016436	1	1	0
1429	9030622O22Rik	1	1	0	1	1	0
1430	9030624G23Rik	0.452439590433197	1	-0.0104843875264922	0.586221151219119	1	-0.00945497950007472
1431	9030624J02Rik	0.479162034593222	1	-0.0221310359580361	0.885114625400557	1	-0.00497726262020876
1432	9130008F23Rik	0.00416246437441682	0.132389741636419	0.0646057640870351	1.23795468013537e-05	0.001350379305161	0.128700483150475
1433	9130011E15Rik	0.655030186114793	1	0.00498970885506396	0.77299606596457	1	0.00363328404507435
1434	9130015G15Rik	1	1	0	1	1	0
1435	9130015L21Rik	1	1	0	1	1	0
1436	9130019O22Rik	0.356245286111398	1	0.00786491109296039	0.0264184424372058	0.505751419096973	0.0150595082373045
1437	9130023H24Rik	0.468150912342839	1	-0.00281155211006116	0.220123260397522	1	0.00476323173492553
1438	9130204K15Rik	1	1	0	0.317817396519465	1	0.0021671165696272
1439	9130204L05Rik	1	1	0	1	1	0
1440	9130213A22Rik	1	1	0	0.317816860888757	1	0.00253395476013906
1441	9130221F21Rik	1	1	0	1	1	0
1442	9130221H12Rik	0.41423114922583	1	0.00379263111505535	0.868024633998088	1	-0.00095291820934212
1443	9130227L01Rik	1	1	0	1	1	0
1444	9130230L23Rik	0.744026658929732	1	-0.00137748229196797	0.317817044012802	1	0.00238846097480544
1445	9130401M01Rik	0.552930000076083	1	-0.031058605941694	0.589515243310067	1	-0.033217673703261
1446	9130409I23Rik	1	1	0	1	1	0
1447	9130409J20Rik	1	1	0	1	1	0
1448	9130410C08Rik	1	1	0	1	1	0
1449	9130604C24Rik	0.180911953403012	1	0.0184333401516704	0.589597901004218	1	-0.00799832058053732
1450	9230009I02Rik	1	1	0	1	1	0
1451	9230019H11Rik	1	1	0	1	1	0
1452	9230020A06Rik	1	1	0	1	1	0
1453	9230102O04Rik	1	1	0	0.653728950840352	1	-0.00235721233716912
1454	9230104L09Rik	1	1	0	1	1	0
1455	9230104M06Rik	0.568341588144118	1	-0.00170639771380887	1	1	0
1456	9230105E05Rik	0.721552507145996	1	-0.000653940910963163	1	1	0
1457	9230106D20Rik	1	1	0	1	1	0
1458	9230109A22Rik	1	1	0	1	1	0
1459	9230110C19Rik	0.321245659321827	1	-0.0114576710728488	0.448527103508032	1	-0.0104753544822869
1460	9230110F15Rik	1	1	0	1	1	0
1461	9230111E07Rik	0.595044261701808	1	0.00380150230467125	0.58994742171987	1	0.00369431669200885
1462	9230112D13Rik	1	1	0	1	1	0
1463	9230113P08Rik	1	1	0	1	1	0
1464	9230114J08Rik	1	1	0	1	1	0
1465	9230117E06Rik	0.317938984312775	1	-0.00278335139516806	1	1	0
1466	9330020H09Rik	0.1835363117243	1	-0.0228555420758028	0.00166837838963969	0.0802924848201237	0.0559705893256847
1467	9330102E08Rik	0.317939428890122	1	-0.00190184185638978	0.318255092258928	1	-0.00401350448519435
1468	9330104G04Rik	0.144080088996658	1	-0.0163749799608782	0.467468919221519	1	-0.0077107622971253
1469	9330111N05Rik	1	1	0	1	1	0
1470	9330121J05Rik	0.826945623926341	1	-0.000993710868116134	0.449286384253227	1	-0.00844673009640093
1471	9330136K24Rik	0.317629900688488	1	0.000634837241318575	1	1	0
1472	9330154K18Rik	1	1	0	1	1	0
1473	9330158H04Rik	1	1	0	1	1	0
1474	9330159F19Rik	0.944760089489864	1	-0.0002650370732862	0.169986499511486	1	0.00971215998526248
1475	9330160F10Rik	0.0164700915493105	0.337093214948083	0.00636734238351749	0.658739014164493	1	-0.002808403311435
1476	9330161L09Rik	0.0902966325827834	0.818030274631848	0.0050484950707617	1	1	0
1477	9330162B11Rik	1	1	0	1	1	0
1478	9330171B17Rik	1	1	0	1	1	0
1479	9330175E14Rik	1	1	0	0.317818759163056	1	0.00167034207219459
1480	9330175M20Rik	1	1	0	1	1	0
1481	9330178D15Rik	1	1	0	1	1	0
1482	9330179D12Rik	0.545925088575164	1	-0.00260928329466953	0.858022113683288	1	0.0010920860908414
1483	9330182L06Rik	0.819537313705527	1	0.000890586579591202	0.928643519521127	1	-0.000201320690046522
1484	9330182O14Rik	1	1	0	1	1	0
1485	9330185C12Rik	0.451934815210037	1	-0.00272887302671314	0.317817298543363	1	0.00222239490905321
1486	9330198I05Rik	1	1	0	1	1	0
1487	9330198N18Rik	1	1	0	1	1	0
1488	9430002A10Rik	0.407552677601247	1	-0.00580406828904924	0.0876653476839895	0.908147264926289	0.0049467610132003
1489	9430007A20Rik	1	1	0	1	1	0
1490	9430015G10Rik	0.614059026135638	1	-0.0115587266409956	0.164819326021041	1	-0.0348763457163678
1491	9430018G01Rik	0.317938911792997	1	-0.00308549331165835	1	1	0
1492	9430020K01Rik	0.152667145394121	1	-0.02052028250141	0.00994477925112709	0.275017500942906	-0.0415837028103095
1493	9430024E24Rik	1	1	0	0.317816873055515	1	0.00252345260775341
1494	9430037G07Rik	0.445424950713406	1	-0.00395884595417072	0.377041642604074	1	-0.00461113368461622
1495	9430038I01Rik	0.932156487981308	1	0.00325082394191528	0.0764136964358804	0.869169454848855	-0.0852919258609908
1496	9430041J12Rik	1	1	0	1	1	0
1497	9430060I03Rik	0.867132200693253	1	0.00107038678362293	0.951446156556174	1	0.000569908791379532
1498	9430065F17Rik	0.778968272591124	1	0.000821665676174496	0.727330284074029	1	-0.00357112496695218
1499	9430069I07Rik	1	1	0	1	1	0
1500	9430073C21Rik	1	1	0	1	1	0
1501	9430093N23Rik	1	1	0	1	1	0
1502	9430097D07Rik	1	1	0	1	1	0
1503	9430098F02Rik	0.261558181612354	1	-0.00366902818402668	1	1	0
1504	9530002B09Rik	1	1	0	1	1	0
1505	9530003J23Rik	1	1	0	1	1	0
1506	9530026F06Rik	1	1	0	1	1	0
1507	9530026P05Rik	0.00618955019793226	0.177917864208208	0.0204297431329458	0.126856274598682	1	-0.011087426904835
1508	9530027J09Rik	0.317621220935257	1	0.000956848190931891	1	1	0
1509	9530034A14Rik	1	1	0	1	1	0
1510	9530034E10Rik	0.0496547141804776	0.61371461157075	0.00531969170104718	0.317818393872747	1	0.0017693831192504
1511	9530036M11Rik	1	1	0	1	1	0
1512	9530036O11Rik	1	1	0	1	1	0
1513	9530046B11Rik	0.600276988201042	1	-0.00387419706117738	0.231580183133322	1	-0.0100847137241173
1514	9530052C20Rik	0.401137302415786	1	-0.00379611454314276	0.16718254433353	1	0.0047484372174901
1515	9530053A07Rik	1	1	0	1	1	0
1516	9530059O14Rik	0.937810577647603	1	-0.000346302498003809	0.15792062546736	1	0.00933294284084976
1517	9530068E07Rik	0.32481122789108	1	0.0329468016887094	0.197470189955034	1	-0.0529529812853558
1518	9530077C05Rik	0.998353222492631	1	7.59644478903971e-06	0.335724139074056	1	0.00505788066009368
1519	9530082P21Rik	0.277114504934318	1	0.00520529945145695	0.673272373780641	1	0.00193529281725645
1520	9630001P10Rik	0.317617531517151	1	0.00141165271124052	1	1	0
1521	9630013K17Rik	1	1	0	1	1	0
1522	9630028B13Rik	0.317619676588404	1	0.00108779981151265	1	1	0
1523	9630028H03Rik	1	1	0	1	1	0
1524	9630041A04Rik	1	1	0	1	1	0
1525	9830004L10Rik	1	1	0	1	1	0
1526	9830107B12Rik	1	1	0	1	1	0
1527	9830132P13Rik	1	1	0	1	1	0
1528	9930004E17Rik	0.317938911792997	1	-0.00308549331165835	1	1	0
1529	9930012K11Rik	0.522717425002503	1	-0.00895857636174344	0.0176368803912871	0.391702720089836	0.0423110944142905
1530	9930021J03Rik	0.0701576990714573	0.744070778917019	-0.0362926991883398	0.46388877878139	1	0.017034833584983
1531	9930022D16Rik	1	1	0	1	1	0
1532	9930038B18Rik	1	1	0	1	1	0
1533	9930111H07Rik	1	1	0	1	1	0
1534	9930111J21Rik1	1	1	0	1	1	0
1535	9930111J21Rik2	1	1	0	1	1	0
1536	a	1	1	0	1	1	0
1537	A030001D20Rik	0.0491772582976101	0.61293635691122	-0.0297457393879556	0.447849080560234	1	0.012219409194384
1538	A030005K14Rik	1	1	0	1	1	0
1539	A130010J15Rik	0.897225656611678	1	-0.00348556551229703	0.916979079068991	1	-0.00326292736782871
1540	A130030D18Rik	1	1	0	1	1	0
1541	A130051J06Rik	0.00355909204924677	0.118097494094936	0.0104187129115025	0.0151679079791442	0.364035495733151	0.0116099938180594
1542	A1bg	1	1	0	1	1	0
1543	A1cf	1	1	0	0.318257014855716	1	-0.00149533173459467
1544	A230001M10Rik	1	1	0	1	1	0
1545	A230005M16Rik	0.910935423694128	1	0.000487542168226699	0.317825081398966	1	0.000983684617751023
1546	A230006K03Rik	1	1	0	1	1	0
1547	A230009B12Rik	1	1	0	1	1	0
1548	A230020J21Rik	0.732453340715084	1	-0.000892247687217627	0.919151459229866	1	-0.000400278996663932
1549	A230028O05Rik	1	1	0	1	1	0
1550	A230050P20Rik	0.563963207998373	1	0.00550708873166937	0.0144281758271635	0.35198590748458	0.0135177701037569
1551	A230057D06Rik	1	1	0	1	1	0
1552	A230057D06Rik	1	1	0	0.317819035577634	1	0.00160554792118836
1553	A230057D06Rik	1	1	0	1	1	0
1554	A230057D06Rik	1	1	0	1	1	0
1555	A230057D06Rik	1	1	0	0.317819035577634	1	0.00160554792118836
1556	A230057D06Rik	1	1	0	1	1	0
1557	A230057D06Rik	1	1	0	1	1	0
1558	A230057D06Rik	1	1	0	0.317819035577634	1	0.00160554792118836
1559	A230057D06Rik	1	1	0	1	1	0
1560	A230060F14Rik	0.317938981484393	1	-0.00279351640064597	0.317816909194134	1	0.00249301181166447
1561	A230065H16Rik	0.45378772062143	1	-0.00384650878183772	1	1	0
1562	A230065N10Rik	1	1	0	1	1	0
1563	A230072E10Rik	0.0862351707049665	0.807727442883139	0.00365931756356788	0.725002906182428	1	-0.00153822524467174
1564	A230072I06Rik	1	1	0	1	1	0
1565	A230077H06Rik	0.920868454278764	1	0.000359010521254336	0.318255145892774	1	-0.00370562927074857
1566	A230083G16Rik	1	1	0	0.184584627981053	1	0.00414347143764669
1567	A230083N12Rik	0.0961886034211352	0.842793110723294	0.00408084232083447	1	1	0
1568	A230087F16Rik	0.0678750026661741	0.730494181750932	0.00669148663403902	0.158078500087927	1	0.00518581329685929
1569	A230107N01Rik	0.209638776960449	1	-0.00909383331738872	0.713579861044305	1	-0.00307457750984383
1570	A230108P19Rik	0.317620644575568	1	0.00100000264828918	1	1	0
1571	A26c2	1	1	0	1	1	0
1572	A2m	0.086726514866451	0.808086616475031	0.00339183678107561	1	1	0
1573	A2ml1	0.317619952614074	1	0.00106043859441948	0.318254917923356	1	-0.00606824109048182
1574	A330008L17Rik	0.131307773125872	0.985302531840224	-0.00632391459367865	0.180746059427756	1	-0.0141435972178613
1575	A330009N23Rik	0.000728823243902281	0.0361368723559091	0.0191223233468962	0.712268249916556	1	0.00351029322188534
1576	A330015K06Rik	1	1	0	0.31825487690592	1	-0.00726628941499842
1577	A330032B11Rik	0.168493111804154	1	0.00314495095769772	1	1	0
1578	A330033J07Rik	1	1	0	1	1	0
1579	A330041J22Rik	0.317618097042463	1	0.00129934182801801	1	1	0
1580	A330043C09Rik	1	1	0	1	1	0
1581	A330048O09Rik	1	1	0	1	1	0
1582	A330069E16Rik	0.00732734124736509	0.200190031927084	0.0388624387977813	0.108780487407279	0.976434478077173	0.0259657780011543
1583	A330069K06Rik	1	1	0	1	1	0
1584	A330070K13Rik	1	1	0	0.318255509691908	1	-0.0026197945568303
1585	A330074K22Rik	0.317616222683152	1	0.00184942276204102	1	1	0
1586	A330087D11Rik	1	1	0	1	1	0
1587	A330093E20Rik	1	1	0	1	1	0
1588	A330094K24Rik	0.421324627853283	1	-0.00594103347717325	0.344369765406267	1	-0.00627352527422215
1589	A330102I10Rik	0.547852035207496	1	-0.00150308191426353	0.317817264422799	1	0.00224266256305506
1590	A3galt2	0.317938692350668	1	-0.00556522231501604	1	1	0
1591	A430005L14Rik	0.0226180238949834	0.404109348475991	-0.12038872545055	0.31142978324625	1	-0.0627463842079614
1592	A430027H14Rik	1	1	0	1	1	0
1593	A430033K04Rik	0.000749837702106638	0.0369301337833524	0.0176428112982417	0.287386665213363	1	-0.00769987200809302
1594	A430034D21Rik	1	1	0	1	1	0
1595	A430046D13Rik	0.535095120497255	1	-0.00500760021898111	0.544454967658726	1	0.00562800117426367
1596	A430048G15Rik	1	1	0	1	1	0
1597	A430073D23Rik	0.317618027391995	1	0.00131174244959927	1	1	0
1598	A430078G23Rik	1	1	0	1	1	0
1599	A430078I02Rik	0.700567116045081	1	-0.000932062427380845	1	1	0
1600	A430089I19Rik	1	1	0	1	1	0
1601	A430105I19Rik	0.317939036064927	1	-0.00261498163597075	1	1	0
1602	A430105J06Rik	0.181362302877988	1	-0.0134222751924529	0.374569428594774	1	-0.0147119806664188
1603	A430106G13Rik	1	1	0	1	1	0
1604	A430110L20Rik	0.317617743332885	1	0.00136626283770071	1	1	0
1605	A4galt	0.171461237025971	1	0.0085982425919373	0.580424706805398	1	-0.00764179666459791
1606	A4gnt	1	1	0	1	1	0
1607	A530006G24Rik	1	1	0	1	1	0
1608	A530010F05Rik	1	1	0	1	1	0
1609	A530013C23Rik	1	1	0	1	1	0
1610	A530016L24Rik	0.317939306580586	1	-0.00205880433556717	1	1	0
1611	A530017D24Rik	0.394153331659064	1	-0.00690490470768388	0.289779465300214	1	-0.00843644214022387
1612	A530020G20Rik	1	1	0	1	1	0
1613	A530021J07Rik	1	1	0	1	1	0
1614	A530032D15Rik	1	1	0	0.318255223698455	1	-0.00336316226027843
1615	A530040E14Rik	1	1	0	1	1	0
1616	A530053M12Rik	1	1	0	1	1	0
1617	A530064D06Rik	1	1	0	1	1	0
1618	A530076I17Rik	1	1	0	1	1	0
1619	A530084C06Rik	1	1	0	1	1	0
1620	A530095I07Rik	0.522828955198191	1	-0.00250096945330569	0.317818136091033	1	0.00185092357636417
1621	A530099J19Rik	1	1	0	1	1	0
1622	A630001G21Rik	0.764175642047158	1	0.0019307561341501	0.761531096014959	1	0.00248066883729452
1623	A630009H07Rik	1	1	0	1	1	0
1624	A630010A05Rik	1	1	0	1	1	0
1625	A630012P03Rik	1	1	0	1	1	0
1626	A630014C17Rik	0.523009751463503	1	-0.00197001428676179	0.318255146633651	1	-0.00370185902096554
1627	A630023A22Rik	0.317620423336105	1	0.00101818961955313	1	1	0
1628	A630023P12Rik	1	1	0	1	1	0
1629	A630031M04Rik	1	1	0	1	1	0
1630	A630033H20Rik	1	1	0	0.318254920410034	1	-0.00601333941328433
1631	A630050E04Rik	1	1	0	1	1	0
1632	A630072L19Rik	1	1	0	1	1	0
1633	A630072M18Rik	0.0771476836002777	0.784854430879233	0.0272926676405393	0.850080853343305	1	-0.00411497015013725
1634	A630073D07Rik	1	1	0	1	1	0
1635	A630075F10Rik	1	1	0	1	1	0
1636	A630076J17Rik	1	1	0	1	1	0
1637	A630091E08Rik	1	1	0	1	1	0
1638	A630095E13Rik	1	1	0	1	1	0
1639	A630095N17Rik	1	1	0	1	1	0
1640	A730004F24Rik	1	1	0	1	1	0
1641	A730011C13Rik	0.157753386961658	1	-0.00548994184061462	1	1	0
1642	A730015C16Rik	0.686263002736599	1	0.00186376331823136	0.685387463206271	1	0.0021099406290589
1643	A730017C20Rik	0.847038257149704	1	0.000452267998090275	0.257272238423925	1	0.00529759962022862
1644	A730020M07Rik	1	1	0	1	1	0
1645	A730032A03Rik	1	1	0	1	1	0
1646	A730035I17Rik	0.234985181712132	1	-0.00947505398900094	0.567275919525481	1	-0.00631898147212669
1647	A730036I17Rik	1	1	0	1	1	0
1648	A730045E13Rik	1	1	0	1	1	0
1649	A730046J19Rik	1	1	0	0.318255024552725	1	-0.00453997329246714
1650	A730049H05Rik	0.0323133682158233	0.491577128456833	0.0079732295437364	0.166958464902912	1	0.00423342628563842
1651	A730056A06Rik	0.317616988496399	1	0.00155245551647202	0.389060354971774	1	0.00579399202711609
1652	A730061H03Rik	1	1	0	0.317818926893802	1	0.00163011373324973
1653	A730071L15Rik	0.00663953128068107	0.186058492177563	0.0105443602952543	0.317816630244162	1	0.00276168089217816
1654	A730082K24Rik	0.317618353960039	1	0.00125646618692605	1	1	0
1655	A730085K08Rik	0.317617672454737	1	0.00138096039122239	0.0272833276774893	0.512467198187127	0.0119782097401458
1656	A730090N16Rik	1	1	0	0.317816981985447	1	0.00243489916179165
1657	A730098A19Rik	1	1	0	1	1	0
1658	A830005F24Rik	0.373366658364937	1	-0.00569211916832007	0.870818426849072	1	0.00145513269448106
1659	A830008E24Rik	1	1	0	1	1	0
1660	A830009L08Rik	1	1	0	1	1	0
1661	A830010M20Rik	1	1	0	1	1	0
1662	A830011K09Rik	1	1	0	1	1	0
1663	A830018L16Rik	0.362070995294729	1	-0.00371677339230641	0.390127712613428	1	-0.00804485638215591
1664	A830019L24Rik	1	1	0	1	1	0
1665	A830019P07Rik	1	1	0	1	1	0
1666	A830029E22Rik	1	1	0	1	1	0
1667	A830031A19Rik	1	1	0	1	1	0
1668	A830036E02Rik	1	1	0	1	1	0
1669	A830039N20Rik	1	1	0	1	1	0
1670	A830052D11Rik	0.0043963973539339	0.138742349180057	0.0110102305224743	0.846745355872856	1	-0.00201993317399197
1671	A830080D01Rik	0.00553104259767233	0.164048606834487	0.0428722122657795	0.310074017473308	1	-0.0249814012109293
1672	A830082K12Rik	0.317618417739311	1	0.00124646414016655	0.756239283103301	1	-0.00175735935376955
1673	A830092H15Rik	0.317617596371636	1	0.00139727745690014	1	1	0
1674	A930001A20Rik	0.219826681820928	1	0.0101645156830301	0.638216086637191	1	-0.00529117348860845
1675	A930002H24Rik	1	1	0	1	1	0
1676	A930002I21Rik	1	1	0	1	1	0
1677	A930003A15Rik	0.317938699528905	1	-0.00537080962281552	0.239681410691729	1	-0.0141314373278008
1678	A930003O13Rik	1	1	0	0.317817368235452	1	0.00218264944473737
1679	A930004D18Rik	0.763907553139238	1	-0.00364688210987876	0.0431055462065541	0.660189571958102	-0.0303306016229938
1680	A930006I01Rik	1	1	0	1	1	0
1681	A930006L05Rik	1	1	0	1	1	0
1682	A930007I19Rik	0.767051641161575	1	0.00296655599218241	0.950644866702609	1	-0.000933024738769703
1683	A930009A15Rik	1	1	0	1	1	0
1684	A930012L18Rik	0.0253505695144234	0.430331396737059	0.00553754302225335	0.811066936939075	1	0.00123571284992024
1685	A930014E10Rik	1	1	0	1	1	0
1686	A930015D03Rik	0.25043390805654	1	0.00729172862193674	0.255447532994671	1	-0.00999277056640719
1687	A930016O22Rik	1	1	0	1	1	0
1688	A930017K11Rik	0.317939233071519	1	-0.00217415795778658	0.317816875267166	1	0.00252155753484679
1689	A930018M24Rik	1	1	0	1	1	0
1690	A930018P22Rik	0.322432192494493	1	-0.00400095571576204	0.166943331702441	1	-0.00514927001212022
1691	A930019D19Rik	1	1	0	1	1	0
1692	A930024E05Rik	0.102050657865933	0.863532749004021	0.0279705809996829	3.62982265133291e-07	5.8418326080359e-05	0.105978196852816
1693	A930024N18Rik	0.0856955643784312	0.807727442883139	0.00412054738262002	0.0870005655400758	0.907416684870658	0.0067799217133824
1694	A930029G22Rik	0.90955034272342	1	0.00138287501750665	0.424753682127763	1	-0.0103816675686027
1695	A930031H19Rik	1	1	0	1	1	0
1696	A930033H14Rik	0.317620015370232	1	0.0010545008290447	0.793517675209235	1	-0.000775697286655571
1697	A930038B10Rik	1	1	0	0.364687640775479	1	-0.0062339507615375
1698	A930041C12Rik	1	1	0	1	1	0
1699	A930104D05Rik	1	1	0	1	1	0
1700	AA387200	0.608776280475828	1	-0.00118067932344918	1	1	0
1701	AA467197	0.907465017483939	1	-0.000432823400613595	0.318255785348844	1	-0.00223092706684157
1702	AA543186	0.999667702293007	1	1.84242738870228e-06	0.703800506141706	1	0.00241867138840728
1703	AA545190	1	1	0	1	1	0
1704	AA645442	1	1	0	1	1	0
1705	AA672651	1	1	0	1	1	0
1706	AA792892	1	1	0	1	1	0
1707	AA986860	0.317618282760194	1	0.00126792147831193	1	1	0
1708	Aaas	0.16180775557623	1	0.0603285094457874	0.380269378166848	1	-0.0474469664375196
1709	Aacs	0.543466380694902	1	-0.00925265409854235	0.422114601744583	1	-0.0153664334293286
1710	Aadac	1	1	0	1	1	0
1711	Aadacl2	1	1	0	1	1	0
1712	Aadacl3	1	1	0	1	1	0
1713	Aadat	0.226621642488545	1	-0.012710644228141	0.0143112202734401	0.350369126760897	-0.0412435947404868
1714	Aaed1	0.89058589604046	1	-0.0034296232220013	0.17300183685964	1	-0.04236629776357
1715	Aagab	0.467347595715183	1	0.0239290287739267	0.474112734080075	1	0.0287442098548114
1716	Aak1	0.145498893947724	1	-0.0266500122918856	0.19083940879192	1	0.0268032369287418
1717	Aamdc	0.823726385694556	1	0.00640745945899726	0.0316160952397214	0.555251781156991	-0.0832102457062222
1718	Aamp	0.000613190529825273	0.0316281742283957	0.172021320549742	0.360811815506205	1	0.0570532793078566
1719	Aanat	1	1	0	1	1	0
1720	Aar2	0.526824276667815	1	0.0231493287710656	0.465997943393422	1	-0.0305518968863575
1721	Aard	0.472837003713659	1	0.0239314290449443	0.00919895276849544	0.261260903507934	0.100536193962002
1722	Aars	0.897334315417579	1	0.00567032257213496	0.558548355270769	1	-0.0288921012053489
1723	Aars2	0.613020249738871	1	0.011121466297737	0.547175473083836	1	0.0143395226744816
1724	Aarsd1	0.475571280534596	1	0.00898388475707328	0.648898000376738	1	0.00504594369362962
1725	Aasdh	0.883120531981733	1	-0.00241241566176796	0.119154970657966	1	0.0234997049479508
1726	Aasdhppt	0.0218995065363759	0.394727213286011	0.11562173155262	0.733019239992706	1	0.0216578082953243
1727	Aass	0.90388516914403	1	-0.000381482296110974	0.0986346181701191	0.937068288435504	-0.0104598861518156
1728	Aatf	0.00786573037600457	0.210410073600442	-0.125752392361586	0.0032187191988044	0.129152204146032	-0.149556842576478
1729	Aatk	1	1	0	1	1	0
1730	AB041806	1	1	0	1	1	0
1731	AB124611	1	1	0	1	1	0
1732	Abat	0.76417012653308	1	-0.0011551391377434	0.34959664485166	1	-0.0086089014104281
1733	Abca1	1	1	0	0.247858659841275	1	0.00768187707194451
1734	Abca12	1	1	0	1	1	0
1735	Abca13	1	1	0	1	1	0
1736	Abca14	1	1	0	1	1	0
1737	Abca15	1	1	0	1	1	0
1738	Abca16	1	1	0	1	1	0
1739	Abca17	1	1	0	1	1	0
1740	Abca2	0.0639053924520691	0.707306132468373	0.00591215368587009	0.607973520388368	1	-0.00186267137821527
1741	Abca3	0.730325741765004	1	-0.00118900024754552	0.779689895934067	1	0.00113347161820445
1742	Abca4	0.317618170388606	1	0.00128665604564145	1	1	0
1743	Abca5	0.169654967799873	1	0.00633298881605905	0.349092826970934	1	-0.00824063736278459
1744	Abca6	1	1	0	1	1	0
1745	Abca7	0.317620063080457	1	0.00105005280190538	0.730257578124943	1	-0.00166328455641937
1746	Abca8a	1	1	0	1	1	0
1747	Abca8b	1	1	0	1	1	0
1748	Abca9	1	1	0	0.0999018164945527	0.941760229094837	-0.0114468118738758
1749	Abcb10	0.668823005478908	1	0.00569015733789576	0.269523998894444	1	-0.0200496390870283
1750	Abcb11	1	1	0	1	1	0
1751	Abcb1a	1	1	0	1	1	0
1752	Abcb1b	0.938321008179256	1	0.000543784113444433	0.213637885242376	1	-0.0131476359608562
1753	Abcb4	1	1	0	1	1	0
1754	Abcb5	1	1	0	1	1	0
1755	Abcb6	0.0231975109315089	0.410217533470669	-0.0617845167360579	0.0696767935018202	0.82524876308479	-0.058459051442179
1756	Abcb7	0.0327352531064897	0.4948823993484	-0.0502268244724463	0.945466759450898	1	-0.00166264240030513
1757	Abcb8	0.0190519034599059	0.366180924424204	0.0669769427993873	0.353890764106161	1	0.032501397274415
1758	Abcb9	0.467460767247119	1	0.00293903177854378	0.00410772477015353	0.151853494174762	0.0410936938017462
1759	Abcc1	0.366448069387818	1	0.0119984015199003	0.240213499040183	1	0.0212684479420977
1760	Abcc10	0.570474714456228	1	-0.00499257489053528	0.622995650951927	1	0.00445012496338959
1761	Abcc12	6.25973241608548e-08	9.85891118281014e-06	0.0615749738375112	4.18234159026322e-07	6.62249056539959e-05	0.0824471098793716
1762	Abcc2	0.60963001964912	1	-0.00106661221309226	1	1	0
1763	Abcc3	0.317616737696589	1	0.00163346672736002	1	1	0
1764	Abcc4	0.0730324271688742	0.760571307174574	0.0131548738087143	0.132612061826569	1	-0.015550838009211
1765	Abcc5	0.745434147714502	1	-0.00594542854418051	0.366510926209855	1	-0.0191984126780722
1766	Abcc6	0.317620909249784	1	0.000979474451202472	0.317818893045763	1	0.00163799771951255
1767	Abcc8	0.00991359156908587	0.24130173462208	0.00853825265498018	0.0261379063734036	0.502489307121073	0.012433447809667
1768	Abcc9	1	1	0	1	1	0
1769	Abcd1	0.715213069538206	1	-0.0023512313543985	0.86828978304738	1	0.0010332767141764
1770	Abcd2	0.416949326003335	1	-0.00444277817595836	0.0969704167544276	0.931194233534856	0.0123588563938917
1771	Abcd3	0.500074317586872	1	-0.014645581495188	0.218433228728392	1	0.0340767299019775
1772	Abcd4	0.476740505279917	1	0.026156485593835	0.284955601171689	1	0.04154935397607
1773	Abce1	0.558327651064968	1	0.0297133442573552	0.0165131382719485	0.378478559054807	-0.149188756045954
1774	Abcf1	0.570225930875953	1	0.0292359350148133	0.922479927156422	1	0.00582987269033786
1775	Abcf2	0.830162692891013	1	0.0108191070442953	0.971619012485879	1	-0.00206694464534241
1776	Abcf3	0.739621372965713	1	-0.0114029021129996	0.111098677113197	0.983787804671645	-0.0646007294411771
1777	Abcg1	0.157581431477511	1	0.0027279130072779	0.0860321193830034	0.90600553746208	0.00521251176335613
1778	Abcg2	0.848834446160722	1	-0.00872529733735206	0.0842063245306066	0.90600553746208	0.0980326096124596
1779	Abcg3	0.317617643996955	1	0.00138699640492626	0.31781695234393	1	0.00245806892103263
1780	Abcg4	1	1	0	1	1	0
1781	Abcg5	0.161683312397297	1	0.00279035389834935	0.171338954365264	1	-0.0101796526499336
1782	Abcg8	1	1	0	0.00336472213691376	0.132123607366235	-0.0447366299734435
1783	Abhd10	0.0467912670956616	0.604428244956765	0.0808437783100066	0.0304940738066795	0.54487162343866	0.10502207402019
1784	Abhd11	0.625537571438707	1	0.0141616874672538	0.407818180833834	1	-0.0305271270437521
1785	Abhd12	0.495428834343281	1	0.0200947925417191	0.705955602091682	1	0.0127213981699852
1786	Abhd12b	1	1	0	0.317822003404445	1	0.00119114720529994
1787	Abhd13	0.338031579784723	1	0.0248039204186268	0.200102961729792	1	-0.0370046667843283
1788	Abhd14a	0.105369972071083	0.876026197483307	-0.0698031978582045	0.466673318450889	1	-0.0335884312824835
1789	Abhd14b	0.0277878245041796	0.451505091882467	-0.0336244255704999	0.350545588164636	1	0.0151850193848627
1790	Abhd15	0.317618848145568	1	0.00118468661044034	0.317817257446457	1	0.00224687521618147
1791	Abhd16a	0.714202280454779	1	0.0103401682762712	0.0888129870423785	0.908147264926289	-0.050265267144588
1792	Abhd16b	1	1	0	1	1	0
1793	Abhd17a	0.672353535356133	1	0.0199597942214542	0.948908159386308	1	-0.0034380457760359
1794	Abhd17b	0.911025498034362	1	-0.00439630720211076	0.392562573752903	1	-0.0436599098462085
1795	Abhd17c	0.176306357659687	1	-0.0660033731408719	0.0101516413492948	0.277868160798727	-0.152757971054686
1796	Abhd18	0.163568838066274	1	-0.0177510210594735	0.932431663930227	1	-0.00112425595123853
1797	Abhd2	0.600537003674045	1	-0.00453409602252376	0.896745303763186	1	0.00143593882202753
1798	Abhd3	0.0680921094044683	0.731565441187799	0.0168584634255234	0.91215507211045	1	0.0013198283721937
1799	Abhd4	0.475002558567632	1	0.0166646788197507	0.297389685911108	1	0.028450050344686
1800	Abhd5	0.0540830649461466	0.640472227098476	-0.0649828999634645	0.431869056198655	1	0.0286667439502639
1801	Abhd6	0.727387613897819	1	0.00551026096076274	0.311420770526593	1	0.0197719328458015
1802	Abhd8	0.0983861225586918	0.849756035659411	0.0381529877891711	0.23382573567474	1	0.035095283456155
1803	Abi1	0.481897105121894	1	0.0230507167601777	0.639286748555676	1	-0.0160724015969313
1804	Abi2	0.25075642294677	1	0.0439956536168065	0.527055701976829	1	-0.0291547451320481
1805	Abi3	0.291009594317744	1	-0.00565213619461808	0.343801854350135	1	-0.00598645333451325
1806	Abi3bp	1	1	0	1	1	0
1807	Abl1	0.17334249138024	1	-0.0330039326876968	0.611865206462034	1	-0.0148039560869546
1808	Abl2	0.835413689441487	1	0.00374119905526418	0.534707677167153	1	0.0105885355326487
1809	Ablim1	0.799695248311199	1	-0.0038768269315262	0.155299200439606	1	-0.0201608561061317
1810	Ablim2	1	1	0	0.371978016474734	1	0.00525269960094487
1811	Ablim3	1	1	0	1	1	0
1812	Abo	1	1	0	1	1	0
1813	Abr	0.23446335137673	1	-0.0118953682684933	0.00322937007748974	0.129227455872592	0.0368705256092959
1814	Abra	0.317617425442193	1	0.0014361520571549	0.318255251263669	1	-0.00326281067783569
1815	Abracl	0.338607753209334	1	-0.0485140325443993	0.846952902875707	1	-0.0122755762677276
1816	Abt1	0.498324516960566	1	-0.0329342557173813	0.133247771659051	1	-0.0831167069042825
1817	Abtb1	0.0844252662217854	0.807570202501313	0.0503425776122577	0.344962836953473	1	0.0366954929151917
1818	Abtb2	0.594969344432325	1	-0.00364748459029957	0.0325647785600019	0.565521445567358	-0.0275389263220466
1819	AC025913.2	1	1	0	1	1	0
1820	AC027700.1	1	1	0	1	1	0
1821	AC027700.2	1	1	0	1	1	0
1822	AC034099.1	1	1	0	1	1	0
1823	AC055772.2	1	1	0	1	1	0
1824	AC055777.1	0.157532468277165	1	0.00216180891866549	1	1	0
1825	AC055777.2	1	1	0	1	1	0
1826	AC061963.1	0.317939163221594	1	-0.00230390887946286	0.318255273801146	1	-0.00318711636192562
1827	AC061963.3	0.3179390008128	1	-0.00272618533765906	1	1	0
1828	AC068459.1	1	1	0	1	1	0
1829	AC068459.2	1	1	0	1	1	0
1830	AC069074.2	1	1	0	1	1	0
1831	AC069561.5	1	1	0	1	1	0
1832	AC079644.16	1	1	0	1	1	0
1833	AC079680.1	0.637609748079571	1	-0.00118651707890935	0.157528179105885	1	0.00420578157318102
1834	AC079680.2	1	1	0	1	1	0
1835	AC079680.3	1	1	0	1	1	0
1836	AC079681.2	1	1	0	1	1	0
1837	AC087559.2	1	1	0	1	1	0
1838	AC087559.3	1	1	0	1	1	0
1839	AC087891.1	1	1	0	1	1	0
1840	AC087891.2	1	1	0	1	1	0
1841	AC091260.2	1	1	0	1	1	0
1842	AC091458.2	1	1	0	1	1	0
1843	AC091458.3	1	1	0	1	1	0
1844	AC091458.5	1	1	0	1	1	0
1845	AC091458.6	1	1	0	1	1	0
1846	AC091522.1	1	1	0	1	1	0
1847	AC091683.5	1	1	0	1	1	0
1848	AC091764.1	1	1	0	1	1	0
1849	AC091764.2	1	1	0	1	1	0
1850	AC091764.3	1	1	0	1	1	0
1851	AC091785.1	1	1	0	1	1	0
1852	AC091785.2	0.46315431483778	1	-0.00281002432418762	0.161104576167379	1	0.00402483937560041
1853	AC091785.3	1	1	0	1	1	0
1854	AC092710.3	0.296214294306153	1	0.00297432836674525	0.0540507746207046	0.721900886266508	0.00921198379327525
1855	AC093316.1	1	1	0	1	1	0
1856	AC093316.2	1	1	0	1	1	0
1857	AC093467.1	0.31761854147728	1	0.00122772165764378	0.899799191558732	1	0.000638611076377117
1858	AC098712.1	1	1	0	1	1	0
1859	AC098716.1	1	1	0	1	1	0
1860	AC098839.1	1	1	0	1	1	0
1861	AC098839.2	1	1	0	1	1	0
1862	AC098839.3	1	1	0	1	1	0
1863	AC099715.1	1	1	0	1	1	0
1864	AC099934.3	1	1	0	1	1	0
1865	AC099934.4	1	1	0	1	1	0
1866	AC099934.5	0.661166906234188	1	-0.00100347300468226	0.73704855040394	1	0.00103233872450669
1867	AC099934.7	1	1	0	0.318255042618479	1	-0.00437956913464429
1868	AC100378.1	1	1	0	1	1	0
1869	AC100590.1	1	1	0	1	1	0
1870	AC100590.3	1	1	0	1	1	0
1871	AC101677.2	1	1	0	1	1	0
1872	AC101709.1	1	1	0	1	1	0
1873	AC101882.1	1	1	0	1	1	0
1874	AC101882.2	1	1	0	1	1	0
1875	AC102009.1	1	1	0	1	1	0
1876	AC102264.1	1	1	0	1	1	0
1877	AC102312.1	1	1	0	1	1	0
1878	AC102312.2	1	1	0	1	1	0
1879	AC102435.2	1	1	0	1	1	0
1880	AC102435.3	1	1	0	1	1	0
1881	AC102582.2	1	1	0	1	1	0
1882	AC102626.1	1	1	0	1	1	0
1883	AC104832.1	0.15958991827502	1	0.00218411544984942	0.747856704057302	1	-0.00117203187598441
1884	AC104834.1	1	1	0	1	1	0
1885	AC104880.1	1	1	0	0.158396824332675	1	0.00597008544934895
1886	AC105167.1	1	1	0	1	1	0
1887	AC105169.1	1	1	0	1	1	0
1888	AC105169.2	1	1	0	1	1	0
1889	AC105169.3	1	1	0	1	1	0
1890	AC107681.1	1	1	0	1	1	0
1891	AC107740.1	1	1	0	1	1	0
1892	AC107752.1	1	1	0	1	1	0
1893	AC107755.1	1	1	0	1	1	0
1894	AC107808.1	1	1	0	1	1	0
1895	AC107808.2	1	1	0	1	1	0
1896	AC107851.1	1	1	0	1	1	0
1897	AC108401.1	0.239831746886126	1	-0.00635953590756732	0.0475060710354169	0.690174327453796	0.00954319691817815
1898	AC108401.2	1	1	0	1	1	0
1899	AC108401.3	0.317939537130144	1	-0.00178926427933821	1	1	0
1900	AC108437.1	1	1	0	1	1	0
1901	AC108846.2	1	1	0	1	1	0
1902	AC108846.3	1	1	0	1	1	0
1903	AC108846.4	1	1	0	1	1	0
1904	AC110091.1	1	1	0	0.317818017207501	1	0.00189252967472009
1905	AC110091.3	1	1	0	1	1	0
1906	AC110091.4	1	1	0	1	1	0
1907	AC110381.2	0.136288628902648	1	-0.0104614068581784	0.160199814191585	1	0.00359871337402042
1908	AC110521.1	1	1	0	1	1	0
1909	AC110816.2	1	1	0	1	1	0
1910	AC110901.1	1	1	0	1	1	0
1911	AC111044.1	1	1	0	1	1	0
1912	AC111092.1	1	1	0	1	1	0
1913	AC112259.2	1	1	0	1	1	0
1914	AC112265.1	1	1	0	1	1	0
1915	AC112680.3	1	1	0	1	1	0
1916	AC112680.4	1	1	0	1	1	0
1917	AC113059.2	1	1	0	1	1	0
1918	AC113082.3	1	1	0	1	1	0
1919	AC113082.4	1	1	0	1	1	0
1920	AC113095.1	1	1	0	1	1	0
1921	AC113107.1	1	1	0	1	1	0
1922	AC113158.1	1	1	0	1	1	0
1923	AC113204.1	1	1	0	1	1	0
1924	AC113291.1	1	1	0	1	1	0
1925	AC113291.2	1	1	0	1	1	0
1926	AC113291.3	1	1	0	1	1	0
1927	AC113304.1	1	1	0	1	1	0
1928	AC113439.1	1	1	0	1	1	0
1929	AC113508.1	1	1	0	1	1	0
1930	AC113508.2	1	1	0	1	1	0
1931	AC113508.3	1	1	0	1	1	0
1932	AC113508.4	0.317618036187835	1	0.00131015682260026	1	1	0
1933	AC113527.1	1	1	0	1	1	0
1934	AC114002.1	1	1	0	1	1	0
1935	AC114002.2	0.31761745846873	1	0.001428387859943	1	1	0
1936	AC114002.3	0.159800004200662	1	0.00224588919804408	0.318255056147917	1	-0.00426998823193932
1937	AC114412.1	1	1	0	1	1	0
1938	AC114412.2	1	1	0	1	1	0
1939	AC114575.1	1	1	0	1	1	0
1940	AC114575.2	1	1	0	1	1	0
1941	AC114645.3	1	1	0	1	1	0
1942	AC114645.4	1	1	0	1	1	0
1943	AC114678.1	0.317620086543214	1	0.00104788591412365	1	1	0
1944	AC115300.1	1	1	0	1	1	0
1945	AC115747.1	1	1	0	1	1	0
1946	AC115785.1	1	1	0	1	1	0
1947	AC115805.1	1	1	0	1	1	0
1948	AC115805.2	1	1	0	1	1	0
1949	AC116180.1	1	1	0	1	1	0
1950	AC116465.2	1	1	0	1	1	0
1951	AC116589.11	1	1	0	1	1	0
1952	AC116589.3	1	1	0	1	1	0
1953	AC116589.8	1	1	0	1	1	0
1954	AC116680.1	1	1	0	1	1	0
1955	AC117195.1	1	1	0	1	1	0
1956	AC117198.1	1	1	0	1	1	0
1957	AC117205.1	1	1	0	1	1	0
1958	AC117209.1	1	1	0	1	1	0
1959	AC117232.2	1	1	0	1	1	0
1960	AC117232.4	1	1	0	1	1	0
1961	AC117236.1	1	1	0	1	1	0
1962	AC117245.1	1	1	0	1	1	0
1963	AC117245.2	1	1	0	1	1	0
1964	AC117245.4	0.288526955227672	1	-0.00397592073357971	0.158014996202334	1	-0.00990872345148564
1965	AC117245.5	1	1	0	1	1	0
1966	AC117570.1	1	1	0	1	1	0
1967	AC117639.2	1	1	0	1	1	0
1968	AC117688.1	1	1	0	1	1	0
1969	AC117689.1	1	1	0	1	1	0
1970	AC117703.1	1	1	0	1	1	0
1971	AC118202.1	1	1	0	1	1	0
1972	AC118222.1	1	1	0	1	1	0
1973	AC118222.2	1	1	0	1	1	0
1974	AC118476.2	1	1	0	1	1	0
1975	AC118476.3	1	1	0	1	1	0
1976	AC118476.4	1	1	0	1	1	0
1977	AC118476.5	1	1	0	1	1	0
1978	AC118476.6	0.00555013472165403	0.164283987760959	0.0135493290929053	0.784353562130934	1	-0.0011828724590116
1979	AC118476.7	1	1	0	1	1	0
1980	AC118750.1	1	1	0	1	1	0
1981	AC119892.1	1	1	0	1	1	0
1982	AC119892.2	1	1	0	1	1	0
1983	AC120002.3	1	1	0	1	1	0
1984	AC120383.1	1	1	0	0.317819328268408	1	0.00154454102389311
1985	AC120383.2	1	1	0	1	1	0
1986	AC120383.3	1	1	0	1	1	0
1987	AC120386.1	1	1	0	1	1	0
1988	AC120394.4	1	1	0	1	1	0
1989	AC120555.1	1	1	0	1	1	0
1990	AC120843.1	0.317939082155731	1	-0.00248821442066113	1	1	0
1991	AC121286.1	1	1	0	1	1	0
1992	AC121504.1	1	1	0	1	1	0
1993	AC121569.2	1	1	0	1	1	0
1994	AC121569.3	1	1	0	1	1	0
1995	AC121569.4	1	1	0	1	1	0
1996	AC121583.2	1	1	0	1	1	0
1997	AC121788.2	1	1	0	1	1	0
1998	AC121788.3	1	1	0	1	1	0
1999	AC121788.4	1	1	0	1	1	0
[truncated: 27,543 more rows]
