# Supplementary material for: Diverse Routes toward Early Somites in the Mouse Embryo
Source: Dev Cell. 2021 Jan 11;56(1):141–153.e6. doi: 10.1016/j.devcel.2020.11.013 (PMC7808755; doi:10.1016/j.devcel.2020.11.013)
Supplement: Table S3. Genes Spatially Enriched in Anterior and Posterior Mesoderm, Related to Figures 3 and S3 — Genes enriched in the anterior and posterior mesoderm of the Peng et al. (2019) dataset; lists resulting from the “Gene Search by Pattern” tool provided by the eGastrulation database (see STAR Methods), and used as input for Z score calculations in Figure S3C. [file mmc4.xlsx]

## Sheet: Posterior-emriched
GeneSymbol	GeneID	Ensembl	FullName	RCC
Peli3	240518	ENSMUSG00000024901	Pellino 3	0.552828
Adamtsl2	77794	ENSMUSG00000036040	ADAMTS-like 2	0.539409
Asb5	76294	ENSMUSG00000031519	Ankyrin repeat and SOCs box-containing 5	0.534523
Ppp1r2-ps9	67395	ENSMUSG00000045217	Protein phosphatase 1, regulatory (inhibitor) subunit 2, pseudogene 9	0.534523
Kcnj15	16516	ENSMUSG00000062609	Potassium inwardly-rectifying channel, subfamily J, member 15	0.532954
Gm1631	381371	ENSMUSG00000064263	Predicted gene 1631	0.531514
Sowahd	245381	ENSMUSG00000044400	Sosondowah ankyrin repeat domain family member D	0.52843
Otop3	69602	ENSMUSG00000018862	Otopetrin 3	0.527786
Grin2c	14813	ENSMUSG00000020734	Glutamate receptor, ionotropic, NMDA2C (epsilon 3)	0.52767
Tnfrsf1a	21937	ENSMUSG00000030341	Tumor necrosis factor receptor superfamily, member 1a	0.522641
Cbr3	109857	ENSMUSG00000022947	Carbonyl reductase 3	0.52211
Avpr1a	54140	ENSMUSG00000020123	Arginine vasopressin receptor 1A	0.51994
Fam212a	68176	ENSMUSG00000042106	Family with sequence similarity 212, member A	0.518365
Ptgs1	19224	ENSMUSG00000047250	Prostaglandin-endoperoxide synthase 1	0.517282
Dll1	13388	ENSMUSG00000014773	Delta-like 1 (Drosophila)	0.515499
Msgn1	56184	ENSMUSG00000047002	Mesogenin 1	0.514028
Car3	12350	ENSMUSG00000027559	Carbonic anhydrase 3	0.512824
Rhbg	58176	ENSMUSG00000001417	Rhesus blood group-associated B glycoprotein	0.51219
Aldh1a2	19378	ENSMUSG00000013584	Aldehyde dehydrogenase family 1, subfamily A2	0.504772
Dock11	75974	ENSMUSG00000031093	Dedicator of cytokinesis 11	0.50247
4930479D17Rik	74925	ENSMUSG00000085238	RIKEN cDNA 4930479D17 gene	0.501382
2610528A11Rik	70045	ENSMUSG00000096001	RIKEN cDNA 2610528A11 gene	0.498173
Chst7	60322	ENSMUSG00000037347	Carbohydrate (N-acetylglucosamino) sulfotransferase 7	0.496691
Dll3	13389	ENSMUSG00000003436	Delta-like 3 (Drosophila)	0.496566
Frzb	20378	ENSMUSG00000027004	Frizzled-related protein	0.49452
Lef1	16842	ENSMUSG00000027985	Lymphoid enhancer binding factor 1	0.492811
S1pr5	94226	ENSMUSG00000045087	Sphingosine-1-phosphate receptor 5	0.492284
Rab8b	235442	ENSMUSG00000036943	RAB8B, member RAS oncogene family	0.491028
Fbp1	14121	ENSMUSG00000069805	Fructose bisphosphatase 1	0.489842
Htra1	56213	ENSMUSG00000006205	HtrA serine peptidase 1	0.488055
Notch1	18128	ENSMUSG00000026923	Notch 1	0.487239
Cdh17	12557	ENSMUSG00000028217	Cadherin 17	0.485588
Slit3	20564	ENSMUSG00000056427	Slit homolog 3 (Drosophila)	0.485322
Gm826	329554	-	Predicted gene 826	0.481892
Pcdh8	18530	ENSMUSG00000036422	Protocadherin 8	0.480254
Myrfl	237558	ENSMUSG00000034057	Myelin regulatory factor-like	0.478988
Aplnr	23796	ENSMUSG00000044338	Apelin receptor	0.477946
Cacna1s	12292	ENSMUSG00000026407	Calcium channel, voltage-dependent, L type, alpha 1S subunit	0.477581
Pdlim4	30794	ENSMUSG00000020388	PDZ and LIM domain 4	0.47733
Wnt2	22413	ENSMUSG00000010797	Wingless-related MMTV integration site 2	0.477125
Epb4.1l2	13822	ENSMUSG00000019978	Erythrocyte protein band 4.1-like 2	0.475871
Tbx6	21389	ENSMUSG00000030699	T-box 6	0.475832
Plxna2	18845	ENSMUSG00000026640	Plexin A2	0.474584
Rftn1	76438	-	Raftlin lipid raft linker 1	0.474252
Pcdh19	279653	ENSMUSG00000051323	Protocadherin 19	0.473756
Klra7	16638	ENSMUSG00000067599	Killer cell lectin-like receptor, subfamily A, member 7	0.471853
Rspo3	72780	ENSMUSG00000019880	R-spondin 3 homolog (Xenopus laevis)	0.470448
Arg1	11846	ENSMUSG00000019987	Arginase, liver	0.466319
Hes7	84653	-	Hairy and enhancer of split 7 (Drosophila)	0.466001
Hoxa2	15399	-	Homeobox A2	0.464369
Cdh2	12558	ENSMUSG00000024304	Cadherin 2	0.463464
Limch1	77569	ENSMUSG00000037736	LIM and calponin homology domains 1	0.463325
9530026F06Rik	77341	ENSMUSG00000085447	RIKEN cDNA 9530026F06 gene	0.463045
Dusp6	67603	ENSMUSG00000019960	Dual specificity phosphatase 6	0.462684
Rimbp2	231760	ENSMUSG00000029420	RIMS binding protein 2	0.461595
Egln3	112407	ENSMUSG00000035105	EGL nine homolog 3 (C. elegans)	0.461468
Fgf4	14175	ENSMUSG00000050917	Fibroblast growth factor 4	0.458657
Igfbp4	16010	-	Insulin-like growth factor binding protein 4	0.458486
Meox1	17285	ENSMUSG00000001493	Mesenchyme homeobox 1	0.458484
Gpr114	382045	ENSMUSG00000061577	G protein-coupled receptor 114	0.457332
Gm16576	100504191	ENSMUSG00000087543	Predicted gene 16576	0.457116
T	20997	ENSMUSG00000062327	Brachyury	0.45674
Ifitm1	68713	ENSMUSG00000025491	Interferon induced transmembrane protein 1	0.456071
Atp1a4	27222	ENSMUSG00000007107	ATPase, Na+/K+ transporting, alpha 4 polypeptide	0.45466
Sost	74499	ENSMUSG00000001494	Sclerostin	0.454251
Gm6578	625347	ENSMUSG00000057223	Predicted gene 6578	0.454071
Fgf15	14170	ENSMUSG00000031073	Fibroblast growth factor 15	0.453223
4933412E24Rik	71088	ENSMUSG00000071749	RIKEN cDNA 4933412E24 gene	0.452667
Actl10	70362	ENSMUSG00000078129	Actin-like 10	0.452667
Gm2799	100040482	ENSMUSG00000096194	Predicted gene 2799	0.452667
Gm4251	100043132	-	Predicted gene 4251	0.452667
Prss58	232717	ENSMUSG00000051936	Protease, serine 58	0.452667
Slc38a8	234788	ENSMUSG00000034224	Solute carrier family 38, member 8	0.452412
Pcdhb6	93877	ENSMUSG00000051678	Protocadherin beta 6	0.451333
Lamp3	239739	ENSMUSG00000041247	Lysosomal-associated membrane protein 3	0.450998
Rhox2d	434760	ENSMUSG00000095698	Reproductive homeobox 2D	0.449354
Lsamp	268890	ENSMUSG00000061080	Limbic system-associated membrane protein	0.44919
Mex3b	108797	ENSMUSG00000057706	Mex3 homolog B (C. elegans)	0.447685
Gfra3	14587	ENSMUSG00000024366	Glial cell line derived neurotrophic factor family receptor alpha 3	0.446602
Slc44a5	242259	ENSMUSG00000028360	Solute carrier family 44, member 5	0.445554
Mixl1	27217	ENSMUSG00000026497	Mix1 homeobox-like 1 (Xenopus laevis)	0.445227
Galnt1	14423	ENSMUSG00000000420	UDP-N-acetyl-alpha-D-galactosamine:polypeptide N-acetylgalactosaminyltransferase 1	0.445075
Gal	14419	ENSMUSG00000024907	Galanin	0.444889
Serpina3c	16625	-	Serine (or cysteine) peptidase inhibitor, clade A, member 3C	0.444494
Aqp9	64008	ENSMUSG00000032204	Aquaporin 9	0.444089
Lect1	16840	ENSMUSG00000022025	Leukocyte cell derived chemotaxin 1	0.443443
Car1	12346	ENSMUSG00000027556	Carbonic anhydrase 1	0.443292
Cntnap1	53321	ENSMUSG00000017167	Contactin associated protein-like 1	0.443235
Hoxb3	15410	-	Homeobox B3	0.443016
Epha4	13838	ENSMUSG00000026235	Eph receptor A4	0.442772
Pyroxd2	74580	ENSMUSG00000060224	Pyridine nucleotide-disulphide oxidoreductase domain 2	0.442165
Smc6	67241	ENSMUSG00000020608	Structural maintenance of chromosomes 6	0.441695
Crabp1	12903	ENSMUSG00000032291	Cellular retinoic acid binding protein I	0.441249
Tdgf1	21667	ENSMUSG00000032494	Teratocarcinoma-derived growth factor 1	0.440272
Wnt10a	22409	-	Wingless related MMTV integration site 10a	0.439884
Comp	12845	ENSMUSG00000031849	Cartilage oligomeric matrix protein	0.439818
Adipoq	11450	ENSMUSG00000022878	Adiponectin, C1Q and collagen domain containing	0.438621
Gas1	14451	ENSMUSG00000052957	Growth arrest specific 1	0.437831
Kcnk10	72258	ENSMUSG00000033854	Potassium channel, subfamily K, member 10	0.437795
Tat	234724	ENSMUSG00000001670	Tyrosine aminotransferase	0.436174
Tmem132c	208213	ENSMUSG00000034324	Transmembrane protein 132C	0.435879
Cnksr3	215748	ENSMUSG00000015202	Cnksr family member 3	0.434936
Itga8	241226	ENSMUSG00000026768	Integrin alpha 8	0.434344
Ypel3	66090	ENSMUSG00000042675	Yippee-like 3 (Drosophila)	0.433671
Gm11166	625850	-	Predicted gene 11166	0.433453
Arl4d	80981	ENSMUSG00000034936	ADP-ribosylation factor-like 4D	0.432931
Cd83	12522	ENSMUSG00000015396	CD83 antigen	0.432738
6030468B19Rik	77727	ENSMUSG00000025573	RIKEN cDNA 6030468B19 gene	0.432641
Tnni1	21952	ENSMUSG00000026418	Troponin I, skeletal, slow 1	0.432502
BC089491	280621	ENSMUSG00000046750	CDNA sequence BC089491	0.432326
Cdh20	23836	ENSMUSG00000050840	Cadherin 20	0.432095
Myl2	17906	ENSMUSG00000013936	Myosin, light polypeptide 2, regulatory, cardiac, slow	0.431864
Hoxb1	15407	ENSMUSG00000018973	Homeobox B1	0.431751
9330175E14Rik	320377	ENSMUSG00000097194	RIKEN cDNA 9330175E14 gene	0.431256
D030018L15Rik	402773	-	RIKEN cDNA D030018L15 gene	0.430282
Mybphl	68753	ENSMUSG00000068745	Myosin binding protein H-like	0.429813
Pik3ap1	83490	ENSMUSG00000025017	Phosphoinositide-3-kinase adaptor protein 1	0.429749
Vmn2r103	627636	ENSMUSG00000091771	Vomeronasal 2, receptor 103	0.429337
Gm7244	638580	-	Predicted gene 7244	0.429141
AF067063	380878	-	CDNA sequence AF067063	0.428892
Fabp7	12140	ENSMUSG00000019874	Fatty acid binding protein 7, brain	0.428705
Hoxb2	103889	ENSMUSG00000075588	Homeobox B2	0.427507
Zfp57	22715	ENSMUSG00000036036	Zinc finger protein 57	0.426947
Pdzk1	59020	ENSMUSG00000038298	PDZ domain containing 1	0.426783
Duoxa2	66811	ENSMUSG00000027225	Dual oxidase maturation factor 2	0.426409
Chst2	54371	ENSMUSG00000033350	Carbohydrate sulfotransferase 2	0.426211
Tmc5	74424	ENSMUSG00000030650	Transmembrane channel-like gene family 5	0.425973
Sparcl1	13602	ENSMUSG00000029309	SPARC-like 1	0.425801
Gabra5	110886	ENSMUSG00000055078	Gamma-aminobutyric acid (GABA) A receptor, subunit alpha 5	0.42549
Chst9	71367	ENSMUSG00000047161	Carbohydrate (N-acetylgalactosamine 4-0) sulfotransferase 9	0.424855
Col13a1	12817	ENSMUSG00000058806	Collagen, type XIII, alpha 1	0.424613
Olfr281	258277	ENSMUSG00000032987	Olfactory receptor 281	0.424
Rhox11	194738	ENSMUSG00000051038	Reproductive homeobox 11	0.424
Wfdc6a	209351	ENSMUSG00000074595	WAP four-disulfide core domain 6A	0.424
Fgf3	14174	-	Fibroblast growth factor 3	0.423945
Pik3c2b	240752	ENSMUSG00000026447	Phosphoinositide-3-kinase, class 2, beta polypeptide	0.423278
Zfp385b	241494	ENSMUSG00000027016	Zinc finger protein 385B	0.423216
Dact1	59036	ENSMUSG00000044548	Dapper homolog 1, antagonist of beta-catenin (xenopus)	0.422563
Olfr403	404316	ENSMUSG00000070378	Olfactory receptor 403	0.422223
3110045C21Rik	67303	ENSMUSG00000097503	RIKEN cDNA 3110045C21 gene	0.421532
Zeb2	24136	ENSMUSG00000026872	Zinc finger E-box binding homeobox 2	0.420743
Ptk7	71461	ENSMUSG00000023972	PTK7 protein tyrosine kinase 7	0.420594
Wnt3a	22416	ENSMUSG00000009900	Wingless-related MMTV integration site 3A	0.419692
Dach1	13134	ENSMUSG00000055639	Dachshund 1 (Drosophila)	0.41963
Tceal8	66684	ENSMUSG00000051579	Transcription elongation factor A (SII)-like 8	0.419369
Lrp8	16975	-	Low density lipoprotein receptor-related protein 8, apolipoprotein e receptor	0.419154
Slc38a4	69354	ENSMUSG00000022464	Solute carrier family 38, member 4	0.4187
Myadm	50918	ENSMUSG00000068566	Myeloid-associated differentiation marker	0.418514
Gm5083	328235	ENSMUSG00000089815	Predicted gene 5083	0.41845
Lta	16992	ENSMUSG00000024402	Lymphotoxin A	0.417601
Oxct2b	353371	ENSMUSG00000076438	3-oxoacid CoA transferase 2B	0.417601
B020018J22Rik	100126692	-	Riken cDNA B020018J22 gene	0.41756
Pdlim5	56376	ENSMUSG00000028273	PDZ and LIM domain 5	0.417474
Rasd1	19416	ENSMUSG00000049892	RAS, dexamethasone-induced 1	0.417436
C920009B18Rik	606736	ENSMUSG00000097352	RIKEN cDNA C920009B18 gene	0.416349
Rad51ap2	209550	ENSMUSG00000086022	RAD51 associated protein 2	0.414885
Adam19	11492	ENSMUSG00000011256	A disintegrin and metallopeptidase domain 19 (meltrin beta)	0.414465
Plb1	665270	ENSMUSG00000029134	Phospholipase B1	0.414175
Ankrd7	75196	ENSMUSG00000029517	Ankyrin repeat domain 7	0.413075
1700028J19Rik	70004	ENSMUSG00000038782	RIKEN cDNA 1700028J19 gene	0.412774
Exoc6b	75914	ENSMUSG00000033769	Exocyst complex component 6B	0.412273
Alx3	11694	ENSMUSG00000014603	Aristaless-like homeobox 3	0.412253
Epha5	13839	-	Eph receptor A5	0.412177
Nkg7	72310	ENSMUSG00000004612	Natural killer cell group 7 sequence	0.410107
Ivns1abp	117198	ENSMUSG00000023150	Influenza virus NS1A binding protein	0.410081
Vmn2r78	637896	ENSMUSG00000091962	Vomeronasal 2, receptor 78	0.409432
Sv2b	64176	ENSMUSG00000053025	Synaptic vesicle glycoprotein 2 b	0.406094
Cdh23	22295	ENSMUSG00000012819	Cadherin 23 (otocadherin)	0.403856
Avpr1b	26361	ENSMUSG00000026432	Arginine vasopressin receptor 1B	0.402314
Hcst	23900	ENSMUSG00000064109	Hematopoietic cell signal transducer	0.400985
Pus10	74467	ENSMUSG00000020280	Pseudouridylate synthase 10	0.400906
Nkpd1	69547	ENSMUSG00000060621	NTPase, KAP family P-loop domain containing 1	0.400429

## Sheet: Anterior-enriched
GeneSymbol	GeneID	Ensembl	FullName	RCC
Mucl1	20771	-	Mucin-like 1	0.713987
Olfr1043	258570	ENSMUSG00000075201	Olfactory receptor 1043	0.620587
Pcdhb22	93893	ENSMUSG00000073591	Protocadherin beta 22	0.620587
Vmn1r135	667404	ENSMUSG00000095064	Vomeronasal 1 receptor 135	0.620587
Olfr1305	258396	ENSMUSG00000074955	Olfactory receptor 1305	0.58611
Abcg8	67470	ENSMUSG00000024254	ATP-binding cassette, sub-family G (WHITE), member 8	0.579644
Vmn1r87	171261	ENSMUSG00000070815	Vomeronasal 1 receptor 87	0.536643
Fbxw13	211305	ENSMUSG00000049314	F-box and WD-40 domain protein 13	0.531936
Sdr9c7	70061	ENSMUSG00000040127	4short chain dehydrogenase/reductase family 9C, member 7	0.530817
1500009C09Rik	76505	ENSMUSG00000068099	RIKEN cDNA 1500009C09 gene	0.527228
Colec11	71693	ENSMUSG00000036655	Collectin sub-family member 11	0.518531
Pear1	73182	ENSMUSG00000028073	Platelet endothelial aggregation receptor 1	0.511435
Gm6696	626682	ENSMUSG00000074434	Predicted gene 6696	0.499996
Tcl1b3	27378	-	T cell leukemia/lymphoma 1B, 3	0.499996
Ripply1	622473	ENSMUSG00000072945	Ripply1 homolog (zebrafish)	0.498052
Dcstamp	75766	ENSMUSG00000022303	Dentrocyte expressed seven transmembrane protein	0.497174
4930524O08Rik	74700	ENSMUSG00000098627	RIKEN cDNA 4930524O08 gene	0.49553
Olfr1013	258757	ENSMUSG00000053287	Olfactory receptor 1013	0.495451
Olfr773	257664	ENSMUSG00000096000	Olfactory receptor 773	0.494553
Il22	50929	ENSMUSG00000074695	Interleukin 22	0.49346
Olfr1023	258580	ENSMUSG00000050128	Olfactory receptor 1023	0.49346
Olfr960	258276	ENSMUSG00000059867	Olfactory receptor 960	0.49346
Olfr399	259006	ENSMUSG00000043692	Olfactory receptor 399	0.491145
Gm10334	100040233	ENSMUSG00000071517	Predicted gene 10334	0.490701
A630077J23Rik	319973	ENSMUSG00000086864	RIKEN cDNA A630077J23 gene	0.486924
Olfr1087	258843	ENSMUSG00000075174	Olfactory receptor 1087	0.485561
Chodl	246048	ENSMUSG00000022860	Chondrolectin	0.480334
Wdr72	546144	ENSMUSG00000044976	WD repeat domain 72	0.478969
Ankrd22	52024	ENSMUSG00000024774	Ankyrin repeat domain 22	0.476878
Tnc	21923	ENSMUSG00000028364	Tenascin C	0.473914
Mrgprb2	243979	ENSMUSG00000050425	MAS-related GPR, member B2	0.473423
Rasgef1a	70727	ENSMUSG00000030134	RasGEF domain family, member 1A	0.466088
Olfr485	258041	-	Olfactory receptor 485	0.45995
E130114P18Rik	319865	-	RIKEN cDNA E130114P18 gene	0.4596
Olfr862	258555	ENSMUSG00000063842	Olfactory receptor 862	0.459247
Spink4	20731	ENSMUSG00000028415	Serine peptidase inhibitor, Kazal type 4	0.454507
Slxl1	75140	ENSMUSG00000067909	Slx-like 1	0.449901
AW112010	107350	ENSMUSG00000075010	Expressed sequence AW112010	0.449064
Foxl1	14241	ENSMUSG00000097084	Forkhead box L1	0.446186
Sim2	20465	ENSMUSG00000062713	Single-minded homolog 2 (Drosophila)	0.442908
Psg16	26436	ENSMUSG00000066760	Pregnancy specific glycoprotein 16	0.442609
Wnt16	93735	ENSMUSG00000029671	Wingless-related MMTV integration site 16	0.442609
Celf6	76183	ENSMUSG00000032297	CUGBP, Elav-like family member 6	0.442079
Gm17830	100415784	-	Predicted gene, 17830	0.441646
Vmn1r208	171252	ENSMUSG00000071493	Vomeronasal 1 receptor 208	0.438978
1700054A03Rik	78457	-	RIKEN cDNA 1700054A03 gene	0.437519
2700089I24Rik	72647	-	RIKEN cDNA 2700089I24 gene	0.437519
Pinc	723792	-	Pregnancy induced noncoding RNA	0.437519
Vnn3	26464	ENSMUSG00000020010	Vanin 3	0.437519
A930003A15Rik	68162	-	RIKEN cDNA A930003A15 gene	0.436818
4930401C15Rik	73803	-	RIKEN cDNA 4930401C15 gene	0.43617
4930412B13Rik	73938	ENSMUSG00000086221	RIKEN cDNA 4930412B13 gene	0.43617
4930571K23Rik	75861	ENSMUSG00000090457	RIKEN cDNA 4930571K23 gene	0.43617
4931431F19Rik	70980	ENSMUSG00000055643	RIKEN cDNA 4931431F19 gene	0.43617
4933406D12Rik	74065	ENSMUSG00000085796	RIKEN cDNA 4933406D12 gene	0.43617
C030013G03Rik	77414	-	RIKEN cDNA C030013G03 gene	0.43617
Erg	13876	ENSMUSG00000040732	Avian erythroblastosis virus E-26 (v-ets) oncogene related	0.43617
Gcg	14526	ENSMUSG00000000394	Glucagon	0.43617
Gm11468	670775	ENSMUSG00000084840	Predicted gene 11468	0.43617
Gm3763	100042275	ENSMUSG00000094860	Predicted gene 3763	0.43617
Gm4214	100043079	ENSMUSG00000092297	Predicted gene 4214	0.43617
Gm4907	236749	ENSMUSG00000068113	Predicted gene 4907	0.43617
Hrasls5	66727	ENSMUSG00000024973	HRAS-like suppressor family, member 5	0.43617
Ifna12	242519	ENSMUSG00000073811	Interferon alpha 12	0.43617
Il12a	16159	ENSMUSG00000027776	Interleukin 12a	0.43617
Krt16	16666	ENSMUSG00000053797	Keratin 16	0.43617
Krtap13	16699	ENSMUSG00000050224	Keratin associated protein 13	0.43617
LOC100048884	100048884	ENSMUSG00000078674|Vega:OTTMUSG00000007486	-	0.43617
Lce3a	545548	ENSMUSG00000054325	Late cornified envelope 3A	0.43617
Mbl1	17194	ENSMUSG00000037780	Mannose-binding lectin (protein A) 1	0.43617
Olfr1362	258739	ENSMUSG00000051258	Olfactory receptor 1362	0.43617
Olfr303	258612	ENSMUSG00000039608	Olfactory receptor 303	0.43617
Olfr513	258718	ENSMUSG00000051200	Olfactory receptor 513	0.43617
Olfr812	258791	ENSMUSG00000049052	Olfactory receptor 812	0.43617
Prss30	30943	ENSMUSG00000024124	Protease, serine 30	0.43617
Spink6	433180	ENSMUSG00000055095	Serine peptidase inhibitor, Kazal type 6	0.43617
Tppp2	219038	ENSMUSG00000008813	Tubulin polymerization-promoting protein family member 2	0.43617
Vmn1r114	100042996	ENSMUSG00000094085	Vomeronasal 1 receptor 114	0.43617
Vmn1r202	171258	ENSMUSG00000094379	Vomeronasal 1 receptor 202	0.43617
Yipf7	75581	ENSMUSG00000029158	Yip1 domain family, member 7	0.43617
Gsdma2	76758	ENSMUSG00000017211	Gasdermin A2	0.434653
9530003J23Rik	77397	ENSMUSG00000020177	RIKEN cDNA 9530003J23 gene	0.433391
Vmn1r54	113851	ENSMUSG00000047203	Vomeronasal 1 receptor 54	0.433391
Chrna3	110834	ENSMUSG00000032303	Cholinergic receptor, nicotinic, alpha polypeptide 3	0.432515
Olfr1009	258565	ENSMUSG00000043226	Olfactory receptor 1009	0.429336
Lipk	240633	ENSMUSG00000024771	Lipase, family member K	0.429264
Olfr917	258183	ENSMUSG00000063225	Olfactory receptor 917	0.429264
Cd48	12506	ENSMUSG00000015355	CD48 antigen	0.42712
Gp2	67133	ENSMUSG00000030954	Glycoprotein 2 (zymogen granule membrane)	0.42712
Mrgpra6	381886	-	MAS-related GPR, member A6	0.42712
Nrl	18185	ENSMUSG00000040632	Neural retina leucine zipper gene	0.42712
Rgs13	246709	ENSMUSG00000051079	Regulator of G-protein signaling 13	0.42712
Tbx1	21380	ENSMUSG00000009097	T-box 1	0.425942
Alx1	216285	ENSMUSG00000036602	ALX homeobox 1	0.425638
Mrc1	17533	ENSMUSG00000026712	Mannose receptor, C type 1	0.424495
Krtap3-2	66708	ENSMUSG00000069721	Keratin associated protein 3-2	0.424453
6430584L05Rik	330324	-	RIKEN cDNA 6430584L05 gene	0.424117
4921501E09Rik	74042	ENSMUSG00000023350	RIKEN cDNA 4921501E09 gene	0.42343
Gm10684	100038468	ENSMUSG00000074385	Predicted gene 10684	0.423325
Olfr23	18321	ENSMUSG00000069816	Olfactory receptor 23	0.423325
Il17b	56069	ENSMUSG00000024578	Interleukin 17B	0.422906
Olfr1324	258289	ENSMUSG00000048173	Olfactory receptor 1324	0.421482
Olfr339	258951	ENSMUSG00000094464	Olfactory receptor 339	0.421425
Opn4	30044	ENSMUSG00000021799	Opsin 4 (melanopsin)	0.421425
Olfr770	258862	ENSMUSG00000047868	Olfactory receptor 770	0.421009
Tmprss11g	320454	ENSMUSG00000079451	Transmembrane protease, serine 11g	0.419784
Ano2	243634	ENSMUSG00000038115	Anoctamin 2	0.417973
1110025L11Rik	68637	ENSMUSG00000068073	RIKEN cDNA 1110025L11 gene	0.41573
1810009J06Rik	73626	ENSMUSG00000094808	RIKEN cDNA 1810009J06 gene	0.41573
4930543E12Rik	75239	-	RIKEN cDNA 4930543E12 gene	0.41573
C630028M04Rik	329844	ENSMUSG00000085515	RIKEN cDNA C630028M04 gene	0.41573
Gm9871	207157	-	Predicted gene 9871	0.41573
Olfr38	258988	ENSMUSG00000095236	Olfactory receptor 38	0.41573
4930447J18Rik	73961	-	RIKEN cDNA 4930447J18 gene	0.414257
Olfr122	258285	ENSMUSG00000083947	Olfactory receptor 122	0.414257
Kcnmb1	16533	ENSMUSG00000020155	Potassium large conductance calcium-activated channel, subfamily M, beta member 1	0.413865
Pcsk5	18552	ENSMUSG00000024713	Proprotein convertase subtilisin/kexin type 5	0.413358
Pcp4	18546	ENSMUSG00000090223	Purkinje cell protein 4	0.412761
Abca9	217262	ENSMUSG00000041797	ATP-binding cassette, sub-family A (ABC1), member 9	0.412392
4921525O09Rik	74050	-	RIKEN cDNA 4921525O09 gene	0.411158
Tmem132c	208213	ENSMUSG00000034324	Transmembrane protein 132C	0.410813
Tas2r117	353166	ENSMUSG00000058349	Taste receptor, type 2, member 117	0.410035
A330040F15Rik	74333	ENSMUSG00000086213	RIKEN cDNA A330040F15 gene	0.408878
Ptgfr	19220	ENSMUSG00000028036	Prostaglandin F receptor	0.40776
Olfr1297	258890	ENSMUSG00000094858	Olfactory receptor 1297	0.407501
Olfr355	258618	ENSMUSG00000075380	Olfactory receptor 355	0.40521
Ptchd3	74675	ENSMUSG00000039198	Patched domain containing 3	0.40521
Twist1	22160	ENSMUSG00000035799	Twist basic helix-loop-helix transcription factor 1	0.404037
Nfil3	18030	ENSMUSG00000056749	Nuclear factor, interleukin 3, regulated	0.403696
Tcf15	21407	ENSMUSG00000068079	Transcription factor 15	0.402728
Macc1	238455	ENSMUSG00000041886	Metastasis associated in colon cancer 1	0.401638
Col23a1	237759	ENSMUSG00000063564	Collagen, type XXIII, alpha 1	0.401616
