# Supplementary material for: Diverse Routes toward Early Somites in the Mouse Embryo
Source: Dev Cell. 2021 Jan 11;56(1):141–153.e6. doi: 10.1016/j.devcel.2020.11.013 (PMC7808755; doi:10.1016/j.devcel.2020.11.013)
Supplement: Table S4. Differential Expression Analysis between Cells Biasedd toward NMPs and Somitic Tissues, Related to Figure 3 — Differential expression analysis results comparing cells biased toward NMP vs cells biased toward somitic tissues at E7.5. [file mmc5.csv]

	Rank	p-value	adjusted p-value	log2(FC(NMP_vs_Ant))	log2(FC(NMP_vs_Post))	mgi
ENSMUSG00000025491	1	0	5.45596692702489e-320	-2.51482208059491	-2.8750208027343	Ifitm1
ENSMUSG00000031155	1	4.61507886362508e-198	4.53077675638274e-194	1.61363093242123	1.55406094005715	Pim2
ENSMUSG00000010760	2	6.25179248151678e-218	9.20638960828185e-214	-3.53311980268347	-3.32468001906081	Phlda2
ENSMUSG00000021765	2	9.71566481673369e-193	7.15364400456119e-189	2.46955504230903	1.3407095652852	Fst
ENSMUSG00000029646	3	1.25994866544778e-186	5.30114401353823e-183	1.78593819878135	1.42241387871179	Cdx2
ENSMUSG00000045394	4	1.79225783237645e-192	1.05571155358301e-188	1.95882110625726	1.75268446006567	Epcam
ENSMUSG00000022257	5	3.35676109006789e-188	1.64772212707804e-184	-1.94110631960349	-1.87059174058131	Laptm4b
ENSMUSG00000067924	5	2.35414554669946e-157	6.30311769467209e-154	1.59257934160642	1.01329344163314	Cxx1b
ENSMUSG00000047844	6	5.17183589778847e-175	1.90401138577087e-171	2.81356910577177	1.86559011616922	Bex4
ENSMUSG00000017723	6	6.87106290834032e-150	1.55666572904954e-146	1.4265505409295	1.19601726330116	Wfdc2
ENSMUSG00000003436	7	4.32699248357336e-171	1.41598425140222e-167	-1.21654768195403	-1.76220805897944	Dll3
ENSMUSG00000050071	8	1.84240144059446e-157	5.42624072283871e-154	2.92436324516548	1.82829176131154	Bex1
ENSMUSG00000027478	9	2.80608342192124e-155	6.88706407853554e-152	1.97074306434775	1.64763358171357	Dnmt3b
ENSMUSG00000062327	9	1.55668289584733e-144	3.05649497656632e-141	2.22416785708367	0.384510462372107	T
ENSMUSG00000003153	10	1.17352171247571e-145	2.46875439113102e-142	1.12377218153659	1.24979237019684	Slc2a3
ENSMUSG00000048528	11	4.07556028519756e-142	7.50208759497757e-139	1.25972449825755	1.17726086225027	Nkx1-2
ENSMUSG00000026193	11	1.47166339435316e-129	2.40796834947157e-126	-1.30672506422447	-1.38657671518283	Fn1
ENSMUSG00000037010	12	7.24641864342133e-142	1.25542071697677e-138	1.05662252607012	0.907184700195483	Apln
ENSMUSG00000066652	14	1.69043814032831e-110	2.07444933787288e-107	-1.57830690175926	-2.48436637876212	Lefty2
ENSMUSG00000020577	15	6.0678094525833e-128	9.40574336828852e-125	1.48187831099001	0.888952572691993	Tspan13
ENSMUSG00000051579	16	1.49317510882443e-125	2.1988496652548e-122	1.49936708505733	0.849071201413072	Tceal8
ENSMUSG00000027985	16	7.71137207930253e-109	8.73520501844689e-106	-0.509519146667299	-1.27952875640518	Lef1
ENSMUSG00000026970	17	1.69801158273172e-106	1.7860656119505e-103	-1.20223403220658	-1.17277906173916	Rbms1
ENSMUSG00000024406	18	9.48723705172815e-112	1.33056240784522e-108	2.02050219630614	0.906120448626683	Pou5f1
ENSMUSG00000074227	18	8.14871128376545e-108	8.88873498998005e-105	1.31697552753135	1.07075075127886	Spint2
ENSMUSG00000023067	19	3.22690159507335e-111	4.31994117173185e-108	0.852255741562459	0.552161196467298	Cdkn1a
ENSMUSG00000024619	20	9.4649646645456e-111	1.2120093013052e-107	1.41302911490121	0.827585351054091	Cdx1
ENSMUSG00000021953	20	7.69455592545828e-99	7.0818769098936e-96	0.756494592120366	0.75002655219437	Tdh
ENSMUSG00000031633	21	3.15414810630316e-110	3.7158388010736e-107	-1.14539022916909	-0.804438686722137	Slc25a4
ENSMUSG00000079042	21	2.72063488579959e-105	2.76303926401967e-102	0.959059283295577	0.920635072380303	Apela
ENSMUSG00000019880	22	1.40623484073409e-95	1.25504328876669e-92	-0.0507081665649509	-1.35307811791653	Rspo3
ENSMUSG00000020469	24	1.74660673682499e-103	1.71470205376567e-100	-2.77097146279994	-0.623175296432206	Myl7
ENSMUSG00000052397	24	8.42743312786045e-93	7.09156458519275e-90	0.901788565882534	0.848590586523801	Ezr
ENSMUSG00000046402	25	2.37692455209389e-102	2.25823167446032e-99	1.67420072996997	0.195023724515014	Rbp1
ENSMUSG00000032946	25	4.94923176771343e-91	3.93958848709989e-88	1.05056173073495	0.978798547322548	Rasgrp2
ENSMUSG00000042106	26	6.08870248324662e-90	4.71906488254152e-87	-0.643904328580608	-1.03244051115699	Fam212a
ENSMUSG00000006356	27	2.2255662665838e-94	1.92786404951252e-91	1.0432087286083	0.833448992250198	Crip2
ENSMUSG00000031383	27	1.22040650033613e-86	9.21625955074358e-84	-1.37754811840911	-1.02865854141025	Dusp9
ENSMUSG00000067925	28	2.52289255927517e-91	2.06400643488256e-88	1.19445250890334	0.690760238598686	Cxx1a
ENSMUSG00000028645	28	1.72188641235917e-86	1.26782496542006e-83	0.893363265897058	1.11998680304681	Slc2a1
ENSMUSG00000032291	29	2.0634850036383e-86	1.4822868372477e-83	-1.71032326045633	-1.24461797692258	Crabp1
ENSMUSG00000005892	30	1.30231948814305e-81	8.52353634773082e-79	0.972084383988683	0.952765590903153	Trh
ENSMUSG00000022054	31	2.55783317047469e-85	1.79365006040048e-82	0.757640385646015	0.631884748912027	Nefm
ENSMUSG00000000303	32	1.51985527362652e-84	1.04099482601974e-81	0.648123488494381	0.584270915887999	Cdh1
ENSMUSG00000056758	33	1.33741651374771e-83	8.95217980974942e-81	-1.40215180483116	-0.90228932965015	Hmga2
ENSMUSG00000025856	33	2.61782285700265e-79	1.60625247467586e-76	0.603815696659526	0.608236545582766	Pdgfa
ENSMUSG00000017493	34	2.07657465787836e-78	1.22318553647666e-75	-0.602899117820476	-1.02303278533435	Igfbp4
ENSMUSG00000048277	35	8.07378365305106e-80	5.16932774238386e-77	1.00208027743551	0.353447615366632	Syngr2
ENSMUSG00000024409	36	1.0863555084532e-79	6.80751966701352e-77	0.834849915743367	0.531232554588743	Psors1c2
ENSMUSG00000023456	36	4.82123957389054e-76	2.6791537345325e-73	0.755641268485956	0.773247497559284	Tpi1
ENSMUSG00000025161	37	2.06900933892451e-73	1.12845301944454e-70	0.612974538922423	1.02174914088863	Slc16a3
ENSMUSG00000022055	38	1.70703279256431e-78	1.02603122054295e-75	0.922469217188096	0.742768854333807	Nefl
ENSMUSG00000051323	38	2.46756463104822e-73	1.32135842752057e-70	-0.415774595617307	-0.889274743114054	Pcdh19
ENSMUSG00000049422	39	1.90470859168275e-77	1.09995053808314e-74	0.920885232928981	0.726989702076469	Chchd10
ENSMUSG00000046718	39	3.18986308092292e-73	1.67764013320255e-70	0.594383148160277	0.585307783144419	Bst2
ENSMUSG00000031074	40	7.14047494677471e-73	3.62588393331743e-70	-0.654894326774051	-0.962600969359748	Fgf3
ENSMUSG00000039323	41	5.84041173618409e-77	3.30791935488643e-74	1.46467332044847	1.01689890352049	Igfbp2
ENSMUSG00000048332	41	1.4926123598685e-72	7.45091851234688e-70	-1.07192486365268	-0.872434083613253	Lhfp
ENSMUSG00000008601	43	4.69362079025222e-73	2.42520209674575e-70	0.515812099753716	0.430430164829135	Rab25
ENSMUSG00000030544	44	2.50604458400273e-70	1.19045201754918e-67	-1.68792931569201	-1.74050145532829	Mesp1
ENSMUSG00000059246	45	3.62126249510179e-71	1.77755705009565e-68	0.601593564003916	0.290604968622014	Foxb1
ENSMUSG00000075304	46	8.68203966564991e-71	4.19185954479876e-68	1.25312546184768	0.24895931278215	Sp5
ENSMUSG00000023906	47	4.6234837111653e-67	2.09493603478829e-64	0.656481572318082	0.62145935825255	Cldn6
ENSMUSG00000049866	48	2.33356104378293e-65	1.02579163972382e-62	0.680256552256815	0.642642129637801	Arl4c
ENSMUSG00000027506	49	2.46731760358638e-68	1.15345139779088e-65	0.71993412478207	0.627522714353229	Tpd52
ENSMUSG00000029922	49	3.29698587456274e-64	1.34865038857808e-61	0.989623610975856	0.861735098134678	Mkrn1
ENSMUSG00000008540	50	5.5467903930725e-68	2.55256360401202e-65	0.521793261986386	0.369992310008149	Mgst1
ENSMUSG00000051159	50	9.35320009630381e-64	3.7735677977581e-61	-0.222112344912314	-1.23262833367703	Cited1
ENSMUSG00000027533	51	3.07537134851543e-63	1.20767782608635e-60	1.11723623262715	0.890606284661979	Fabp5
ENSMUSG00000018569	52	9.27224785081081e-66	4.13767035912245e-63	0.530883908668707	0.474721035290889	Cldn7
ENSMUSG00000044338	52	1.47446292575868e-62	5.6397249466811e-60	-0.499841403518488	-0.828684932727006	Aplnr
ENSMUSG00000071658	53	5.11249134779889e-65	2.21431022316723e-62	0.683918751532118	0.499826095786565	Gng3
ENSMUSG00000035964	54	7.3019634074163e-65	3.08582865303333e-62	0.477504463340468	0.354719635934121	Tmem59l
ENSMUSG00000071042	54	3.2704719820192e-60	1.18915976314111e-57	-0.684344641070857	-0.668517795229962	Rasgrp3
ENSMUSG00000023781	55	7.33423895532844e-65	3.08582865303333e-62	0.651155146896536	-0.196121518111313	Hes7
ENSMUSG00000051855	55	7.01007915338411e-60	2.48748013524662e-57	-1.18173720847022	-0.952539830307832	Mest
ENSMUSG00000001604	56	7.62074983259414e-65	3.16121583196569e-62	0.637148883332791	0.0947538014265449	Tcea3
ENSMUSG00000027559	56	8.51996824184796e-60	2.98726315070123e-57	-0.0407446096290044	-1.10044821846375	Car3
ENSMUSG00000030268	58	1.20945161065105e-63	4.81361741039115e-61	1.10359389796402	0.52655465718916	Bcat1
ENSMUSG00000009900	59	4.44223611277854e-63	1.721483394652e-60	0.46776597383775	0.36355781457533	Wnt3a
ENSMUSG00000021728	60	2.45108466125484e-62	9.25504428759974e-60	-0.88642533886758	-0.469409754617934	Emb
ENSMUSG00000002985	60	9.26338829753692e-58	3.20970955457713e-55	-0.122342351649052	0.875412503285009	Apoe
ENSMUSG00000072235	61	7.9405917033988e-62	2.96033299808226e-59	1.24385725025855	0.506102320775308	Tuba1a
ENSMUSG00000055302	61	1.13629568359224e-57	3.89141633408825e-55	-0.253863474629988	-0.400337230834685	Mrfap1
ENSMUSG00000010797	62	1.61450886046268e-57	5.46557643199388e-55	-0.282067400654302	-0.650424284280642	Wnt2
ENSMUSG00000034486	63	6.10198220012114e-61	2.24644474697461e-58	0.564206065378173	0.305718103142535	Gbx2
ENSMUSG00000029859	64	6.03797421814398e-60	2.1686636179607e-57	0.64700571773189	0.368976670952225	Epha1
ENSMUSG00000044221	65	3.00165771475979e-57	1.00460026153529e-54	1.09455744368587	0.873058807529993	Grsf1
ENSMUSG00000046714	65	2.41431532899991e-56	7.90071278552282e-54	-1.02248138391886	-0.72724373745042	Foxc2
ENSMUSG00000020541	66	3.52487592814056e-57	1.16645669478198e-54	0.48086810552952	0.387161699352098	Tom1l1
ENSMUSG00000079523	66	4.70122632255017e-56	1.5215441500192e-53	-0.604715985915014	-0.465905607728686	Tmsb10
ENSMUSG00000031297	67	3.31654491051855e-55	1.05031054521067e-52	0.456145466251664	0.462063416356284	Slc7a3
ENSMUSG00000054727	68	5.31396204071365e-56	1.70116097851195e-53	0.460618502575811	0.355976599546624	1700013H16Rik
ENSMUSG00000033307	68	2.59641624628666e-54	8.04943697743524e-52	0.231454553247425	0.330602500473524	Mif
ENSMUSG00000031490	69	5.11584532799245e-55	1.60289230425567e-52	-0.788081460629755	-0.0511554959989975	Eif4ebp1
ENSMUSG00000036030	69	4.45390045253444e-54	1.36641954300045e-51	-0.663490453277088	-0.818020742848226	Prtg
ENSMUSG00000055653	70	9.18196142438276e-54	2.78790853475178e-51	-0.817151800422614	-0.882881840452828	Gpc3
ENSMUSG00000025219	71	1.43962599323166e-52	4.32651681149578e-50	1.04316010538367	0.851505520457558	Fgf8
ENSMUSG00000014773	72	7.4461224383789e-52	2.21518381873873e-49	-0.0707352540032311	-0.844065930119676	Dll1
ENSMUSG00000023942	73	2.48811265303157e-51	7.3279893857086e-49	0.608976279250691	0.549076600450152	Slc29a1
ENSMUSG00000064264	73	3.24720677635309e-51	9.46898356209417e-49	0.805667902336751	0.80044343109753	Zfp428
ENSMUSG00000060743	74	5.47588602307075e-51	1.58113524658313e-48	-0.245529440878003	-0.329127517804254	H3f3a
ENSMUSG00000102252	74	1.33963700368531e-50	3.83058145946987e-48	1.03405759910037	0.501331622290389	Snrpn
ENSMUSG00000020086	75	1.39256784942047e-50	3.94364502895499e-48	-1.05466820007631	-0.518904926456661	H2afy2
ENSMUSG00000067786	76	2.30072539830794e-48	6.27416337323757e-46	-0.477895934497965	-0.843431971603106	Nnat
ENSMUSG00000012396	77	5.11449585581845e-50	1.43459173281491e-47	0.383381216985341	0.348615884071197	Nanog
ENSMUSG00000024304	77	6.38487461481958e-48	1.7095211559606e-45	-0.607564965003135	-0.635184643741886	Cdh2
ENSMUSG00000021268	78	1.87880658824543e-49	5.22024638084949e-47	1.10900100375672	0.892339766905148	Meg3
ENSMUSG00000028484	78	7.33560023119679e-48	1.92900087508221e-45	0.754026155843249	0.628593017778432	Psip1
ENSMUSG00000062380	79	2.3692463647898e-49	6.52140597530737e-47	0.551979094655362	0.186814583680233	Tubb3
ENSMUSG00000031160	80	5.50207653527782e-47	1.43404564705311e-44	0.345266581552061	0.35855317691814	Eras
ENSMUSG00000054766	81	6.03282008251693e-48	1.63007905569073e-45	0.389711705008498	0.153359099407646	Set
ENSMUSG00000047751	81	1.01751230801947e-46	2.62875197331488e-44	0.494443950552869	0.485950021197924	Utf1
ENSMUSG00000029844	82	7.02479185631797e-48	1.8639114392097e-45	0.688259733991106	0.0184667912230531	Hoxa1
ENSMUSG00000030246	82	1.10338549383393e-46	2.82581822299106e-44	0.882329244587876	0.818430736585369	Ldhb
ENSMUSG00000020388	84	4.89986242099964e-45	1.22297244087527e-42	-0.0211375550530195	-0.851029722605623	Pdlim4
ENSMUSG00000079445	85	3.90428608892598e-46	9.91284774922823e-44	0.38193734131815	0.317766719022519	B3gnt7
ENSMUSG00000029007	85	1.28132270564414e-44	3.14479302721924e-42	-0.29549223817005	-0.705339310516974	Agtrap
ENSMUSG00000022090	86	1.95719683294628e-43	4.72486566589618e-41	-0.377191144411235	-0.608332646239499	Pdlim2
ENSMUSG00000030934	87	1.22634824598295e-45	3.08704346501622e-43	0.980404878702142	0.513311210865496	Oat
ENSMUSG00000030699	89	2.1406314852185e-41	4.8872774033066e-39	0.19582461609161	-0.752838505330636	Tbx6
ENSMUSG00000060519	90	7.70543635620882e-45	1.90706312237868e-42	0.393790637657613	0.310463522868032	Tor3a
ENSMUSG00000031353	90	1.10472284483166e-40	2.44633813729188e-38	0.48182743377282	0.564102947547499	Rbbp7
ENSMUSG00000036438	91	4.40984135247591e-44	1.07337725217455e-41	0.616877428094901	0.445996174962682	Calm2
ENSMUSG00000039680	91	1.19740175026375e-40	2.63178181707222e-38	-0.643224651960688	-0.650614579378934	Mrps6
ENSMUSG00000042712	92	2.31981265463181e-43	5.55472539058663e-41	0.667170529098513	0.413227226607542	Tceal9
ENSMUSG00000039278	92	1.48517129734278e-40	3.2400937073585e-38	0.475328894935636	0.472245043425344	Pcsk1n
ENSMUSG00000034285	93	5.99616831102426e-43	1.42418668626037e-40	0.694516907804108	0.507098362591947	Nipsnap1
ENSMUSG00000052727	93	3.39196722643851e-40	7.34560432007849e-38	0.284247756200635	0.431615805075309	Map1b
ENSMUSG00000044117	94	9.53903565089618e-43	2.24754942392157e-40	0.354720292382798	0.305142267387421	2900011O08Rik
ENSMUSG00000024538	95	1.01409438223743e-42	2.3704053766394e-40	-0.994714191562539	-0.519732874311491	Ppic
ENSMUSG00000029838	95	3.81216691257691e-40	8.19532408096459e-38	0.414944727150398	0.497912562409798	Ptn
ENSMUSG00000013584	96	1.8073113205471e-39	3.82941964120526e-37	-0.00599765153216651	-0.873174537017341	Aldh1a2
ENSMUSG00000020108	97	1.18405669223385e-41	2.74589273225759e-39	0.575721648739124	0.189972785686049	Ddit4
ENSMUSG00000104445	97	4.31316632980226e-39	9.00931735782525e-37	-0.270565702066132	-0.471448024009465	Rhbg
ENSMUSG00000048562	98	1.2288259841055e-41	2.82745178780276e-39	0.277824603190753	0.213002623034242	Sp8
ENSMUSG00000038525	98	6.44112256678051e-39	1.33594325237198e-36	0.49153471416459	0.508079303971352	Armc10
ENSMUSG00000087166	100	3.06075245019627e-41	6.93425239716775e-39	0.302374843123959	0.26845515288159	L1td1
ENSMUSG00000030543	100	7.85832702975144e-39	1.61848564811356e-36	-0.16359401266939	-0.640003207484247	Mesp2
ENSMUSG00000024907	101	8.19929547627748e-41	1.84340191120095e-38	0.48410034022527	-0.0712081223319445	Gal
ENSMUSG00000034936	101	1.17841468561065e-38	2.41018536948644e-36	-0.288774044578484	-0.531632716616147	Arl4d
ENSMUSG00000024232	102	8.69516960137921e-41	1.94007678105925e-38	-0.979067261006557	-0.382390231666473	Bambi
ENSMUSG00000084844	102	5.17177015595168e-38	1.04328064817184e-35	-0.211075990732883	-0.623365473245088	Hoxb3os
ENSMUSG00000030096	103	7.89622649967361e-38	1.57134907343504e-35	-0.363871986724163	-0.579903718545568	Slc6a6
ENSMUSG00000019647	104	9.82760412910055e-40	2.09741012181356e-37	0.435576132932632	0.349484695184806	Sema6a
ENSMUSG00000037347	104	1.1625255931283e-36	2.26746382574932e-34	-0.023003573711581	-0.534836594989015	Chst7
ENSMUSG00000012282	105	3.90112678632122e-39	8.20685615076659e-37	0.300853927066005	0.251715732781966	Wnt8a
ENSMUSG00000022101	107	1.83497808312939e-38	3.72715686236735e-36	0.27278744480057	0.150881091242404	Fgf17
ENSMUSG00000070366	107	1.14826714539596e-35	2.21037672981711e-33	0.250175948258178	0.255903901693949	Plpp4
ENSMUSG00000009013	108	6.54273379514644e-38	1.31086119547383e-35	-0.478036815395015	-0.181444540293089	Dynll1
ENSMUSG00000036111	108	1.9278799318941e-35	3.68700777624316e-33	-0.529282082251442	-0.472534027014702	Lmo1
ENSMUSG00000028946	109	3.36483377096795e-37	6.65107947802333e-35	0.350365930973769	0.344247081055947	Hes3
ENSMUSG00000054196	110	3.82749209025293e-35	7.27272884142765e-33	0.36348381418564	0.421495858374599	Cthrc1
ENSMUSG00000025151	111	9.7493134659465e-37	1.91424520132703e-34	-0.815008769434213	-0.511801316498029	Maged1
ENSMUSG00000042675	111	4.22977779907278e-35	7.93473985594211e-33	-0.354727922802482	-0.667215370521996	Ypel3
ENSMUSG00000041012	112	5.83616684837319e-35	1.08789105074865e-32	0.265835943708049	0.267561663049784	Cmtm8
ENSMUSG00000027315	113	3.59955025296627e-36	6.97460224015543e-34	0.295399926749746	0.258344181905137	Spint1
ENSMUSG00000036422	113	6.88159617303639e-35	1.27469666973754e-32	-0.449345214319574	-0.532842512191575	Pcdh8
ENSMUSG00000021792	114	8.54703621126071e-35	1.57329569058782e-32	0.279796310750779	0.491436344897179	Fam213a
ENSMUSG00000028790	115	9.52592218842962e-35	1.74259292107844e-32	0.425815109275489	0.545435529059716	Khdrbs1
ENSMUSG00000020205	116	4.01231248483057e-35	7.57504021174556e-33	-0.94789100522734	-0.390984209867838	Phlda1
ENSMUSG00000022464	116	1.38795023052328e-34	2.52332778946736e-32	-0.343720458818932	-0.536163121740801	Slc38a4
ENSMUSG00000074637	117	2.55573439711111e-34	4.61788278918503e-32	0.261331154364302	0.230938379403521	Sox2
ENSMUSG00000031548	118	3.1049168187357e-34	5.57597622837828e-32	-0.901693779619802	-0.135983578468771	Sfrp1
ENSMUSG00000007872	118	6.74100281378908e-34	1.19600008958865e-31	-0.03913224733857	0.958196712043313	Id3
ENSMUSG00000021678	119	4.71473142235596e-34	8.41565271825627e-32	0.257440258538008	0.234829404902222	F2rl1
ENSMUSG00000070436	120	1.87066596163042e-33	3.29909304802031e-31	-0.592238617549507	-0.589330472256972	Serpinh1
ENSMUSG00000022587	121	2.41726340295857e-33	4.23769296094857e-31	0.584552787877356	0.257928607212972	Ly6e
ENSMUSG00000078566	121	2.83506689719819e-33	4.94073315125924e-31	0.113837378488781	0.552498713799607	Bnip3
ENSMUSG00000024827	122	4.05313422399763e-33	7.02193583324582e-31	0.355506675256834	0.281511665407097	Gldc
ENSMUSG00000042812	122	6.9815265905115e-33	1.19546465781247e-30	-0.718612457130384	-0.505867792834188	Foxf1
ENSMUSG00000042988	123	6.58061968624927e-33	1.13340591227727e-30	0.243774362022273	0.217502836534596	Notum
ENSMUSG00000026235	123	7.77277036863156e-33	1.32325799362392e-30	-0.279973658071705	-0.473475766423965	Epha4
ENSMUSG00000030695	124	8.44373739312431e-33	1.42922387185228e-30	0.167300286384867	0.328548060303008	Aldoa
ENSMUSG00000027082	124	1.16753735739784e-32	1.95376762784551e-30	-0.68276642596299	-0.270921832489006	Tfpi
ENSMUSG00000015937	125	8.52080613737522e-33	1.43402732775986e-30	-0.59830967670294	-0.625205412930672	H2afy
ENSMUSG00000027004	125	1.79416800915006e-32	2.96864248345437e-30	0.755628464214571	-0.248780119064705	Frzb
ENSMUSG00000031799	126	1.70252546382396e-32	2.8329254214996e-30	-0.347818341916983	-0.529030131205162	Tpm4
ENSMUSG00000056895	126	1.82838894913185e-32	3.00836376144311e-30	0.321188204858166	0.235151808029959	Hist3h2ba
ENSMUSG00000028444	127	1.92944278280332e-32	3.15699715772907e-30	0.336698726495941	0.249515310643445	Cntfr
ENSMUSG00000024044	127	3.26876076373439e-32	5.28964516557719e-30	-0.658986820953396	-0.457062863417677	Epb41l3
ENSMUSG00000034336	128	2.99938869449971e-32	4.88055225582349e-30	0.478256704144691	0.10581752409389	Ina
ENSMUSG00000018698	128	1.17749120445558e-31	1.88475385617532e-29	-0.660036744063361	-0.533963659152583	Lhx1
ENSMUSG00000036523	129	2.32904996867112e-31	3.68791288587644e-29	-0.415420715197067	-0.469890782460219	Greb1
ENSMUSG00000032562	130	5.57047136891951e-32	8.9651105331922e-30	0.775828109182923	0.579992867995957	Gnai2
ENSMUSG00000024480	130	8.4036916897699e-31	1.30266067182686e-28	-0.448185907366341	-0.581330368752609	Ap3s1
ENSMUSG00000003824	131	1.37717134286114e-31	2.19245677783492e-29	0.690004818622359	0.469858317119082	Syce2
ENSMUSG00000042821	131	1.23167575673238e-30	1.89923111975298e-28	-0.499013873045817	-0.578750250866872	Snai1
ENSMUSG00000061353	133	5.12217357258112e-31	8.06728642030265e-29	0.22400839188499	0.218600268229837	Cxcl12
ENSMUSG00000028937	134	7.63212648121534e-31	1.19564568683381e-28	0.382612139554822	0.347695351117592	Acot7
ENSMUSG00000017724	135	8.30144528850481e-31	1.29361992929652e-28	0.434150991676372	0.184099804517416	Etv4
ENSMUSG00000034868	135	2.02092229598998e-30	3.10001059695296e-28	0.739359468018211	0.574539499353378	Myl12b
ENSMUSG00000053560	136	2.83416180364434e-30	4.32496028191364e-28	0.475277696634552	0.603402923162328	Ier2
ENSMUSG00000032387	137	9.73612085877051e-30	1.47808366769334e-27	0.714940317048021	0.390739102799841	Rbpms2
ENSMUSG00000006219	138	1.40408740964896e-29	2.10985624433577e-27	0.325021801275922	0.170491940623416	Fblim1
ENSMUSG00000030970	139	1.57329639259538e-29	2.34023865427875e-27	0.596161912118974	0.350319417969879	Ctbp2
ENSMUSG00000028583	140	1.8907995942201e-29	2.79838339944575e-27	0.347266495593231	0.283942696079002	Pdpn
ENSMUSG00000032492	141	1.11552544160306e-29	1.68484386185093e-27	-0.31245528457513	-0.360760717981738	Pth1r
ENSMUSG00000006378	141	1.93321574577733e-29	2.8468535072317e-27	0.574533106350406	0.486079831206062	Gcat
ENSMUSG00000052534	142	1.51215192041837e-29	2.26070550051584e-27	-0.420672288112735	-0.529933075916514	Pbx1
ENSMUSG00000030170	142	3.69117796198252e-29	5.39671765591856e-27	0.303384557925349	0.165036457801882	Wnt5b
ENSMUSG00000062070	143	3.70140216791916e-29	5.39671765591856e-27	0.457326838044477	0.309202691044662	Pgk1
ENSMUSG00000033318	145	6.77191447652988e-29	9.77678554719405e-27	0.288605387155543	0.226936767950256	Gstt2
ENSMUSG00000038301	147	6.15831536539657e-29	8.93471448973691e-27	0.401570306560502	0.398349309462753	Snx10
ENSMUSG00000029086	147	9.83778172617424e-29	1.40651624951109e-26	0.311907621452264	0.182291119759885	Prom1
ENSMUSG00000028786	148	1.97003086999662e-28	2.78948794149714e-26	0.226043516786006	0.19747590003704	Tmem54
ENSMUSG00000016382	149	8.6312423139942e-29	1.24003584698418e-26	0.509418191415475	0.477080815269711	Pls3
ENSMUSG00000030946	150	3.06892269763393e-28	4.32468475075188e-26	0.459298261465603	0.229822615478911	Lhpp
ENSMUSG00000027510	151	1.58424348418419e-28	2.25406469063732e-26	0.178377752812708	0.336308474428795	Rbm38
ENSMUSG00000041959	151	3.39758529889676e-28	4.76503248681465e-26	-0.876250302316987	-0.389114008062074	S100a10
ENSMUSG00000054452	152	3.61296248711987e-28	5.04307920240069e-26	0.395693843778151	0.334487036088887	Aes
ENSMUSG00000024268	154	6.87295555466585e-28	9.54822108471787e-26	0.388496376286448	0.148008287063628	Celf4
ENSMUSG00000037664	155	9.15621440066598e-28	1.2660508287719e-25	-0.866755396107633	-0.394870541181016	Cdkn1c
ENSMUSG00000029231	155	1.48727882092843e-27	2.04688485205533e-25	-0.413992115229098	-0.322642528115505	Pdgfra
ENSMUSG00000019312	156	1.55780407594802e-27	2.13397421603818e-25	0.236172807170816	0.233271298292986	Grb7
ENSMUSG00000026547	156	2.90564961573574e-27	3.9255592881949e-25	0.644897161892859	0.521106533213632	Tagln2
ENSMUSG00000039316	157	1.65466160295542e-27	2.25616173751125e-25	-0.210426048593334	-0.322821792014356	Rftn1
ENSMUSG00000060969	157	4.64056847328441e-27	6.2124555761442e-25	-0.521359423222891	-0.222326950923598	Irx1
ENSMUSG00000027210	158	1.87383565889429e-27	2.54323538367533e-25	0.144030436435847	-0.628677021918956	Meis2
ENSMUSG00000029121	158	1.20319656054558e-26	1.58198862058877e-24	0.347823007272517	0.150815345751471	Crmp1
ENSMUSG00000048078	159	3.26672725938988e-27	4.3932260841804e-25	-0.192508418846206	-0.33957134852339	Tenm4
ENSMUSG00000019960	159	1.48856522191119e-26	1.94849879625459e-24	0.51767038758497	-0.0569288240577172	Dusp6
ENSMUSG00000034656	160	4.8024709521498e-27	6.40010744265681e-25	0.288802058339424	0.355340520610747	Cacna1a
ENSMUSG00000026568	160	5.25488926738692e-26	6.72899994361217e-24	-0.685951981426559	-0.277834135336641	Mpc2
ENSMUSG00000050295	161	5.26857154617682e-27	6.98963825126123e-25	-0.270855446608616	-0.300235468991134	Foxc1
ENSMUSG00000022636	161	9.44277623428749e-26	1.19359933756324e-23	0.215635938997288	0.101167470386373	Alcam
ENSMUSG00000063524	163	7.3682531380979e-26	9.39436326507615e-24	0.434375437837471	0.343869577832496	Eno1
ENSMUSG00000023495	164	6.58722183955964e-27	8.69985908604081e-25	-0.558520192356793	-0.52696078754216	Pcbp4
ENSMUSG00000073411	164	2.99649047600371e-25	3.66193516594444e-23	0.297504676510825	0.249860744723809	H2-D1
ENSMUSG00000032698	166	4.02354300827515e-25	4.87660035719009e-23	0.328672601385723	-0.115203540598424	Lmo2
ENSMUSG00000020644	167	2.63423526246009e-26	3.43289809513162e-24	0.217212898798889	0.524399327967929	Id2
ENSMUSG00000032294	168	2.7944306771803e-26	3.6256199253002e-24	0.237568256664811	0.193175835505399	Pkm
ENSMUSG00000024987	168	4.29595427413459e-25	5.18542808532016e-23	-0.941406359650795	-0.654848354157374	Cyp26a1
ENSMUSG00000008035	169	4.50222801224252e-25	5.4122293639415e-23	-0.736425301887529	-0.141560734293028	Mid1ip1
ENSMUSG00000063229	170	3.46727575311513e-26	4.47886866143628e-24	0.185204449400771	0.220036117738298	Ldha
ENSMUSG00000021752	171	3.51517156099063e-26	4.52090972988193e-24	-0.32839002359202	-0.429639088585265	Kctd6
ENSMUSG00000005503	171	4.78441203005849e-25	5.72806923208466e-23	0.363630275204745	0.229823775650555	Evx1
ENSMUSG00000027500	172	4.89478362155192e-25	5.83648450291283e-23	0.526373466793001	0.41085012104017	Stmn2
ENSMUSG00000029641	173	4.97238877663227e-25	5.9051126713457e-23	-0.708930596204286	-0.227208736059918	Rasl11a
ENSMUSG00000020608	174	9.1862421764292e-26	1.16617760594911e-23	-0.0459386147253231	-0.574044448934757	Smc6
ENSMUSG00000053398	174	5.36007383139333e-25	6.33995560169466e-23	0.613605696602572	0.455776061376522	Phgdh
ENSMUSG00000026509	175	1.36667825379026e-25	1.72014563806115e-23	-0.36537919776999	-0.344752708311531	Capn2
ENSMUSG00000029570	176	1.43345933490577e-25	1.79652103538914e-23	-0.184857194764359	-0.362898679278076	Lfng
ENSMUSG00000026701	176	7.65061472236034e-25	9.0130361921183e-23	-0.342932035004187	-0.119129198796815	Prdx6
ENSMUSG00000040681	177	1.72422390277505e-25	2.15177298239536e-23	-0.18095265755599	-0.228792012229909	Hmgn1
ENSMUSG00000024952	177	1.1584149563625e-24	1.35926841811906e-22	0.176479207105686	0.153003685918825	Rps6ka4
ENSMUSG00000071553	178	1.83436495546968e-25	2.27956610415582e-23	-0.535935689403429	-0.312512441555643	Cpa2
ENSMUSG00000020027	178	1.17340233484903e-24	1.37139069706245e-22	-0.810406767815301	-0.418702112739486	Socs2
ENSMUSG00000024366	179	2.08535772848416e-25	2.58058637896283e-23	-0.375656566757402	-0.302017956908779	Gfra3
ENSMUSG00000019139	179	1.39178562388936e-24	1.61381378719643e-22	0.620119891130317	0.503791406074312	Isyna1
ENSMUSG00000043008	180	2.46678442775926e-25	3.03982154670987e-23	-0.209684652009522	-0.299829245905781	Klhl6
ENSMUSG00000004665	181	2.48776362128081e-25	3.05290059058177e-23	-0.38194931370577	-0.480707021689597	Cnn2
ENSMUSG00000032348	182	4.00974264741852e-25	4.87660035719009e-23	0.522109162152526	0.498819299888176	Gsta4
ENSMUSG00000087211	182	4.921796258871e-24	5.55389821518273e-22	-0.460737576238834	-0.22604111177138	Lhx1os
ENSMUSG00000075588	183	1.24182203792825e-24	1.44561828699853e-22	0.1942855853223	-0.621533822600671	Hoxb2
ENSMUSG00000068523	183	5.30257091793113e-24	5.9607373540041e-22	-0.379311006189844	-0.13501042462004	Gng5
ENSMUSG00000036748	184	5.65930096767059e-24	6.33755635360587e-22	0.54426779409428	0.351835311268986	Cuedc2
ENSMUSG00000031239	186	1.56526315110543e-24	1.80784824809244e-22	0.373874426819321	0.369652415053079	Itm2a
ENSMUSG00000058966	186	1.44634589981623e-23	1.58946938214133e-21	0.262073912751827	0.236983240798895	Fam57b
ENSMUSG00000034057	187	1.64383695310572e-24	1.89118304464334e-22	-0.0713073820971875	-0.272673763750036	Myrfl
ENSMUSG00000054034	187	3.36633099131186e-23	3.6584937400781e-21	0.203190879709215	0.123198709848696	Tceal5
ENSMUSG00000035799	188	3.14592830775893e-24	3.60520935875937e-22	-0.461899647927522	-0.301929435778488	Twist1
ENSMUSG00000009585	189	5.2310966293541e-23	5.64345267134567e-21	0.313135619120162	0.220410316655402	Apobec3
ENSMUSG00000072770	190	5.63780644882539e-23	6.06002465440896e-21	0.291366702028017	0.220234478719914	Acrbp
ENSMUSG00000062300	191	3.48058788864577e-24	3.97326645334865e-22	0.258072879154872	0.44450978081465	Nectin2
ENSMUSG00000030638	191	5.83743434181038e-23	6.25178604490906e-21	0.275277288793374	-0.00189948337267004	Sh3gl3
ENSMUSG00000011752	192	3.61014296353072e-24	4.10524828424352e-22	0.215264623811687	0.243639602705114	Pgam1
ENSMUSG00000026923	193	3.98538630052289e-24	4.51452297396155e-22	-0.0867673692824183	-0.34632930637404	Notch1
ENSMUSG00000037852	194	1.13440094913688e-22	1.19322774121356e-20	0.396803837791176	0.26245312692842	Cpe
ENSMUSG00000031428	196	2.54536205254011e-22	2.65836890678765e-20	0.203877709798571	0.154612501987588	Zcchc18
ENSMUSG00000057666	198	4.91098494191207e-22	5.07502907049803e-20	0.308481681762243	0.222836301705488	Gapdh
ENSMUSG00000031737	199	6.10740783392539e-23	6.51722375089747e-21	-0.585954835369141	-0.350606594073295	Irx5
ENSMUSG00000063838	200	9.43768065675942e-24	1.05287337387454e-21	0.299309875960544	0.312492790392408	1700027J19Rik
ENSMUSG00000085438	200	8.08638590730813e-22	8.29826612341596e-20	-0.563563799187891	-0.340257797448242	1700020I14Rik
ENSMUSG00000028194	201	9.78158738453067e-24	1.08712193075169e-21	0.261599998367491	0.253789054606993	Ddah1
ENSMUSG00000021994	202	1.30823578271162e-23	1.44850226588055e-21	-0.197078822826941	-0.337986795662722	Wnt5a
ENSMUSG00000081683	202	1.06537721638973e-21	1.08949617281633e-19	0.186778448575932	0.136632597525866	Fzd10
ENSMUSG00000045179	203	1.41724062407233e-23	1.56331726068084e-21	0.142665706323605	0.152444131900777	Sox3
ENSMUSG00000056749	203	1.12601960975234e-21	1.14752697392477e-19	-0.430552086076885	-0.203267892841783	Nfil3
ENSMUSG00000021944	204	1.49607710383871e-23	1.63800977183114e-21	-0.379878320690875	-0.255610580176986	Gata4
ENSMUSG00000087658	204	1.22788773722252e-21	1.24535849819811e-19	0.253443566242469	-0.0216535693151372	Hotairm1
ENSMUSG00000018973	205	2.37131414311348e-23	2.58666459788809e-21	0.505245432934064	-0.716941332323634	Hoxb1
ENSMUSG00000063200	205	1.23047440912552e-21	1.24535849819811e-19	0.600900945276905	0.458280592726769	Nol7
ENSMUSG00000029223	206	1.26807633322136e-21	1.27902000568615e-19	0.215458213171261	0.154720075076817	Uchl1
ENSMUSG00000021591	207	3.71152349868564e-23	4.01881581188566e-21	0.332852393700714	0.341533454572206	Glrx
ENSMUSG00000068079	207	1.91421656160042e-21	1.91760225075698e-19	-0.795586410746012	-0.227501603390202	Tcf15
ENSMUSG00000028639	210	7.03248494350771e-23	7.47728326917652e-21	-0.0800156239351617	-0.149436675268579	Ybx1
ENSMUSG00000021018	211	9.85109137933455e-23	1.04364871692144e-20	0.501327817191302	0.495033933792879	Polr2h
ENSMUSG00000047897	212	1.04829349845387e-22	1.1066071726331e-20	-0.201383775936184	-0.409982530328254	Ripply2
ENSMUSG00000039774	212	4.46291345332666e-21	4.44059888606003e-19	0.236455797977602	0.184650730967682	Galnt12
ENSMUSG00000052957	213	1.48223844148847e-22	1.55355468251667e-20	-0.0728831552379613	-0.564484799573943	Gas1
ENSMUSG00000032011	213	4.68467375842175e-21	4.6455559438733e-19	0.170870071006043	0.162314798606894	Thy1
ENSMUSG00000004285	214	3.10227860327335e-22	3.22856217044546e-20	0.446865385687688	0.42320330802271	Atp6v1f
ENSMUSG00000015843	214	4.72653216589323e-21	4.67133642113717e-19	0.300841775117882	0.136636085676536	Rxrg
ENSMUSG00000027999	215	3.57843292974745e-22	3.71098614953949e-20	0.270153042627307	0.338049393100171	Pla2g12a
ENSMUSG00000039347	215	6.65840355955385e-21	6.53677672119933e-19	0.131469999917325	0.103074543675182	Atp6v0e2
ENSMUSG00000011179	217	7.11655369029543e-22	7.3285573177126e-20	0.364888995575551	0.458813692778887	Odc1
ENSMUSG00000071856	217	6.90478474599273e-21	6.75613688833812e-19	0.189045580596586	0.159115184473503	Mcc
ENSMUSG00000026496	218	7.78842031387303e-21	7.59551506901287e-19	0.572950245974125	0.289516982164119	Parp1
ENSMUSG00000029337	219	1.33972975259742e-21	1.34667988646756e-19	0.173530857987341	0.332749305385105	Fgf5
ENSMUSG00000078202	220	1.07489464982859e-20	1.04481178966177e-18	0.220142943239143	0.0654864332870376	Nrarp
ENSMUSG00000029001	221	1.10776452314211e-20	1.07321976103886e-18	0.190358567039163	0.117894871143587	Fbxo44
ENSMUSG00000029090	222	2.8370628220125e-21	2.83244658420041e-19	-0.184069533304613	-0.365172621840302	Adgra3
ENSMUSG00000039706	222	1.27096145633932e-20	1.22729038728215e-18	0.180326931051454	0.154179256088655	Ldb2
ENSMUSG00000028986	223	1.53972883030083e-20	1.48196384019673e-18	0.244879969777061	0.105305602538413	Klhl7
ENSMUSG00000015094	224	1.66701191487063e-20	1.59924543702833e-18	0.183941876286413	0.135971599918581	Npdc1
ENSMUSG00000006205	225	5.62161111715251e-21	5.53738095727009e-19	-0.0618280397359868	-0.290535958376352	Htra1
ENSMUSG00000024014	225	1.93814432348147e-20	1.85331904594728e-18	0.424760510500027	0.30254641149315	Pim1
ENSMUSG00000049969	226	1.9777371207261e-20	1.88505869513349e-18	0.42179028149123	0.36229463280214	Plekhf2
ENSMUSG00000005836	227	2.13197625289842e-20	2.02551498710852e-18	-0.443457747445878	-0.20054899919796	Gata6
ENSMUSG00000018398	228	2.91663751057721e-20	2.76208385728361e-18	-0.256028417393327	-0.259418157839112	Sept8
ENSMUSG00000038235	229	2.94862334568006e-20	2.78342483259515e-18	0.392238831971594	0.293015422093148	F11r
ENSMUSG00000052684	230	4.75758840210314e-20	4.47669308686077e-18	-0.616210189695709	-0.154521860645263	Jun
ENSMUSG00000018593	232	5.22363310102927e-20	4.88401403465124e-18	-0.623811647059045	-0.089127761533215	Sparc
ENSMUSG00000030431	232	4.87303549886722e-20	4.57072106728145e-18	0.396829247376642	0.348043777632617	Tmem238
ENSMUSG00000052396	233	5.89715328081477e-20	5.49629615273913e-18	-0.241099292551489	-0.444863515887804	Mogat2
ENSMUSG00000006445	233	6.47285892600982e-20	6.01383725832304e-18	0.142531311762349	0.110527347658744	Epha2
ENSMUSG00000024646	234	6.67360261565865e-20	6.18084730303076e-18	-0.141243601401404	-0.418112171365054	Cyb5a
ENSMUSG00000026520	235	6.9824018733792e-20	6.44657366692049e-18	-0.205707413471886	-0.471088900777571	Pycr2
ENSMUSG00000004558	235	7.75699933681407e-20	7.13934826462025e-18	0.188824802500468	0.129949103924401	Ndrg2
ENSMUSG00000033460	236	7.8048672757351e-20	7.16102651105762e-18	0.205405616466862	0.327412705906886	Armcx1
ENSMUSG00000027712	237	1.14561244670811e-19	1.0445999312832e-17	-0.0444901199535469	-0.411905289760735	Anxa5
ENSMUSG00000038007	238	1.0897568147308e-19	9.96755208305948e-18	0.523549960129057	0.445659602734448	Acer2
ENSMUSG00000020407	239	1.51354157662009e-19	1.37582797884613e-17	-0.250219321558443	-0.429604352830885	Upp1
ENSMUSG00000021951	240	1.6367752362631e-19	1.48327090025911e-17	0.554428472676364	0.307471204401448	Eef1akmt1
ENSMUSG00000040669	240	1.88215082292116e-19	1.69520201947016e-17	0.264205260154439	0.261453501841383	Phc1
ENSMUSG00000030519	241	1.68744909229994e-19	1.52450155418459e-17	0.143907097120007	0.124511320319398	Apba2
ENSMUSG00000000805	241	1.90472803591691e-19	1.71030640590929e-17	0.0432850828829212	0.590854725509711	Car4
ENSMUSG00000000792	242	2.23971191533527e-19	2.00498466050013e-17	0.129820112812594	0.101980351592184	Slc5a5
ENSMUSG00000036158	243	3.27258315981341e-19	2.90313612116941e-17	0.219551677108508	0.137117924037653	Prickle1
ENSMUSG00000031591	244	2.7317329127901e-19	2.43803023477255e-17	0.183128146836231	0.272476628252367	Asah1
ENSMUSG00000019775	244	3.63782197064118e-19	3.21745143181154e-17	0.202638226414675	0.164034383456179	Rgs17
ENSMUSG00000028800	245	3.67347025357634e-19	3.23925287150691e-17	0.540314803460477	0.303518930142959	Hdac1
ENSMUSG00000031367	246	2.99200171112722e-19	2.66224877329664e-17	-0.173625005577763	-0.299722759388239	Ap1s2
ENSMUSG00000028949	246	3.70759064202075e-19	3.25958088324762e-17	-0.430974258480398	-0.226966360976221	Smarcd3
ENSMUSG00000029761	247	3.7781820690683e-19	3.31175649697023e-17	-0.574593010099697	-0.388782349738635	Cald1
ENSMUSG00000026124	248	4.53369822793154e-19	3.96221009522372e-17	-0.509225896449805	-0.166361262147656	Cfc1
ENSMUSG00000038298	249	5.14500057726535e-19	4.48315257401239e-17	0.232040797759599	0.0111129938518394	Pdzk1
ENSMUSG00000040296	251	6.84967135320978e-19	5.95092981400396e-17	0.134265133188585	0.124981046208378	Ddx58
ENSMUSG00000023043	251	7.59823680537459e-19	6.58186089387917e-17	-0.222074771661565	0.349895382522831	Krt18
ENSMUSG00000004885	252	8.32955286478683e-19	7.19419328368628e-17	0.303179640165065	0.495210784247951	Crabp2
ENSMUSG00000022744	253	9.04237414624804e-19	7.78701764196776e-17	-0.541220884123144	-0.363419373392178	Cldnd1
ENSMUSG00000045414	253	1.17863485546184e-18	1.00037907098162e-16	0.248997005593872	0.246029110548955	1190002N15Rik
ENSMUSG00000033149	254	9.73699260110798e-19	8.36075527952865e-17	-0.404676419793891	-0.241686502250341	Phldb2
ENSMUSG00000039910	255	1.00628138062746e-18	8.61540675065117e-17	0.659456199583721	-0.165602005330149	Cited2
ENSMUSG00000050917	256	1.04881991845647e-18	8.95357804011013e-17	0.14701152168925	-0.046502726767881	Fgf4
ENSMUSG00000097248	256	1.42604359289884e-18	1.20343369335406e-16	-0.203468351350871	-0.269069108888831	Gm2694
ENSMUSG00000022574	257	1.08746135166414e-18	9.25662188705554e-17	0.136079490768343	0.119554472898224	Naprt
ENSMUSG00000052013	258	1.20227446076045e-18	1.01751113271025e-16	0.125539878347029	0.0838893784407701	Btla
ENSMUSG00000030674	258	1.59236070159837e-18	1.339948782385e-16	0.193558460561866	0.196035226547704	Qprt
ENSMUSG00000029918	259	1.76825346557739e-18	1.48372082815342e-16	-0.480483697848459	-0.179242508902575	Mrps33
ENSMUSG00000029229	259	2.6708597491589e-18	2.23472049239284e-16	-0.416331153227338	-0.440523601672394	Chic2
ENSMUSG00000097045	260	2.83852094766148e-18	2.3682753243775e-16	0.117139804653966	0.107063955605864	Gm26641
ENSMUSG00000043629	260	2.91506594181082e-18	2.42526898639018e-16	0.130472007912386	0.132924116171748	1700019D03Rik
ENSMUSG00000040728	261	2.9679593999446e-18	2.4623194435822e-16	0.13828582662292	0.108212947268087	Esrp1
ENSMUSG00000001493	261	3.81285965843256e-18	3.15439164775719e-16	-0.0314420594010101	-0.376545053287499	Meox1
ENSMUSG00000015143	262	4.65497067663516e-18	3.84028561255626e-16	-0.281307728227849	-0.40888056146016	Actn1
ENSMUSG00000031661	262	4.85286266374106e-18	3.98123986552928e-16	0.473021006648991	0.152740173249413	Nkd1
ENSMUSG00000031673	263	4.74458587992808e-18	3.9032833333978e-16	-0.112947830676441	-0.23251174854782	Cdh11
ENSMUSG00000060548	263	4.86817760915369e-18	3.98271019291097e-16	0.308561366276347	0.16836457455343	Tnfrsf19
ENSMUSG00000031681	264	5.42862523400883e-18	4.42891607734151e-16	-0.285565424704396	-0.339943840010831	Smad1
ENSMUSG00000037166	264	6.82094227036473e-18	5.51896680623028e-16	-0.408266737086054	-0.16620195836434	Ppp1r14a
ENSMUSG00000015217	265	6.69872923364764e-18	5.45002688920968e-16	-0.164415532072117	-0.341993315832432	Hmgb3
ENSMUSG00000011256	266	6.78879183183096e-18	5.50808531766074e-16	-0.182180439992961	-0.251777294262544	Adam19
ENSMUSG00000028124	267	7.45153035527548e-18	6.01267046639928e-16	0.22766392983335	0.350805490688532	Gclm
ENSMUSG00000003410	267	1.03480684906658e-17	8.30439545468908e-16	0.11241679078218	0.109944323045882	Elavl3
ENSMUSG00000036315	268	9.18316634416235e-18	7.38968893902374e-16	-0.0967995924918603	-0.409978502083169	Znrd1
ENSMUSG00000052105	268	1.13642147541609e-17	9.09507752553113e-16	0.166747104651509	0.093333300590658	Mtcl1
ENSMUSG00000038587	269	1.66646838227839e-17	1.32293333678877e-15	0.17135369911061	0.132030636563859	Akap12
ENSMUSG00000031523	270	1.23708373808717e-17	9.87387269759983e-16	-0.154992080081773	-0.246874506286356	Dlc1
ENSMUSG00000053367	270	1.68115806644467e-17	1.33100718744432e-15	0.109695209728261	0.101590693320976	Epp13
ENSMUSG00000036040	271	1.31470051178163e-17	1.04650160737818e-15	-0.0755695452851991	-0.177458630080385	Adamtsl2
ENSMUSG00000028047	271	1.82737563271773e-17	1.44289188028961e-15	0.154799385103872	0.104739979720307	Thbs3
ENSMUSG00000031489	273	1.89594963941255e-17	1.49303499411707e-15	-0.355374273354836	-0.0584315224679728	Adrb3
ENSMUSG00000036036	273	2.10652923589312e-17	1.65003986849797e-15	-0.0827936836586328	-0.279066558022283	Zfp57
ENSMUSG00000036427	274	2.41969416080789e-17	1.89031385740355e-15	0.313183127314187	0.43256433571966	Gpi1
ENSMUSG00000000031	275	1.96850311032592e-17	1.54603609614184e-15	-0.455340420189912	-0.0842814654312115	H19
ENSMUSG00000047945	275	2.66475117233078e-17	2.06532240861805e-15	-0.0628847423312324	-0.184891548181808	Marcksl1
ENSMUSG00000027581	276	2.51729564883801e-17	1.96135956215813e-15	0.147648054240456	0.094088738913492	Stmn3
ENSMUSG00000021474	276	2.861570031125e-17	2.20625551195533e-15	-0.328797689195342	-0.411205249494428	Sfxn1
ENSMUSG00000036602	277	2.54911272991704e-17	1.98090944911654e-15	-0.638018765348898	-0.0203666010799602	Alx1
ENSMUSG00000042751	278	2.68880345086247e-17	2.07849446810502e-15	0.129845236067987	0.095049683411644	Nmnat2
ENSMUSG00000003955	278	4.18144277481843e-17	3.20355033233344e-15	0.329866590655278	0.401921801471463	Fam162a
ENSMUSG00000068220	279	3.18500381585983e-17	2.44920972283821e-15	0.46469413266098	0.359220243202444	Lgals1
ENSMUSG00000024644	279	4.18771858599883e-17	3.20355033233344e-15	-0.207854759728744	-0.371172348315515	Cndp2
ENSMUSG00000022947	280	4.88898717088318e-17	3.7206834665853e-15	-0.0615680176501427	-0.24559935962114	Cbr3
ENSMUSG00000030826	281	4.39127450945983e-17	3.35056520343552e-15	0.379540080883991	0.335027682474018	Bcat2
ENSMUSG00000017969	281	7.98099456944853e-17	5.99633296069892e-15	0.342364777894773	0.322367315355904	Ptgis
ENSMUSG00000032062	282	5.1955889039734e-17	3.94382691752126e-15	0.123779035390785	0.0765012216689296	2310030G06Rik
ENSMUSG00000000142	283	5.4283383557813e-17	4.10990800140027e-15	0.253748600436355	0.0750163340228356	Axin2
ENSMUSG00000078619	283	1.04083607963559e-16	7.78038178107292e-15	-0.294534822340489	-0.350925053756507	Smarcd2
ENSMUSG00000006494	284	1.43491139421001e-16	1.06183443171541e-14	0.119583035424496	0.169155269579959	Pdk1
ENSMUSG00000037171	285	7.79719047130238e-17	5.8882783015589e-15	0.099980868671763	0.0975746278645943	Nodal
ENSMUSG00000021848	286	7.87067966943339e-17	5.92857436378908e-15	-0.43168323829928	-0.100348168823454	Otx2
ENSMUSG00000022208	287	9.29797791056655e-17	6.96804186824441e-15	0.0883078463496501	0.0812485276952652	Jph4
ENSMUSG00000020277	287	1.62518585298447e-16	1.19364024294511e-14	0.249318537780267	0.399952886414244	Pfkl
ENSMUSG00000026497	289	1.10191877364691e-16	8.21612954973386e-15	0.404606119485785	0.0577038607812637	Mixl1
ENSMUSG00000037169	291	1.3102674096917e-16	9.74494842177778e-15	-0.609192746779442	-0.284059676481849	Mycn
ENSMUSG00000028161	291	2.23697459355647e-16	1.63482321909244e-14	-0.304890857665444	-0.269993901267824	Ppp3ca
ENSMUSG00000046727	292	1.32354600171915e-16	9.81891104348423e-15	0.17724902651961	0.137422490797341	Cystm1
ENSMUSG00000019874	293	1.44068525469182e-16	1.06343514088179e-14	0.25835192908885	-0.103298885562077	Fabp7
ENSMUSG00000031431	293	2.38156562754799e-16	1.73618492234019e-14	-0.193973465456844	-0.394204584091526	Tsc22d3
ENSMUSG00000024661	294	1.62325971041181e-16	1.19364024294511e-14	-0.280139097428457	-0.217043117789422	Fth1
ENSMUSG00000053559	295	3.93822508204038e-16	2.84984287754922e-14	0.14047634964893	0.138252389756045	Smagp
ENSMUSG00000021866	296	1.64237759402519e-16	1.20326629102562e-14	-0.409716921779262	-0.243789359219564	Anxa11
ENSMUSG00000020440	296	4.66065727381764e-16	3.34794336654822e-14	-0.29053394290895	-0.313728096929931	Arf5
ENSMUSG00000029580	297	5.09607417911098e-16	3.64295089133924e-14	-0.104468086018604	-0.306148285534156	Actb
ENSMUSG00000063275	298	3.31885635660432e-16	2.41350512135087e-14	-0.504828131421026	-0.173579025243713	Hacd1
ENSMUSG00000027996	298	5.98897507052502e-16	4.24007917733421e-14	0.229278491606024	0.246353453567654	Sfrp2
ENSMUSG00000002980	299	3.6734418456811e-16	2.66478347879309e-14	0.190710908582704	0.159023056763084	Bcam
ENSMUSG00000027203	299	6.36507087026121e-16	4.49554118155715e-14	0.278922091240339	0.228001587703528	Dut
ENSMUSG00000028982	300	4.0950217281516e-16	2.95604362591963e-14	0.295996740906868	0.17353814232053	Slc25a33
ENSMUSG00000000420	300	6.56695456921594e-16	4.6270322003002e-14	-0.138882236723214	-0.329101942281461	Galnt1
ENSMUSG00000085795	301	4.11673080048138e-16	2.96444879060581e-14	0.180147109723852	0.047103997631304	Zfp703
ENSMUSG00000016487	301	6.78788260119794e-16	4.77128206134801e-14	-0.245906966549497	-0.232391634887017	Ppfibp1
ENSMUSG00000044367	302	7.55725826936498e-16	5.28684965675385e-14	0.176666862911979	0.171751270609232	Slc16a13
ENSMUSG00000005973	303	5.01466403552036e-16	3.59347652491838e-14	-0.474168683394783	-0.284165234200368	Rcn1
ENSMUSG00000025353	304	5.11526565090122e-16	3.64781607627948e-14	0.510225634714989	0.32546166728196	Ormdl2
ENSMUSG00000042258	304	8.39692269108714e-16	5.84648149167608e-14	-0.279242112255179	-0.189739839878883	Isl1
ENSMUSG00000030774	305	5.65077723677132e-16	4.01996838592726e-14	0.30004681692725	0.261693017645513	Pak1
ENSMUSG00000028273	305	9.47179864821554e-16	6.56384503028808e-14	-0.116228083652935	-0.219873112467684	Pdlim5
ENSMUSG00000006442	306	5.73363954626697e-16	4.06908799799167e-14	-0.428503129978751	-0.255079813242252	Srm
ENSMUSG00000015932	306	1.22085975818613e-15	8.37767966063331e-14	-0.196450830777582	-0.320470214026129	Dstn
ENSMUSG00000002006	307	1.23393314380389e-15	8.4319719144576e-14	0.169539542297259	0.158743602869341	Pdzd4
ENSMUSG00000033685	308	7.37864395576112e-16	5.17418623297801e-14	0.214910666994499	0.188090151708767	Ucp2
ENSMUSG00000028173	309	7.794042904911e-16	5.43957705297248e-14	-0.529599404786281	-0.105749806778098	Wls
ENSMUSG00000055717	309	1.41118550303237e-15	9.59866869175736e-14	0.105800064740407	0.111484065700531	Slain1
ENSMUSG00000001288	310	1.61630133085436e-15	1.09432889186949e-13	0.172937303910526	0.204624134322376	Rarg
ENSMUSG00000005148	311	8.78697186216583e-16	6.10362960576669e-14	0.140188930906059	-0.0193449984499084	Klf5
ENSMUSG00000022883	311	1.88728578064371e-15	1.27195287898211e-13	-0.233219195195367	-0.20045726927814	Robo1
ENSMUSG00000033227	312	9.97842501442827e-16	6.89869890903619e-14	0.129620648242365	0.0347189920419592	Wnt6
ENSMUSG00000037601	313	2.25926341372242e-15	1.51571357769824e-13	-0.174572948440591	-0.195229315230883	Nme1
ENSMUSG00000030222	314	1.16134051077804e-15	8.01025778066393e-14	0.201645209459834	0.119105317206487	Rerg
ENSMUSG00000025791	314	2.30404789712085e-15	1.5422458787728e-13	0.128972545909912	0.284569803705715	Pgm2
ENSMUSG00000044279	315	1.16550958228843e-15	8.020230891953e-14	0.119214312452752	0.115155288124353	Crb3
ENSMUSG00000038079	316	1.22314350606829e-15	8.37767966063331e-14	0.382726529584788	0.2235732122881	Tmem237
ENSMUSG00000026640	316	2.88028304980612e-15	1.91058775637139e-13	-0.121308724855765	-0.189002331328266	Plxna2
ENSMUSG00000029752	317	1.4025999871051e-15	9.56235528245818e-14	-0.481113608381748	-0.366557498635478	Asns
ENSMUSG00000001435	318	1.55004864859308e-15	1.05189015664432e-13	0.175571710900415	0.160081825854954	Col18a1
ENSMUSG00000049536	318	4.40069075368718e-15	2.89834614870337e-13	-0.121034017284231	-0.25618253245575	Tceal1
ENSMUSG00000030793	319	5.45002732131515e-15	3.55119921830473e-13	0.235741535405609	0.252637386590679	Pycard
ENSMUSG00000022610	320	1.68661261966073e-15	1.13931456133596e-13	0.139258216609937	0.121798413309838	Mapk12
ENSMUSG00000029755	320	5.60957943174416e-15	3.64709345306245e-13	0.103786154319675	0.106608368985193	Dlx5
ENSMUSG00000014859	321	6.19198754463551e-15	4.00805312449681e-13	0.35297133788909	0.367116338784562	E2f4
ENSMUSG00000023048	322	2.10422131021497e-15	1.41492068558108e-13	0.359095180711137	0.249856226966112	Prr13
ENSMUSG00000003623	323	2.37644354799202e-15	1.58709785431885e-13	0.375831907704301	0.14957351237658	Crot
ENSMUSG00000027227	323	7.74250618928936e-15	4.96802379710131e-13	-0.0978302820199027	-0.245455066649964	Sord
ENSMUSG00000029405	324	7.77252621967579e-15	4.97644439612807e-13	0.354960681021923	0.351551856764722	G3bp2
ENSMUSG00000039419	325	7.85121532939696e-15	5.01592177616919e-13	0.116331711406823	0.121340761717514	Cntnap2
ENSMUSG00000048706	326	2.81641651588897e-15	1.87667645307606e-13	0.118611932305459	0.114263741261386	Lurap1l
ENSMUSG00000021458	326	3.99341994307039e-15	2.63708977944639e-13	0.25671719523779	0.227987397846951	2010111I01Rik
ENSMUSG00000061887	327	2.84534804698902e-15	1.89167473318105e-13	-0.469980110938198	-0.324690541561607	Ssbp3
ENSMUSG00000025142	327	8.03744545784439e-15	5.12378449403535e-13	0.414982467361653	0.359431399823798	Aspscr1
ENSMUSG00000038132	328	2.95574648459861e-15	1.95623922391907e-13	-0.315997041404326	-0.180859027169919	Rbm24
ENSMUSG00000035199	328	9.73650162704261e-15	6.19350855118053e-13	0.341924325873686	0.330460886939241	Arl6ip5
ENSMUSG00000022108	329	1.11133634907318e-14	7.03894153825878e-13	0.331742817769225	0.401935730583322	Itm2b
ENSMUSG00000026728	330	1.15265120662578e-14	7.26935403373503e-13	-0.00707590447804129	-0.459242886128175	Vim
ENSMUSG00000040714	331	4.41531187670989e-15	2.89834614870337e-13	0.102240381826867	0.0941922637336175	Klc3
ENSMUSG00000048402	332	4.41857062599421e-15	2.89834614870337e-13	0.115343854075724	0.0933944197719344	Gli2
ENSMUSG00000051375	332	1.23995347467477e-14	7.78659056207279e-13	0.112409158472729	0.11477910462903	Pcdh1
ENSMUSG00000038192	333	5.22540585529603e-15	3.41997007222619e-13	-0.428011492794166	-0.0304023696771964	Cer1
ENSMUSG00000004446	334	5.25164781958082e-15	3.42952398186905e-13	0.344557616096671	0.206303208878549	Bid
ENSMUSG00000022722	334	6.93652344010244e-15	4.47033891373954e-13	0.411997009107547	0.348141566674867	Arl6
ENSMUSG00000021764	335	5.92065101093297e-15	3.84085932982374e-13	0.466187076416296	0.184385627150159	Ndufs4
ENSMUSG00000031197	335	1.39731239269942e-14	8.6822034999543e-13	0.453352864267977	0.360666514804763	Vbp1
ENSMUSG00000028039	336	6.77395070672517e-15	4.37514026786119e-13	-0.392896319771456	-0.13369076543751	Efna3
ENSMUSG00000022634	336	1.44538523809091e-14	8.96199705942178e-13	-0.268474059653494	-0.37973995490348	Yaf2
ENSMUSG00000049300	337	1.36761112776325e-14	8.51562007079982e-13	-0.447794884465385	-0.34825498904976	Prmt6
ENSMUSG00000038253	338	6.96893590798674e-15	4.4814214052844e-13	0.0999311876141194	0.0664338854056743	Hoxa5
ENSMUSG00000025732	339	2.00104306652652e-14	1.23552872946203e-12	0.105643078583347	0.196720807226115	Fam195a
ENSMUSG00000025731	340	1.09171536245242e-14	6.92956914977344e-13	0.368931958637959	0.230190868941461	Mettl26
ENSMUSG00000003438	341	2.02799272707638e-14	1.2495489915869e-12	-0.332681152034295	-0.377907860019109	Timm50
ENSMUSG00000024521	342	1.14150320937249e-14	7.21449624945032e-13	0.500054250221115	0.132885447558588	Pmaip1
ENSMUSG00000004864	343	1.16184340378519e-14	7.31166921544473e-13	0.123440092858359	0.100445734650974	Mapk13
ENSMUSG00000029420	343	2.41722649133029e-14	1.48008637469147e-12	-0.0997379005876836	-0.140655867163255	Rimbp2
ENSMUSG00000011884	345	1.24763670951692e-14	7.81816944014732e-13	0.424717864795366	0.298348233906589	Gltp
ENSMUSG00000000957	345	2.80743982985322e-14	1.71545057819164e-12	-0.187930126481469	-0.302068020232392	Mmp14
ENSMUSG00000054951	346	1.29394830080738e-14	8.09116037269189e-13	0.231476169413558	0.0991450063988265	9130008F23Rik
ENSMUSG00000028266	346	3.12437393173002e-14	1.90515654321558e-12	-0.211859418496838	-0.362853230646106	Lmo4
ENSMUSG00000090125	347	1.34856470834675e-14	8.41481520979417e-13	0.161413238608874	0.145956429977907	Pou3f1
ENSMUSG00000073433	348	3.56177711898891e-14	2.16291669501982e-12	0.153975504200315	0.191496923330759	Arhgdig
ENSMUSG00000058806	349	3.67538860391432e-14	2.2227422004617e-12	-0.248900318675695	-0.18681897977508	Col13a1
ENSMUSG00000020902	350	1.68504974530985e-14	1.04260682980811e-12	0.0927055264908151	0.0227917020168435	Ntn1
ENSMUSG00000026029	350	3.75458859387301e-14	2.26598654235139e-12	0.119048968560782	0.131967173715973	Casp8
ENSMUSG00000023913	351	3.99425018478978e-14	2.40569849575519e-12	0.0738595607917688	0.0767283342065226	Pla2g7
ENSMUSG00000040158	353	4.81195573660568e-14	2.87467992605498e-12	-0.413765344006978	-0.359846270556176	Tax1bp3
ENSMUSG00000073987	354	4.93902677531077e-14	2.9387563881677e-12	0.179588807215554	0.188457675040847	Ggh
ENSMUSG00000020427	355	2.09695385726016e-14	1.2893420668899e-12	0.200525484313299	0.177453670962351	Igfbp3
ENSMUSG00000037894	356	2.37002658225049e-14	1.45420881042586e-12	0.165608023106366	0.117670146267383	H2afz
ENSMUSG00000035551	356	5.50236289020745e-14	3.260675892201e-12	-0.0288089266144942	-0.257719521944685	Igfbpl1
ENSMUSG00000020098	358	3.27663728016097e-14	1.99387440444836e-12	0.197639312284235	0.151600840107073	Pcbd1
ENSMUSG00000020877	359	3.63159032984301e-14	2.2007736295172e-12	0.253317996656392	0.195890907793795	Scrn2
ENSMUSG00000029603	359	6.56875143634729e-14	3.87701136880362e-12	0.0882767167787029	0.0887126413897745	Dtx1
ENSMUSG00000036764	360	7.07305297246025e-14	4.16631112289798e-12	-0.273254773597302	-0.266790267540815	Dnajc12
ENSMUSG00000068614	361	7.75784320269093e-14	4.55147406385764e-12	-0.111771734114446	-0.17011428330204	Actc1
ENSMUSG00000011589	362	4.18967969761312e-14	2.51825400926738e-12	0.248885173504118	0.223541129888107	Fsd1
ENSMUSG00000061232	363	4.73604267628869e-14	2.84085394912534e-12	0.188244817171418	0.102433424879201	H2-K1
ENSMUSG00000003309	364	4.78526064668726e-14	2.86454261313482e-12	0.229244074249482	0.109758199173689	Ap1m2
ENSMUSG00000024873	365	4.93917021643017e-14	2.9387563881677e-12	0.2802192163737	-0.0189932317552959	Cnih2
ENSMUSG00000015568	365	1.07177681107865e-13	6.21377374800955e-12	0.14464922839325	0.175996998010167	Lpl
ENSMUSG00000028832	366	5.24827226848228e-14	3.11637328329315e-12	0.286347142769989	0.11205845921528	Stmn1
ENSMUSG00000079478	366	1.16518936516403e-13	6.72921886916931e-12	0.283470220414443	0.330649197024997	Sssca1
ENSMUSG00000007950	367	6.0830192215718e-14	3.59753176935205e-12	0.244997356236994	0.208950766793075	Abhd8
ENSMUSG00000022040	368	1.32808332200691e-13	7.63959179682568e-12	0.150104880967665	0.152615421034911	Ephx2
ENSMUSG00000013936	369	1.4178631401297e-13	8.12430062317119e-12	-0.0816152902060903	-0.162553379091188	Myl2
ENSMUSG00000014226	370	7.31285401552545e-14	4.2989655981089e-12	-0.270481133259675	-0.0959176426139683	Cacybp
ENSMUSG00000024048	370	1.45740826903764e-13	8.33467734751389e-12	-0.165890433518912	-0.232305294212492	Myl12a
ENSMUSG00000030041	371	8.12920616539313e-14	4.75986838932722e-12	0.0964632983401081	0.08012187423779	M1ap
ENSMUSG00000036398	371	1.65891782356006e-13	9.43213276824149e-12	0.0204484257985502	-0.363277359646792	Ppp1r11
ENSMUSG00000026764	372	8.28984812191127e-14	4.84429775568513e-12	0.217985267086265	0.117950612656915	Kif5c
ENSMUSG00000032892	372	1.85007465303962e-13	1.04785382079467e-11	0.409148156032823	0.361490364671155	Rangrf
ENSMUSG00000041992	373	2.03412210636431e-13	1.14330084497408e-11	0.0997902178295544	0.0987598864868141	Rapgef5
ENSMUSG00000022773	374	9.61867011661442e-14	5.60968459949561e-12	0.232507839070513	0.155481324621129	Ypel1
ENSMUSG00000073207	375	9.65436646605363e-14	5.6193755169607e-12	0.131787434490015	0.0533971143708723	Ccdc160
ENSMUSG00000022210	376	1.06140118932191e-13	6.16575696802933e-12	0.372920304588954	0.19352275421336	Dhrs4
ENSMUSG00000017453	377	1.16525248651241e-13	6.72921886916931e-12	0.103878869930698	0.0906900275942134	Pipox
ENSMUSG00000027523	377	2.66978074116336e-13	1.49487418990007e-11	-0.219213686496554	-0.281233442671465	Gnas
ENSMUSG00000022033	379	1.22084362280151e-13	7.03645526002938e-12	-0.438355216174534	-0.330815864559791	Pbk
ENSMUSG00000035242	380	2.97400172966733e-13	1.65890717693489e-11	-0.0834154811065231	-0.151294858411684	Oaz1
ENSMUSG00000020105	381	2.99663557404505e-13	1.66837260731143e-11	-0.179588771377202	-0.195470255565005	Lrig3
ENSMUSG00000079560	382	1.36234644400457e-13	7.8214088633182e-12	0.079006117886347	0.0165628729173726	Hoxa3
ENSMUSG00000042607	383	1.55914853329841e-13	8.89923306253968e-12	-0.381915574453861	-0.124550223689483	Asb4
ENSMUSG00000036752	383	3.64996743534519e-13	2.01686380686278e-11	0.375106639347866	0.345305708371073	Tubb4b
ENSMUSG00000030669	384	1.61662456036583e-13	9.20944420732968e-12	0.156534232857853	0.136271872648699	Calca
ENSMUSG00000026994	384	3.81662879101006e-13	2.10500657589566e-11	0.0727908980139469	0.0766589589874571	Galnt3
ENSMUSG00000022742	385	1.73371714763542e-13	9.83842725089755e-12	-0.427356378192864	-0.0555372296863181	Cpox
ENSMUSG00000029103	385	4.38871434922746e-13	2.4160077572607e-11	0.182100851374982	0.314591051441256	Lrpap1
ENSMUSG00000028392	386	1.89035985403876e-13	1.0686157086593e-11	0.103912358385856	0.0883449302535702	Bspry
ENSMUSG00000063694	387	1.93094294090445e-13	1.08946612060379e-11	-0.295919322176239	-0.157773654032949	Cycs
ENSMUSG00000036934	387	4.71180760938496e-13	2.58292592679678e-11	-0.370127645559234	-0.348030856356198	4921524J17Rik
ENSMUSG00000079442	388	2.00491062155584e-13	1.12903685709489e-11	-0.270715495697408	-0.111580650901484	St6galnac4
ENSMUSG00000039476	388	4.71823356178415e-13	2.58292592679678e-11	-0.203783368092679	-0.175963993603944	Prrx2
ENSMUSG00000006360	389	2.56238444260903e-13	1.4374732686423e-11	0.229774392274603	0.204758918264011	Crip1
ENSMUSG00000069806	391	2.96492927800308e-13	1.65698476462518e-11	0.0879413555450174	0.0585678279177393	Cacng7
ENSMUSG00000067071	392	3.17061894211336e-13	1.7619069638325e-11	0.32152872406764	0.258496831407317	Hes6
ENSMUSG00000038168	392	6.17044153547474e-13	3.34681112528181e-11	-0.189415862073181	-0.138496084808407	P3h2
ENSMUSG00000041957	393	3.25426471601942e-13	1.80498313401514e-11	0.0941628605058172	0.081110333171971	Pkp2
ENSMUSG00000038692	395	3.56345007682036e-13	1.97275811395702e-11	0.11209498739969	0.0779092032178796	Hoxb4
ENSMUSG00000031562	396	4.69804266996743e-13	2.58146926708732e-11	-0.438585775326342	-0.235778915679508	Dctd
ENSMUSG00000031837	397	5.26250013248078e-13	2.87020655373748e-11	0.120522667588995	0.0802970086744852	Necab2
ENSMUSG00000030428	397	4.92639671110968e-13	2.69187821772917e-11	0.0891097895947034	0.0873986414045278	Ttyh1
ENSMUSG00000076437	398	5.5555760107661e-13	3.02445147262631e-11	0.296351160699504	0.154952280009564	Selenoh
ENSMUSG00000022272	398	1.23618458430688e-12	6.61965606854661e-11	0.219466656176863	0.216707983140589	Myo10
ENSMUSG00000065952	399	6.10728823213838e-13	3.31866887477748e-11	0.0999031548987091	0.0758109796862988	C330021F23Rik
ENSMUSG00000058258	399	1.27341079101883e-12	6.80662334248393e-11	0.208208255972175	0.268814884271882	Idi1
ENSMUSG00000015090	400	1.29268443194436e-12	6.89712715391762e-11	-0.203604681879379	-0.157153848104837	Ptgds
ENSMUSG00000049382	401	8.11510488467273e-13	4.39349391660626e-11	-0.420145147792242	-0.124057262398799	Krt8
ENSMUSG00000027536	402	8.19105527795102e-13	4.42647633112317e-11	0.13934196646788	0.123014579509216	Chmp4c
ENSMUSG00000059552	402	1.42802408610599e-12	7.57804781693578e-11	0.342239335571193	0.326660918080877	Trp53
ENSMUSG00000068206	403	8.21244746650983e-13	4.42990847589097e-11	0.173293969242388	0.152904772068012	Pick1
ENSMUSG00000078695	403	1.48166460261206e-12	7.84855861081484e-11	0.235522867413879	0.230319932099689	Cisd3
ENSMUSG00000020737	404	8.91558012935863e-13	4.80039608720056e-11	0.455257905456464	0.312110963395735	Hn1
ENSMUSG00000045817	404	1.51558149568124e-12	8.01380721917486e-11	0.346691350319247	0.320215356580457	Zfp36l2
ENSMUSG00000031565	406	1.91270247717854e-12	1.00415175325958e-10	0.00316354737928193	-0.33570969620886	Fgfr1
ENSMUSG00000000154	407	1.93955743859418e-12	1.01643853525758e-10	-0.107821190790221	-0.153444668910542	Slc22a18
ENSMUSG00000053453	408	1.06134425438715e-12	5.70414433945447e-11	-0.351298173401707	-0.312132642472319	Thoc7
ENSMUSG00000040128	408	1.98818862022907e-12	1.0400733790939e-10	0.164665542428354	0.346530682450526	Pnrc1
ENSMUSG00000069763	409	1.22019088718741e-12	6.54591293432489e-11	0.129480579114358	0.012076891964526	Tmem100
ENSMUSG00000008999	409	2.09909903127834e-12	1.0942064543223e-10	-0.264066289137835	-0.197647644842597	Bmp7
ENSMUSG00000036885	411	1.36888921012162e-12	7.29051085289369e-11	0.151310773593265	0.103999906495619	Arhgef26
ENSMUSG00000022025	411	2.32272414192739e-12	1.20438153922615e-10	-0.10396213852223	-0.134018627989559	Cnmd
ENSMUSG00000033998	412	1.3989435032674e-12	7.43712708632339e-11	0.292807035197482	0.230174369260681	Kcnk1
ENSMUSG00000030282	412	2.5313297912232e-12	1.31024121284896e-10	0.254025336437747	0.2935080588221	Cmas
ENSMUSG00000041840	414	1.52793884178382e-12	8.06466931330056e-11	0.380446807415261	0.197960664510973	Haus1
ENSMUSG00000052698	414	2.88863775914869e-12	1.48734544200083e-10	-0.219197034540496	-0.226062637739917	Tln2
ENSMUSG00000005354	415	1.85848518179015e-12	9.79178990591832e-11	-0.382334381993096	-0.23460659691332	Txn2
ENSMUSG00000018395	415	2.98454964877385e-12	1.53137554452417e-10	-0.173685813688113	-0.237722572586859	Kif3a
ENSMUSG00000037016	416	1.88281992884448e-12	9.90228795434422e-11	0.0770084162620943	0.0719624993074833	Frem2
ENSMUSG00000029802	417	3.79640240305913e-12	1.9344575012958e-10	-0.214914721640195	-0.314584234581957	Abcg2
ENSMUSG00000038576	418	3.94963269787699e-12	2.00906014193218e-10	0.132793349164392	0.128134423962382	Susd4
ENSMUSG00000042195	419	2.02579843523602e-12	1.05786906940729e-10	0.14457473425012	0.132516567262605	Slc35f2
ENSMUSG00000034324	419	3.98879804970156e-12	2.02548414068638e-10	-0.143705448726761	-0.156584803811602	Tmem132c
ENSMUSG00000003534	420	2.12856799663072e-12	1.10760750241639e-10	0.175937124197944	0.136556622526215	Ddr1
ENSMUSG00000021871	420	4.00924125338932e-12	2.03236098786269e-10	0.341850436771561	0.316902608898132	Pnp
ENSMUSG00000029860	421	2.1490151963075e-12	1.11627505399733e-10	0.364104389877494	0.0304080924669538	Zyx
ENSMUSG00000060600	421	4.17924913128105e-12	2.1149011239603e-10	0.19620178063794	0.220413146137122	Eno3
ENSMUSG00000021665	423	2.63268065949572e-12	1.36031071549943e-10	0.126354120025835	0.0964004676945296	Hexb
ENSMUSG00000026872	423	4.48367730102508e-12	2.25732074991096e-10	-0.139472655896374	-0.253033335167182	Zeb2
ENSMUSG00000032936	424	2.71711426355001e-12	1.40147897180517e-10	0.0678064422202152	0.0528436815177638	Camkv
ENSMUSG00000033768	424	4.76584438257392e-12	2.3912035563129e-10	0.170432573353518	0.162627697515674	Nrxn2
ENSMUSG00000108900	425	5.24565816490286e-12	2.62300720327197e-10	0.0985223360114468	0.101645825086091	C430049E01Rik
ENSMUSG00000041020	426	2.97131097002333e-12	1.52724346752403e-10	0.109445732196995	0.0656591030370192	Map7d2
ENSMUSG00000039081	427	3.05836158458734e-12	1.5665193980742e-10	0.119412807987785	-0.0139879833927802	Zfp503
ENSMUSG00000025608	427	5.95843613587645e-12	2.96933775082628e-10	0.0864692726407139	0.103577826606364	Podxl
ENSMUSG00000045377	429	3.11319357329349e-12	1.59183640834444e-10	-0.391574153871282	0.0854954898271093	Tmem88
ENSMUSG00000061904	429	6.25423886587977e-12	3.11148383577519e-10	0.300844388432857	0.230794510354878	Slc25a3
ENSMUSG00000042436	430	3.22670484807206e-12	1.64701752487726e-10	-0.270787587541252	-0.168623749640621	Mfap4
ENSMUSG00000006390	430	6.39246864472e-12	3.17489016061203e-10	-0.249700956172001	-0.227785220819239	Elovl1
ENSMUSG00000049686	432	4.30954777391367e-12	2.17709778794692e-10	0.187297627967949	0.0547463252413706	Orai1
ENSMUSG00000021711	432	6.78604794812656e-12	3.36469165266369e-10	0.209470608966804	0.307876142445599	Trappc13
ENSMUSG00000023169	433	4.34145055070037e-12	2.18945893183608e-10	0.351072587711192	0.281930204697803	Slc38a1
ENSMUSG00000078812	433	7.72839937050926e-12	3.79361363767065e-10	-0.122498586887588	-0.113188427508698	Eif5a
ENSMUSG00000030707	435	4.57910815782219e-12	2.30143162908156e-10	0.142390559351963	0.08942175745759	Coro1a
ENSMUSG00000030559	435	9.57514584169065e-12	4.66899330015683e-10	0.137657864485228	0.137767007032297	Rab38
ENSMUSG00000032327	436	7.36361949593544e-12	3.62664417047308e-10	-0.262578602786163	-0.145163207896731	Stra6
ENSMUSG00000027018	438	1.26602360833582e-11	6.10260676149042e-10	0.360782995375272	0.325201980919842	Hat1
ENSMUSG00000090223	439	5.04251097355355e-12	2.52571485022278e-10	-0.270366896451991	-0.0900402008544647	Pcp4
ENSMUSG00000001270	439	1.42094518254368e-11	6.83818260069878e-10	0.176007178259149	0.251895907565737	Ckb
ENSMUSG00000041119	440	5.83970451767397e-12	2.91510131278871e-10	0.0779515189488512	0.0586030101087632	Pde9a
ENSMUSG00000038388	442	6.85629234109651e-12	3.38881438930859e-10	-0.392899089272756	-0.257237200471324	Mpp6
ENSMUSG00000026600	442	1.48405774853223e-11	7.11864312862724e-10	0.296786747289086	0.259641017530153	Soat1
ENSMUSG00000048752	443	6.85771212830341e-12	3.38881438930859e-10	0.0898580679303068	0.0515034292282687	Prss50
ENSMUSG00000027199	443	7.42404364018175e-12	3.6502993871558e-10	0.0889118728128008	0.0873394280184508	Gatm
ENSMUSG00000002265	444	1.50389790965114e-11	7.20208150163339e-10	-0.157235027170508	-0.360715860437505	Peg3
ENSMUSG00000000958	445	7.10157894005735e-12	3.50344561042829e-10	0.221929110537897	0.129142537493607	Slc7a7
ENSMUSG00000034845	447	8.18055751830727e-12	4.00888153126765e-10	0.0936974975027276	0.0860295906020053	Plvap
ENSMUSG00000032446	447	1.74851380770137e-11	8.35993971825012e-10	0.167180001982394	0.337274845607146	Eomes
ENSMUSG00000031595	448	8.42729083800256e-12	4.12293305250584e-10	0.0700410325089632	0.0480011385493126	Pdgfrl
ENSMUSG00000050043	448	2.01794064819347e-11	9.55504629752316e-10	0.29488568174463	0.295182237623825	Tmx2
ENSMUSG00000027566	450	9.38373332963706e-12	4.58324567204762e-10	0.2206644925961	0.122686847411144	Psma7
ENSMUSG00000059182	451	9.92035177702071e-12	4.82932562870767e-10	0.221215057679837	0.0328356214793685	Skap2
ENSMUSG00000060675	452	9.95173226619114e-12	4.83660756937066e-10	0.17503192487565	0.147067907367882	Pla2g16
ENSMUSG00000038683	452	2.65530253135812e-11	1.24528614894203e-09	0.208017578011257	0.331379652629506	Pak1ip1
ENSMUSG00000022969	453	1.09128955177203e-11	5.29500162747772e-10	-0.22718317024337	-0.109825161278689	Il10rb
ENSMUSG00000037736	453	3.005978201704e-11	1.40750508738611e-09	-0.0309406224482425	-0.155326249460411	Limch1
ENSMUSG00000037188	454	1.10100656695696e-11	5.33336273191059e-10	0.0920386831872886	0.0593288407017426	Grhl3
ENSMUSG00000000409	455	1.11295084358883e-11	5.38236917001286e-10	0.175795257145703	0.129401812871977	Lck
ENSMUSG00000017002	455	3.16148795487389e-11	1.4756282606489e-09	0.0110423445380725	-0.184605321427098	Slpi
ENSMUSG00000013698	456	1.14512078314823e-11	5.52886841070189e-10	0.286524767433049	-0.0862609872757333	Pea15a
ENSMUSG00000051154	456	3.44340651212357e-11	1.59457875149471e-09	-0.336194155757895	-0.305022724863075	Commd3
ENSMUSG00000037465	459	1.44616903718623e-11	6.94821704456913e-10	-0.303729501892897	-0.117592151326153	Klf10
ENSMUSG00000038412	459	3.79562227301776e-11	1.75492413163138e-09	0.22986061634584	0.309076648258916	Higd1a
ENSMUSG00000026418	460	4.07658849607143e-11	1.88187593081968e-09	-0.145096747265747	-0.135856133748593	Tnni1
ENSMUSG00000006218	461	2.51633876853434e-11	1.183885134359e-09	0.0928705361656001	0.0881355250711963	Fam131c
ENSMUSG00000015647	462	1.79383095136015e-11	8.56270813281349e-10	0.0838577302075375	0.0611853314230279	Lama5
ENSMUSG00000059334	462	4.8627918575308e-11	2.22735529996885e-09	0.0595440886794824	0.0635764456733745	Zfp36l3
ENSMUSG00000028391	463	1.81957625127347e-11	8.67154688551879e-10	0.14433961301268	0.108942638196983	Wdr31
ENSMUSG00000023944	464	1.86026371711518e-11	8.85112875548888e-10	0.245598291175295	0.137858298441773	Hsp90ab1
ENSMUSG00000005360	464	5.33247207112124e-11	2.43114500679045e-09	0.100414951751224	0.125512138547545	Slc1a3
ENSMUSG00000063564	465	1.89865893772461e-11	9.01924242481697e-10	-0.203957122873974	-0.0675863432253399	Col23a1
ENSMUSG00000061666	466	1.9107404361092e-11	9.06201728249408e-10	0.0996976927007985	0.0945111640494714	Gdpd1
ENSMUSG00000038880	466	6.45905314420055e-11	2.92215104766505e-09	0.30838960802425	0.328216656682933	Mrps34
ENSMUSG00000022962	467	7.23461035519375e-11	3.26403086154055e-09	0.317866508568434	0.32279744716198	Gart
ENSMUSG00000004980	468	7.23690123789888e-11	3.26403086154055e-09	0.00347987295728203	-0.177583068912892	Hnrnpa2b1
ENSMUSG00000028347	469	2.15460714285102e-11	1.01857928685792e-09	-0.37797594976039	-0.138169626059308	Tmeff1
ENSMUSG00000030342	469	7.44754473289525e-11	3.34877996142337e-09	0.216170054431816	0.265162495576276	Cd9
ENSMUSG00000086126	470	2.23999931377774e-11	1.05725095816317e-09	0.197872391686382	0.0479720853437252	Evx1os
ENSMUSG00000022629	470	7.59586434605434e-11	3.40694140457772e-09	0.162187250798297	0.1528470529034	Kif21a
ENSMUSG00000026878	471	2.29392633034891e-11	1.08097149250297e-09	-0.392406823835945	-0.159301077429249	Rab14
ENSMUSG00000062825	471	7.60002887005149e-11	3.40694140457772e-09	-0.108343125720949	-0.182364850483927	Actg1
ENSMUSG00000024565	473	2.61951722174732e-11	1.2304628582919e-09	0.203094495906172	0.103432065066418	Sall3
ENSMUSG00000002797	473	8.22473804288107e-11	3.66467450588402e-09	0.215516439203158	0.231583145193136	Ggct
ENSMUSG00000021807	474	8.28224528549215e-11	3.68472338592621e-09	0.209908865357664	0.239046067696489	2700060E02Rik
ENSMUSG00000073599	475	7.83681901980453e-11	3.50775066521706e-09	0.0937748723970823	0.0909857870429515	Ecscr
ENSMUSG00000020160	476	8.60967806932233e-11	3.82461898186548e-09	-0.134765060090792	-0.130934038940831	Meis1
ENSMUSG00000031734	477	3.12782258403932e-11	1.46223223404962e-09	-0.332191416849796	-0.0553029509030733	Irx3
ENSMUSG00000024901	477	9.03847153531476e-11	4.00302351365549e-09	-0.0427114770703371	-0.118956076639875	Peli3
ENSMUSG00000031995	478	3.22847367992589e-11	1.50450960160091e-09	0.0851892831745564	0.0432386648130447	St14
ENSMUSG00000069378	479	3.31036852734672e-11	1.54023655398761e-09	-0.226320369439062	-0.0671345041476277	Prdm6
ENSMUSG00000032883	479	1.02144844821822e-10	4.50354785882083e-09	0.130649890322141	0.215269523581925	Acsl3
ENSMUSG00000026437	480	3.33294485090386e-11	1.5482948225366e-09	0.09029105157877	0.0219439043257041	Cdk18
ENSMUSG00000037335	481	3.38532711072987e-11	1.57015203252309e-09	-0.470449602182968	-0.222363603177033	Hand1
ENSMUSG00000030881	481	1.06469398622555e-10	4.68719989272272e-09	0.187556689679801	0.216581777498416	Arfip2
ENSMUSG00000063646	482	1.08651453862732e-10	4.76900539368881e-09	0.0886794803909412	0.105762328636838	Jakmip1
ENSMUSG00000026893	483	4.09479445367601e-11	1.88732216353155e-09	0.0956702283635529	0.0876538539020881	Gca
ENSMUSG00000037278	483	1.12968360177633e-10	4.95110735707092e-09	-0.086047378409289	-0.318023245106889	Tmem97
ENSMUSG00000020766	484	4.3160334832162e-11	1.98618465855756e-09	-0.395949878128837	0.0697724791307825	Galk1
ENSMUSG00000030869	484	1.16281655979917e-10	5.0811978218405e-09	0.143748384915321	0.24434548908976	Ndufab1
ENSMUSG00000062960	485	4.32497093672264e-11	1.98719257454533e-09	-0.224844725812954	-0.0946377840772473	Kdr
ENSMUSG00000044387	486	4.81981664404251e-11	2.2111096542109e-09	0.0857206854178412	0.0791017622980167	2410080I02Rik
ENSMUSG00000074466	487	1.195816627103e-10	5.21765797058334e-09	0.0539979838287271	0.070299795487755	Gm15417
ENSMUSG00000027293	488	1.20319657203282e-10	5.24209252063766e-09	-0.19622757801273	-0.253519710433026	Ehd4
ENSMUSG00000029832	489	5.14628074881376e-11	2.35354441947303e-09	0.0642555977779269	0.05964837137447	Nfe2l3
ENSMUSG00000042515	489	1.21610540156268e-10	5.29050757560176e-09	-0.171964688169432	-0.178799034775166	Mum1l1
ENSMUSG00000021373	491	5.29573523745715e-11	2.41813944517191e-09	-0.218945013878318	-0.10698508386196	Cap2
ENSMUSG00000026223	491	1.40763793010799e-10	6.09672828199124e-09	0.226254834725321	0.285542849879542	Itm2c
ENSMUSG00000031708	492	5.50399151365966e-11	2.50546457589343e-09	0.359203304291887	0.222852297892464	Tecr
ENSMUSG00000038633	493	5.69772613115865e-11	2.58965169776057e-09	-0.397812324456862	-0.206821419766724	Degs1
ENSMUSG00000047261	493	7.40254740918543e-11	3.33363648769616e-09	0.161054504408136	0.150431142003558	Gap43
ENSMUSG00000030536	494	1.56096869693674e-10	6.75090309283124e-09	0.217469596040226	0.208660575275073	Iqgap1
ENSMUSG00000031167	495	6.09131186772605e-11	2.76427299119056e-09	0.275326377691337	0.0486597717632384	Rbm3
ENSMUSG00000028773	496	6.14802133326869e-11	2.78571575857584e-09	0.213320824461463	0.157304541552731	Fabp3
ENSMUSG00000024064	496	1.63488056111133e-10	7.06019095100451e-09	-0.0132021878097181	-0.114835030011867	Galnt14
ENSMUSG00000044548	497	1.71713018470434e-10	7.39370149121522e-09	-0.0446856052914025	-0.169151350624748	Dact1
ENSMUSG00000017778	498	1.83066639169339e-10	7.84814942767887e-09	0.233109978882062	0.192186348822017	Cox7c
ENSMUSG00000056394	499	7.89106872859438e-11	3.52667308337726e-09	0.396944971883425	0.268992954102546	Lig1
ENSMUSG00000031667	499	1.85338919740482e-10	7.93401433749515e-09	0.141811878541863	0.185329714295304	Aktip
ENSMUSG00000085696	500	8.10463677887693e-11	3.61663276381035e-09	0.097270693553659	0.0760481030466079	Hoxaas3
ENSMUSG00000035357	500	1.86806127637637e-10	7.98521635875717e-09	-0.0543144594997481	-0.128744907495083	Pdzrn3
ENSMUSG00000018217	501	8.92477091351533e-11	3.95861977326586e-09	-0.304018657123508	-0.148642878285852	Pmp22
ENSMUSG00000045763	502	9.4130533712333e-11	4.16266137972318e-09	-0.390265195810952	-0.3218062504894	Basp1
ENSMUSG00000042079	502	2.10441788903124e-10	8.94362419448025e-09	0.107164356763447	0.166928299264371	Hnrnpf
ENSMUSG00000020092	504	1.011311932382e-10	4.46554108433501e-09	0.141988854543424	0.0884755659876215	Pald1
ENSMUSG00000068859	505	1.08528253036784e-10	4.76900539368881e-09	0.0687006123497474	0.0616438872477901	Sp9
ENSMUSG00000038550	505	2.40823358713108e-10	1.02053662745589e-08	0.0422231361906548	0.112435912558991	Ciart
ENSMUSG00000016256	506	1.2515193959044e-10	5.43654118704668e-09	0.360189669817365	0.297502107422956	Ctsz
ENSMUSG00000060240	507	1.15767614591088e-10	5.06625228073805e-09	0.0574259556332031	0.044077473617164	Cend1
ENSMUSG00000046337	507	2.58008620971337e-10	1.09022523742436e-08	0.071912366277422	0.0727314611442435	Fam178b
ENSMUSG00000029131	509	1.37774828019679e-10	5.97605925601709e-09	-0.311361112636416	-0.212217766774532	Dnajb6
ENSMUSG00000066551	509	3.13257514902283e-10	1.31425360810571e-08	-0.0445113215296082	-0.11557058140343	Hmgb1
ENSMUSG00000057388	510	3.23371969100136e-10	1.35475835475636e-08	0.230676349805399	0.22748435396002	Mrpl18
ENSMUSG00000030499	512	1.71246936803609e-10	7.3844286716543e-09	-0.247747640523784	-0.120014819146985	Kctd15
ENSMUSG00000046160	513	1.89030833651247e-10	8.06860306187901e-09	0.0659750814520908	0.0660150641153273	Olig1
ENSMUSG00000033863	514	3.60974945351824e-10	1.50800483553219e-08	0.214079192051675	0.216847384948705	Klf9
ENSMUSG00000028519	515	1.76458574801112e-10	7.5869459051713e-09	0.16921139769891	0.109804294089986	Dab1
ENSMUSG00000028523	515	3.63533463754653e-10	1.5165421493629e-08	-0.173628832215212	-0.117131363993128	Tctex1d1
ENSMUSG00000041488	516	1.77564841089962e-10	7.62338148656201e-09	0.309413075240952	0.240606711024586	Stx3
ENSMUSG00000066705	516	3.68961226813883e-10	1.53483701301165e-08	0.285767836086803	0.262704917597524	Fxyd6
ENSMUSG00000043165	518	4.10654494659222e-10	1.70106837928318e-08	-0.138577422288178	-0.170823823758588	Lor
ENSMUSG00000025666	519	2.07780529094342e-10	8.85608124875046e-09	-0.331450958000578	-0.138342504620606	Tmem47
ENSMUSG00000022849	519	4.16078321788765e-10	1.72111499063521e-08	0.264601230433275	0.262158440388428	Hspbap1
ENSMUSG00000021102	520	2.09091719893879e-10	8.89908863340248e-09	-0.311489029282832	-0.150747519876858	Glrx5
ENSMUSG00000044813	521	2.1914224787049e-10	9.29996755660182e-09	0.0963046224494085	0.0639148923949126	Shb
ENSMUSG00000022972	521	4.95976640566166e-10	2.04015419245178e-08	0.302050372358091	0.280693207393299	1110004E09Rik
ENSMUSG00000022353	522	2.45642313348019e-10	1.03946227194337e-08	0.143795886209001	0.105235391425897	Mtss1
ENSMUSG00000019889	523	5.91849398016009e-10	2.42773655576149e-08	-0.0742178520099422	-0.218383409681925	Ptprk
ENSMUSG00000042417	524	2.61618492045837e-10	1.10389510425989e-08	0.0661006167738009	0.058674024594958	Ccno
ENSMUSG00000071379	525	2.75121920373116e-10	1.15921184532604e-08	-0.30748613320295	-0.154179156104864	Hpcal1
ENSMUSG00000002580	525	6.05780078474472e-10	2.4814234869583e-08	0.289479978308871	0.288088706342983	Mien1
ENSMUSG00000020733	527	2.89909412103742e-10	1.21977314361134e-08	0.407513680017009	0.0475928836526445	Slc9a3r1
ENSMUSG00000028825	529	3.04393125133649e-10	1.27888535255866e-08	0.0778078866851824	0.0629026637719624	Rhd
ENSMUSG00000048022	529	6.82121020943345e-10	2.78638395406705e-08	-0.0642987322730051	-0.130331814569671	Tmem229a
ENSMUSG00000069662	530	6.98869362809352e-10	2.85084494092259e-08	-0.236970542968431	-0.310386535628949	Marcks
ENSMUSG00000052188	531	3.39002587408854e-10	1.4182250290292e-08	0.128199283085989	0.0985679857569008	Gm14964
ENSMUSG00000019564	532	7.43652270759797e-10	3.0209719556438e-08	-0.0229782031645863	-0.192543673813827	Arid3a
ENSMUSG00000020267	533	3.65961535808684e-10	1.52451190277756e-08	-0.215133023389205	-0.164742987851747	Hint1
ENSMUSG00000024805	534	3.93160589249139e-10	1.63319685113761e-08	-0.26588366350185	-0.175926537974521	Pcgf5
ENSMUSG00000025889	535	4.09544227051745e-10	1.69885867255324e-08	0.0602050682303489	0.0540599615623529	Snca
ENSMUSG00000062797	535	7.94653826789671e-10	3.22371136454675e-08	0.227561688164067	0.291750118259567	Hikeshi
ENSMUSG00000056665	536	4.49359178227724e-10	1.85617482709157e-08	0.0888620014035154	0.0539398899736123	Them6
ENSMUSG00000027108	536	8.31607728579024e-10	3.36898360689263e-08	0.270217515606865	0.27221082343181	Ola1
ENSMUSG00000031628	537	4.7432870578989e-10	1.95657269508737e-08	0.362082906397624	0.21691555960684	Casp3
ENSMUSG00000049929	537	9.08121818190117e-10	3.65882404778869e-08	0.246535737173693	0.219052590951616	Lpar4
ENSMUSG00000024925	538	4.7889239059543e-10	1.97263478151281e-08	0.372418848206688	0.257796198308373	Rnaseh2c
ENSMUSG00000001918	538	9.30125440237303e-10	3.73725163245145e-08	0.215182344499258	0.202652287202279	Slc1a5
ENSMUSG00000028480	539	5.44826155322852e-10	2.23796651695518e-08	-0.281324682591366	-0.167923590760599	Glipr2
ENSMUSG00000014704	539	9.41361947595233e-10	3.77724687746251e-08	0.0826407596395705	-0.212350053059211	Hoxa2
ENSMUSG00000044400	540	1.09175356468884e-09	4.35695474081513e-08	-0.0932536193636028	-0.0943452030215789	Sowahd
ENSMUSG00000022103	542	6.41521833705868e-10	2.62418070087573e-08	-0.155216077953739	-0.0728110803880503	Gfra2
ENSMUSG00000055799	544	1.18557543468842e-09	4.72497533185972e-08	-0.231313929229732	-0.18176176931273	Tcf7l1
ENSMUSG00000017144	545	7.0049310227715e-10	2.85351629989857e-08	-0.287856689071783	-0.157460798246039	Rnd3
ENSMUSG00000078348	546	1.26218899216408e-09	5.00997172469225e-08	0.162133705118619	0.24534581198312	Sf3b5
ENSMUSG00000022971	547	7.18253821093672e-10	2.92182479818381e-08	-0.236927991739485	-0.0989259415184654	Ifnar2
ENSMUSG00000054091	547	1.27910683989009e-09	5.06347508715632e-08	0.198928662250176	0.317969969096392	1810037I17Rik
ENSMUSG00000031168	548	1.31151653566846e-09	5.17092168788586e-08	0.21633556033673	0.237901855334717	Ebp
ENSMUSG00000028322	549	1.40248717421415e-09	5.52219949932554e-08	0.149432996306978	0.28590975731025	Exosc3
ENSMUSG00000053411	550	8.577376067031e-10	3.46744765049171e-08	0.103860290649138	0.0924221273691931	Cbx7
ENSMUSG00000005873	551	8.58267464759085e-10	3.46744765049171e-08	-0.34953174341713	-0.219538845115646	Reep5
ENSMUSG00000020423	551	1.61268904265612e-09	6.32448970496778e-08	-0.093541787704771	-0.170282609354445	Btg2
ENSMUSG00000028293	552	9.04715983053672e-10	3.65009522368449e-08	-0.34035556717109	-0.177675075744391	Slc35a1
ENSMUSG00000056214	553	9.13074339375001e-10	3.67375210973668e-08	-0.236003482825538	-0.15986936690146	Pard6g
ENSMUSG00000020248	553	1.8808198387906e-09	7.31755692101197e-08	0.31733245520455	0.29122953454185	Nfyb
ENSMUSG00000064023	554	1.46275407524231e-09	5.7441377365382e-08	0.258510364023826	0.22574042238851	Klk8
ENSMUSG00000030790	555	9.62382727133572e-10	3.85633960265822e-08	0.0675693681756717	0.0423291596792205	Adm
ENSMUSG00000053317	555	2.08595334941046e-09	8.09426851736981e-08	-0.194949768870122	-0.216599225487504	Sec61b
ENSMUSG00000029861	556	9.81696296063452e-10	3.92838577604087e-08	0.059563825766496	0.0493394396516657	Fam131b
ENSMUSG00000037242	556	2.12714185229874e-09	8.24323445182926e-08	-0.319713394643895	-0.285986968015657	Clic4
ENSMUSG00000026278	557	1.03633738913366e-09	4.14141231814985e-08	0.205862692908862	0.131365453495791	Bok
ENSMUSG00000022436	557	2.15909540039697e-09	8.35606803317894e-08	-0.331376520013783	-0.271540895938967	Sh3bp1
ENSMUSG00000067377	558	2.28056138039079e-09	8.7685501012101e-08	-0.0892872959654609	-0.286812582058501	Tspan6
ENSMUSG00000027679	559	2.45868382478162e-09	9.4043059749959e-08	0.363657020064191	0.292141747742619	Dnajc19
ENSMUSG00000086171	561	1.19537458708009e-09	4.75759085657874e-08	0.107131503331241	0.0618059033569654	Pcsk2os1
ENSMUSG00000034403	561	2.79746390886094e-09	1.06310847798416e-07	-0.304476482342632	-0.300270791584994	Pja1
ENSMUSG00000024598	562	1.23889524037676e-09	4.92414880156226e-08	-0.165261800143874	-0.0933383376158216	Fbn2
ENSMUSG00000071454	563	1.27859928584206e-09	5.06347508715632e-08	0.181836413151814	0.158428570987848	Dtnb
ENSMUSG00000026131	564	1.30106919596257e-09	5.14350200798519e-08	0.167656199839564	0.146321173465295	Dst
ENSMUSG00000048216	565	1.30673091032844e-09	5.15895962077657e-08	0.0763662011203495	0.0624183528697046	Gpr85
ENSMUSG00000040521	565	3.06604106746297e-09	1.15474477645677e-07	0.139352826303289	0.288817574454112	Tsfm
ENSMUSG00000085773	566	1.42194038402436e-09	5.59132018561891e-08	0.0849423786485196	0.0799536834057729	Gm16233
ENSMUSG00000085588	566	3.16892953849632e-09	1.19045041795655e-07	-0.0370479757294819	-0.113249846770019	3110004A20Rik
ENSMUSG00000031146	567	3.38623691990853e-09	1.27046432821842e-07	0.325362302747685	0.29883816228179	Plp2
ENSMUSG00000034227	569	3.95090026082651e-09	1.47480246491587e-07	0.0681950368047504	0.0844548668285422	Foxj1
ENSMUSG00000029084	570	1.63983055139449e-09	6.42237890953065e-08	0.0547416533127655	0.0198822035817648	Cd38
ENSMUSG00000030403	571	1.72671183945378e-09	6.75366760897647e-08	-0.369665674562973	-0.216598036534928	Vasp
ENSMUSG00000038274	571	4.21837111063893e-09	1.5706632863532e-07	0.059540043126721	0.116625560038425	Fau
ENSMUSG00000031813	572	1.77437840528195e-09	6.93090090084404e-08	0.291002341014865	0.147288337763973	Mvb12a
ENSMUSG00000025499	572	4.42259306834417e-09	1.6446238768797e-07	0.151490739668275	0.278566258561148	Hras
ENSMUSG00000028643	573	1.79660673737508e-09	7.00843200386369e-08	-0.360684299848333	-0.22871103238338	Svbp
ENSMUSG00000026147	573	5.28001828601559e-09	1.94383873199664e-07	-0.0913758338211969	-0.0864659122869816	Col9a1
ENSMUSG00000038555	574	1.82410458724319e-09	7.1062868126305e-08	0.090146706406432	0.0735991755613585	Reep2
ENSMUSG00000021969	575	1.90774595926052e-09	7.41252427336952e-08	-0.284474411274457	-0.182177300193806	Zdhhc20
ENSMUSG00000036223	575	5.66499325895813e-09	2.08296356383065e-07	-0.197662059182923	-0.278173359895627	Ska1
ENSMUSG00000027669	576	3.02587872959695e-09	1.14107785331741e-07	-0.20607382294487	-0.132894702148364	Gnb4
ENSMUSG00000001864	577	2.17145288030005e-09	8.39286485965842e-08	0.271788472058246	0.172532004563074	Aif1l
ENSMUSG00000030838	578	2.20065005455313e-09	8.49456689471806e-08	0.121683661383316	0.109545691589499	Ush1c
ENSMUSG00000021732	578	6.41217941047516e-09	2.34598146580515e-07	-0.075385886743348	-0.0793123712977436	Fgf10
ENSMUSG00000024039	579	2.21692897555826e-09	8.54620316598717e-08	0.137757393651625	0.114295110722564	Cbs
ENSMUSG00000029484	580	2.23628411397077e-09	8.60954767642705e-08	0.117742839746013	0.0426243600767323	Anxa3
ENSMUSG00000044461	581	2.33028301526785e-09	8.94804372433753e-08	-0.238845503705014	-0.0476411613333005	Shisa2
ENSMUSG00000024645	581	7.04516217622096e-09	2.56482220536539e-07	-0.0765552804154852	-0.290454363796861	Timm21
ENSMUSG00000030844	582	2.3399594695243e-09	8.97350081984764e-08	0.190841506031665	0.00727833564656899	Rgs10
ENSMUSG00000017631	583	2.3712833950956e-09	9.08179955167177e-08	0.0765848480812313	0.0386372176544101	Abr
ENSMUSG00000025925	583	4.60945479288596e-09	1.70764355421481e-07	0.340857612678823	0.286014385842064	Terf1
ENSMUSG00000028218	585	2.52065997343499e-09	9.6288557117519e-08	0.354966936867207	0.228301127773248	Fam92a
ENSMUSG00000026385	586	2.70934438511058e-09	1.03362190194659e-07	0.370900802076361	0.261829411654153	Dbi
ENSMUSG00000031775	586	7.48575791824022e-09	2.71181478730641e-07	0.0535381240345862	0.0539038210686585	Pllp
ENSMUSG00000021270	587	2.74071634952973e-09	1.04423774807697e-07	0.203567058018233	0.134643585050226	Hsp90aa1
ENSMUSG00000079197	588	2.75191424567782e-09	1.04714959126231e-07	0.340903009908359	0.233399820668935	Psme2
ENSMUSG00000037960	588	8.04843682077912e-09	2.90493334859788e-07	0.114312261124437	0.118787488082683	Card19
ENSMUSG00000050953	590	2.88473993602407e-09	1.09486289427553e-07	-0.389588064807213	-0.301684784524588	Gja1
ENSMUSG00000019987	591	8.59914728527603e-09	3.08480007120523e-07	-0.00851030251509106	-0.174403088170271	Arg1
ENSMUSG00000022679	592	2.94248664793891e-09	1.11534255798065e-07	0.0879416705720128	0.0553013043403483	Mpv17l
ENSMUSG00000001039	593	2.96275543299866e-09	1.12158191533003e-07	0.324671094217713	0.144181277615051	B9d1
ENSMUSG00000032570	593	9.40165427658691e-09	3.35633359701864e-07	-0.17658061640729	-0.204909111947105	Atp2c1
ENSMUSG00000053395	594	3.00862689712586e-09	1.13748497271054e-07	0.0639007011551034	0.0508105189996286	Cacng8
ENSMUSG00000050732	594	9.28857009291709e-09	3.31998745602663e-07	0.22548208640547	0.197455083396338	Vamp8
ENSMUSG00000030751	595	3.0164451725321e-09	1.13897875924891e-07	0.32483573942296	0.206578273966561	Psma1
ENSMUSG00000036432	596	3.07763920400854e-09	1.15763256496117e-07	-0.19117125528396	-0.0707429006847099	Siah2
ENSMUSG00000045180	597	3.48613279354243e-09	1.30627968238437e-07	0.0626677472536428	0.0229415472143485	Shroom2
ENSMUSG00000021182	597	7.2173894383742e-09	2.61781470121918e-07	0.0933965894007408	0.087498214653279	Ccdc88c
ENSMUSG00000074093	598	3.5433499887907e-09	1.32603232363232e-07	0.0565915343575958	0.0479428638292805	Svip
ENSMUSG00000006398	598	1.01573333692863e-08	3.62171649385255e-07	-0.289786968273321	-0.309352383663349	Cdc20
ENSMUSG00000026019	599	3.56896803358125e-09	1.33392444828725e-07	-0.349232112073416	-0.134137254726522	Wdr12
ENSMUSG00000033306	599	1.05695072379173e-08	3.75504375357225e-07	-0.0673435921069809	-0.129993450730849	Lpp
ENSMUSG00000079414	601	4.14027471722477e-09	1.54353634141398e-07	0.0556745669087274	0.0361211708151129	Gm11110
ENSMUSG00000054169	601	1.11739323776973e-08	3.94125336991546e-07	-0.0732795900939015	-0.097633843657893	Ceacam10
ENSMUSG00000071076	602	1.1818008514707e-08	4.15847057079034e-07	0.145085405203957	0.25490386118391	Jund
ENSMUSG00000033581	603	4.46482759017381e-09	1.65823584093063e-07	-0.349909193435688	-0.100962340874163	Igf2bp2
ENSMUSG00000031922	603	1.23503198147412e-08	4.33541858383503e-07	0.131024156699428	0.261433794038828	Cep57
ENSMUSG00000113875	604	4.49555325296724e-09	1.6675445139344e-07	0.0560124389537047	0.0265671020696569	AC139238.1
ENSMUSG00000005103	604	1.25571055728061e-08	4.40276039678912e-07	-0.10510444992454	-0.257902517468787	Wdr1
ENSMUSG00000027860	605	4.63779537648381e-09	1.71598428929901e-07	0.14080505044532	0.110300070328535	Vangl1
ENSMUSG00000029322	605	1.25796365536928e-08	4.40541564541451e-07	-0.205729435017239	-0.227981488281263	Plac8
ENSMUSG00000061048	606	5.00191221892231e-09	1.84838542875407e-07	0.0565099152197911	0.0363833906194042	Cdh3
ENSMUSG00000105039	606	1.2603968772169e-08	4.40869463512969e-07	0.0602676684845068	0.060082101015768	Gm42637
ENSMUSG00000022018	607	5.18296663717896e-09	1.91289139596735e-07	0.0586870805245497	0.0505948075377503	Rgcc
ENSMUSG00000035274	607	1.29971475360927e-08	4.54083024001191e-07	0.131288898751504	0.193310652941522	Tpbg
ENSMUSG00000014769	608	1.31224150483069e-08	4.57916312799449e-07	-0.203318487123079	-0.194929026253231	Psmb1
ENSMUSG00000044681	609	5.24380218419344e-09	1.93292192651896e-07	0.0509514562015192	0.0458058511043874	Cnpy1
ENSMUSG00000019978	609	1.32077832486157e-08	4.59805711865519e-07	-0.0857827628878017	-0.169489325641187	Epb41l2
ENSMUSG00000064370	612	1.3847439496434e-08	4.80937250057752e-07	-0.309871009722071	-0.247833897980839	mt-Cytb
ENSMUSG00000056648	613	6.10467113036218e-09	2.24183010138937e-07	0.0700517400424034	0.0675645660774051	Hoxb8
ENSMUSG00000029153	613	1.39599828500094e-08	4.84274929209041e-07	0.0997923362063519	0.0969617075167835	Ociad2
ENSMUSG00000041556	614	6.26346232680607e-09	2.29727885988907e-07	0.0654294047380936	0.0396788664455991	Fbxo2
ENSMUSG00000013415	614	1.43026799719087e-08	4.95579447685476e-07	-0.318119408919551	-0.296834019811388	Igf2bp1
ENSMUSG00000028488	615	6.38056603264339e-09	2.33731879096285e-07	0.0477559947306678	0.0399148529769485	Sh3gl2
ENSMUSG00000028857	615	1.48139004162621e-08	5.11487684712487e-07	-0.243429183230765	-0.263522281165629	Tmem222
ENSMUSG00000024985	616	1.58012782753758e-08	5.44940571154998e-07	-0.216551567535225	-0.173019394382919	Tcf7l2
ENSMUSG00000028943	617	6.49820147231305e-09	2.37450409134695e-07	0.0552122453636628	0.0516766012093377	Espn
ENSMUSG00000040785	618	1.61478855092029e-08	5.55592901889069e-07	-0.294544578798061	-0.280751532774599	Ttc3
ENSMUSG00000032238	619	6.57795654801409e-09	2.4006688507077e-07	0.0872639882859165	0.0489523814957324	Rora
ENSMUSG00000036273	620	6.87756550819324e-09	2.50690667509044e-07	0.0581046739123675	0.0520558834960996	Lrrk2
ENSMUSG00000042043	621	7.06980462539945e-09	2.57061587441068e-07	-0.308986121007342	-0.182913665319271	Tbca
ENSMUSG00000024530	621	1.69967360401551e-08	5.82756542322059e-07	0.0894621810075959	0.0993636321814358	Prelid3a
ENSMUSG00000028795	622	7.08945614744396e-09	2.57458276762663e-07	0.258291994747037	0.17976996317499	Ccdc28b
ENSMUSG00000036880	623	7.54039475306644e-09	2.72825191974586e-07	-0.232484581246441	-0.0872632812567533	Acaa2
ENSMUSG00000054863	624	7.90281006667896e-09	2.85587192740894e-07	0.154221038461491	0.120001342163147	Fam19a5
ENSMUSG00000033350	624	1.80920717059314e-08	6.18152779446742e-07	-0.1400219634681	-0.150960035144273	Chst2
ENSMUSG00000047407	625	8.1081606921112e-09	2.9229075728771e-07	0.364551604843879	0.270892360457901	Tgif1
ENSMUSG00000079428	626	8.27767188957306e-09	2.98036665637782e-07	0.0587104369761546	0.037169714209591	Tceal7
ENSMUSG00000000740	626	1.83080834237434e-08	6.24808427573686e-07	-0.0779768398595682	-0.0753434448347745	Rpl13
ENSMUSG00000073435	627	8.34492076172504e-09	3.00091094352046e-07	0.0640789396233519	0.0450661409401869	Nme3
ENSMUSG00000066637	627	1.85288047888614e-08	6.31609211390678e-07	0.184282574387546	0.179984434754994	Ttc32
ENSMUSG00000047139	628	8.47450573376569e-09	3.04379442525447e-07	-0.403606084009531	0.208980646483541	Cd24a
ENSMUSG00000004266	628	1.86495797414397e-08	6.34991239936279e-07	0.125546864017058	0.129995234543823	Ptpn6
ENSMUSG00000039183	629	1.86720854144506e-08	6.35023394487759e-07	0.186590532863035	0.261594210581833	Nubp2
ENSMUSG00000029591	630	1.93948359966461e-08	6.588428025066e-07	0.271457918384397	0.319657291523207	Ung
ENSMUSG00000027639	631	8.92284622017979e-09	3.19702757757586e-07	0.231655041244223	0.187332667189302	Samhd1
ENSMUSG00000060860	631	1.96658982594324e-08	6.66513274495747e-07	-0.146043816967815	-0.181769691049373	Ube2s
ENSMUSG00000021594	633	9.1096885345685e-09	3.26000664301472e-07	0.0679977565986448	0.0418379875329912	Srd5a1
ENSMUSG00000015354	633	2.05111504848863e-08	6.91975262406498e-07	-0.164284292972955	-0.161443616293905	Pcolce2
ENSMUSG00000031604	634	2.16015212055488e-08	7.27094860052371e-07	0.151338632863137	0.18154818805888	Msmo1
ENSMUSG00000018189	635	2.1641183583128e-08	7.27598332066536e-07	0.322821310784972	0.283422121786667	Uchl5
ENSMUSG00000028452	636	2.18693223298201e-08	7.33593714416698e-07	-0.260072960009787	-0.255496266363351	Vcp
ENSMUSG00000026207	637	2.19454968640282e-08	7.35311460340567e-07	0.0789749832968187	0.152538012399263	Speg
ENSMUSG00000058173	638	1.02433465520737e-08	3.64796907680381e-07	0.304732923245635	0.244160129510567	Smco4
ENSMUSG00000032518	638	2.23199543080561e-08	7.47008288955531e-07	-0.0474598138046751	-0.119578413294195	Rpsa
ENSMUSG00000033676	639	1.05584665819728e-08	3.75504375357225e-07	0.0672777097812567	0.0238713355111412	Gabrb3
ENSMUSG00000027424	640	1.06247062475364e-08	3.77010660725833e-07	0.254228373456411	0.149726124515264	Mgme1
ENSMUSG00000023039	640	2.39109714896441e-08	7.97537862189125e-07	0.0647241713011475	0.0643907004650097	Krt7
ENSMUSG00000033256	641	1.08555623358185e-08	3.84738895204004e-07	0.0840507745899994	0.0479217513263333	Shf
ENSMUSG00000018339	641	2.50405253852142e-08	8.32821032559857e-07	-0.220950769212707	-0.223536301072226	Gpx3
ENSMUSG00000024247	642	1.09462276936125e-08	3.87485935134946e-07	-0.169988798459439	-0.0666339131214332	Pkdcc
ENSMUSG00000006369	642	2.59835064782966e-08	8.61786298196838e-07	-0.272267851691794	-0.236243349070053	Fbln1
ENSMUSG00000030060	643	1.10964025413053e-08	3.92330429347568e-07	-0.31156284978687	-0.091384958226961	Hmces
ENSMUSG00000026102	643	2.68652579579732e-08	8.89028738627221e-07	0.080284449950369	0.097247227676009	Inpp1
ENSMUSG00000028152	644	1.11377868998163e-08	3.93321462558022e-07	0.245815970638753	0.196472757100469	Tspan5
ENSMUSG00000001833	645	1.16864949579155e-08	4.11711303230297e-07	-0.306944089382376	-0.135537197186899	Sept7
ENSMUSG00000050105	645	2.83192774631073e-08	9.33997043497691e-07	0.212986574113773	0.225747374441317	Grrp1
ENSMUSG00000087260	646	1.18525068935448e-08	4.1656328523709e-07	0.342223456212919	0.260454390534873	Lamtor5
ENSMUSG00000002393	646	2.89420223297646e-08	9.52402728107515e-07	0.151638597766469	0.171939333641452	Nr2f6
ENSMUSG00000029467	647	2.93717029093439e-08	9.63313356443204e-07	-0.0949745727310358	-0.220669861137799	Atp2a2
ENSMUSG00000030107	648	1.31993205811922e-08	4.59805711865519e-07	-0.158471686965838	-0.0634541851335799	Usp18
ENSMUSG00000031326	649	1.32818752075897e-08	4.6183918372365e-07	0.0587654917822217	0.0297999859490709	Cdx4
ENSMUSG00000020654	649	3.1617474618494e-08	1.03237013576927e-06	-0.066218294591855	-0.106841199422928	Adcy3
ENSMUSG00000061816	650	1.43905403879221e-08	4.98037832555912e-07	-0.153595620488489	-0.0290277385830715	Myl1
ENSMUSG00000038560	650	3.17815277219632e-08	1.03657757969796e-06	0.0545322320913686	0.0581432960572798	Sp6
ENSMUSG00000056737	651	1.44107856943709e-08	4.98153122383348e-07	0.221206150906693	0.169834444325828	Capg
ENSMUSG00000020844	651	3.38468807237226e-08	1.10028513363695e-06	-0.138313223737234	-0.193715706585956	Nxn
ENSMUSG00000022945	653	2.74260553616804e-08	9.05551774116829e-07	0.303794728391848	0.251096774661111	Chaf1b
ENSMUSG00000090841	654	3.60560726441624e-08	1.17080865657759e-06	-0.0838899236922854	-0.2112423985184	Myl6
ENSMUSG00000026166	656	1.60957235374768e-08	5.54445905995048e-07	0.0539669351469743	0.0527445903456107	Ccl20
ENSMUSG00000039671	657	1.62601663929664e-08	5.5880329125513e-07	0.23150933964892	0.180540047532465	Zmynd8
ENSMUSG00000099474	657	3.29454370098729e-08	1.07216465283401e-06	0.0563590033153184	0.0551606598574468	1700097N02Rik
ENSMUSG00000000782	658	1.64963670143096e-08	5.66259908281405e-07	0.248345027022649	0.121565381044809	Tcf7
ENSMUSG00000037499	659	1.7737746428836e-08	6.07455939327999e-07	-0.298680503521499	-0.16530662204614	Nenf
ENSMUSG00000000184	660	1.78185909254898e-08	6.09515841971575e-07	0.44038275207373	0.249202594011449	Ccnd2
ENSMUSG00000002603	662	4.5324607836822e-08	1.46370652413386e-06	-0.101738158337252	-0.119190019849974	Tgfb1
ENSMUSG00000018862	663	1.96382409687898e-08	6.66342710844236e-07	0.0522438490728972	0.0202403063050221	Otop3
ENSMUSG00000031371	663	4.57267562936808e-08	1.47507604201696e-06	-0.256054073104101	-0.242163703868329	Haus7
ENSMUSG00000026737	664	4.67743833820899e-08	1.50557282991181e-06	-0.0815193484501308	-0.115145532009607	Pip4k2a
ENSMUSG00000045136	665	1.99967905375158e-08	6.76948821736685e-07	0.168550379195692	-0.0646024055775924	Tubb2b
ENSMUSG00000019590	665	3.21022312459578e-08	1.04587933037162e-06	0.092322753245691	0.0890060578996131	Cyb561
ENSMUSG00000001416	666	2.00398057602315e-08	6.77626130023351e-07	-0.226725631549854	-0.0612533059006166	Cct3
ENSMUSG00000028836	666	2.38390335776922e-08	7.96039928492281e-07	0.0441367318127125	0.0441367318127125	Slc30a2
ENSMUSG00000020923	668	2.04558189984951e-08	6.90899978375778e-07	-0.326273191957664	-0.165992915061194	Ubtf
ENSMUSG00000031654	668	5.21079201810669e-08	1.66813311431824e-06	-0.0508827527448909	-0.0945795577530318	Cbln1
ENSMUSG00000028613	669	2.08004962360019e-08	7.00933884602663e-07	0.0594646786699672	0.004978050464475	Lrp8
ENSMUSG00000020020	669	5.48949429303778e-08	1.75164231764408e-06	0.0740246800742875	0.0837522769037566	Usp44
ENSMUSG00000025511	670	5.53981329912082e-08	1.76387655444007e-06	0.0541120296669995	0.167592726823471	Tspan4
ENSMUSG00000026678	671	2.18646188417934e-08	7.33593714416698e-07	-0.153644607221955	-0.0820932078801109	Rgs5
ENSMUSG00000042942	671	2.91067045668507e-08	9.56752971989829e-07	-0.158899240819012	-0.100771441923062	Greb1l
ENSMUSG00000045948	673	2.34905910981735e-08	7.85294993216125e-07	-0.315498746379272	-0.0211196769126105	Mrps12
ENSMUSG00000033295	674	2.46358495526538e-08	8.20786245503123e-07	0.213832153880665	0.139187332682291	Ptprf
ENSMUSG00000056201	674	6.35392652602107e-08	2.00789532236451e-06	0.039401122625061	-0.111469536180594	Cfl1
ENSMUSG00000005447	675	2.50536274225191e-08	8.32821032559857e-07	0.339517954696681	-0.100430397833571	Pafah1b3
ENSMUSG00000022474	675	6.41656387521359e-08	2.0255159619806e-06	0.22142039274924	0.230224911999189	Pmm1
ENSMUSG00000043587	676	2.5321097502246e-08	8.4076320590321e-07	-0.186280309216994	-0.0268173033498261	Pxylp1
ENSMUSG00000056671	676	6.75195583544351e-08	2.12002775336335e-06	0.00361093967026116	0.158494153271721	Prelid2
ENSMUSG00000022548	677	2.67604121862808e-08	8.86555297761914e-07	0.0454546084388019	0.0391652757455698	Apod
ENSMUSG00000025289	677	6.78359324297149e-08	2.12542966161698e-06	-0.0257286945988473	-0.241769672399747	Prdx4
ENSMUSG00000082229	678	2.73914216958488e-08	9.05423290444601e-07	0.0681511619247503	0.0440798417183695	Nap1l2
ENSMUSG00000025921	678	6.87174791297077e-08	2.15076216294171e-06	-0.0585439913268234	-0.129335561467583	Rdh10
ENSMUSG00000020723	679	2.86854868539694e-08	9.45016732464327e-07	0.0779209242231438	0.0528856507719834	Cacng4
ENSMUSG00000027111	679	6.89451304907742e-08	2.15559658515317e-06	0.0688191311936473	0.0871720602105361	Itga6
ENSMUSG00000053963	680	2.92437837061626e-08	9.60187199235117e-07	0.0503646894730918	0.0464674847838246	Stum
ENSMUSG00000043843	681	3.0070827231686e-08	9.85145721499016e-07	0.0682577892460334	-0.0314973968681455	Tmem145
ENSMUSG00000035637	681	7.5546118938802e-08	2.35697488875593e-06	0.104265914631482	0.261915060455616	Grhpr
ENSMUSG00000034675	682	3.06194976756337e-08	1.00200605060307e-06	0.304879530513462	0.24348856439881	Dbn1
ENSMUSG00000003161	683	3.10362632135855e-08	1.01451722992954e-06	-0.326269901965541	-0.122715672030463	Sri
ENSMUSG00000026727	683	7.7912007957832e-08	2.4282163580678e-06	-0.208672942531254	-0.249865286612919	Rsu1
ENSMUSG00000024697	684	8.09605870496565e-08	2.51524389217984e-06	0.16292110548742	-0.209754914716969	Gna14
ENSMUSG00000018965	687	3.64205591759764e-08	1.18134174983575e-06	-0.25217868857333	-0.170528370233743	Ywhah
ENSMUSG00000038811	687	9.67888314134584e-08	2.98494729087872e-06	0.0788410731797499	0.0930031925953932	Gngt2
ENSMUSG00000018474	688	9.82604969108994e-08	3.02400016198517e-06	0.106384594408681	0.103947529220328	Chd3
ENSMUSG00000025227	689	3.69629285738982e-08	1.19761515110941e-06	0.115661828556992	0.100247704153447	Mfsd13a
ENSMUSG00000022346	690	3.81171190863986e-08	1.23365427618969e-06	-0.262317685191902	-0.0627633765807932	Myc
ENSMUSG00000055553	690	1.00284752234009e-07	3.07986081626281e-06	0.17092596020212	0.224451656720586	Kxd1
ENSMUSG00000020022	691	4.09770687948646e-08	1.32476029653826e-06	0.256252698713248	0.202042533438509	Ndufa12
ENSMUSG00000022407	691	1.01571230802873e-07	3.11612071833982e-06	0.233588075775765	0.257251933660882	Adsl
ENSMUSG00000068798	692	1.02345890125135e-07	3.13335878998489e-06	-0.143132992693917	-0.266141412745361	Rap1a
ENSMUSG00000022434	693	1.03487287428059e-07	3.16501307303344e-06	0.0833554784510098	0.141663618706144	Fam118a
ENSMUSG00000011114	694	4.63965015592576e-08	1.49504350538649e-06	-0.336165717880466	-0.0848808820149674	Tbrg1
ENSMUSG00000029149	694	1.0431724611766e-07	3.18708665213416e-06	0.165901407859069	0.158460329583316	Krtcap3
ENSMUSG00000035443	697	4.89910526603434e-08	1.57520140060309e-06	0.34342248970752	0.255856421840269	Thyn1
ENSMUSG00000024772	698	4.96219057701979e-08	1.59374522218524e-06	-0.287341011659221	-0.0706808383130774	Ehd1
ENSMUSG00000050390	699	4.97728779485324e-08	1.59685272477144e-06	0.0495773575007713	0.0370887605232004	C77080
ENSMUSG00000050708	699	1.33012582760986e-07	4.02206015141331e-06	-0.107156125853995	-0.0964100159698447	Ftl1
ENSMUSG00000050323	700	4.98681515864983e-08	1.5981684445327e-06	0.295475008452996	0.173903181969073	Ndufaf6
ENSMUSG00000039693	700	1.33667323744917e-07	4.03483279441008e-06	0.14804657711145	0.237151224557956	Msantd3
ENSMUSG00000026594	701	1.34285983268578e-07	4.0480970104669e-06	-0.0638251924809499	-0.220765185197072	Ralgps2
ENSMUSG00000058881	702	5.30506135194278e-08	1.69646761061258e-06	-0.156159829419361	-0.07821110658921	Zfp516
ENSMUSG00000021773	702	1.36410775557105e-07	4.10374888836349e-06	0.163301912881388	0.167317220832429	Comtd1
ENSMUSG00000079480	703	5.35193576752062e-08	1.70960100027134e-06	0.328304315412502	0.233314572049281	Pin4
ENSMUSG00000028252	704	1.39738080232711e-07	4.1910040112157e-06	0.197914266284431	0.238123400309513	Ccnc
ENSMUSG00000026447	705	5.53304739370589e-08	1.7636289160111e-06	0.0502866480976013	0.00110331855140561	Pik3c2b
ENSMUSG00000044562	706	5.61144350558344e-08	1.78475414823373e-06	0.0664730742603992	0.0458748965186528	Rasip1
ENSMUSG00000021774	706	1.43853038757983e-07	4.30565009908549e-06	0.149334366994433	0.254253805722979	Ube2e1
ENSMUSG00000069601	708	5.70730141276754e-08	1.81328415543506e-06	0.126358441367688	0.100355684966374	Ank3
ENSMUSG00000027011	708	1.49927086479078e-07	4.46928395848362e-06	-0.229073914043155	-0.221240550856263	Ube2e3
ENSMUSG00000027200	710	5.93136207778219e-08	1.88169197244702e-06	-0.132616646774983	-0.0710381924597205	Sema6d
ENSMUSG00000020029	711	5.93539264703004e-08	1.88169197244702e-06	-0.319676316287318	-0.0851686166449179	Nudt4
ENSMUSG00000045671	711	1.5972281741329e-07	4.72779539543339e-06	0.016008819490507	-0.166933498718693	Spred2
ENSMUSG00000048001	712	5.99312686599102e-08	1.89795239201255e-06	0.0554832886422557	0.0352523638482703	Hes5
ENSMUSG00000001627	712	1.61573419440073e-07	4.77536647051187e-06	0.115155505150217	0.237045684792769	Ifrd1
ENSMUSG00000032394	713	6.02618337502597e-08	1.9063711359964e-06	0.166359012648925	0.072437259282311	Igdcc3
ENSMUSG00000076441	713	1.61654229631276e-07	4.77536647051187e-06	0.138967928847904	0.141228953350456	Ass1
ENSMUSG00000028410	714	1.61824669706535e-07	4.77561139498684e-06	0.158159201977363	0.149953469059639	Dnaja1
ENSMUSG00000025374	715	1.62645714694291e-07	4.79503662580205e-06	0.175644489517737	0.259247445088244	Nabp2
ENSMUSG00000019970	716	1.64652131788209e-07	4.84449009533101e-06	0.267954220936487	-0.271158241323125	Sgk1
ENSMUSG00000038526	717	6.43743886438674e-08	2.02992986545951e-06	-0.349733702922347	-0.0632583364645345	Car14
ENSMUSG00000028159	718	6.50686525971051e-08	2.0496277607379e-06	0.0419332182135109	0.0370789294511394	Dapp1
ENSMUSG00000025001	718	1.661803180453e-07	4.8797036162215e-06	0.215366084267721	0.279103966270793	Hells
ENSMUSG00000020661	719	6.58395968215384e-08	2.0716963734914e-06	0.210749298763943	0.167701015911899	Dnmt3a
ENSMUSG00000004018	720	1.67176066942079e-07	4.90405331033675e-06	0.190427065384229	0.183437747422831	Fancl
ENSMUSG00000101609	721	6.72983788303772e-08	2.11533815721693e-06	-0.281389755422303	-0.153211913323226	Kcnq1ot1
ENSMUSG00000025144	721	1.34681479078097e-07	4.05586801820871e-06	0.305074974420937	0.265595076613811	Cenpx
ENSMUSG00000045680	722	6.77323926820738e-08	2.12444561157874e-06	-0.175079966120882	-0.0110208462362139	Tcf21
ENSMUSG00000029211	722	1.68092584258645e-07	4.92113597573123e-06	0.0528180657453713	0.0572829389422753	Gabra4
ENSMUSG00000020566	724	7.1171663833665e-08	2.22285031095345e-06	0.0433782987395476	0.0352946744037352	Atp6v1c2
ENSMUSG00000067235	725	7.97555096547213e-08	2.48304362616369e-06	0.0429032856339527	0.0401871924770419	H2-Q10
ENSMUSG00000078784	725	1.74193334893841e-07	5.09467934388622e-06	0.236846880649835	0.287460600363175	1810022K09Rik
ENSMUSG00000036850	726	8.09565218014591e-08	2.51524389217984e-06	-0.297050124766292	-0.210812502802144	Mrpl41
ENSMUSG00000021638	726	1.85184616007971e-07	5.40005674323444e-06	0.025135192046676	0.0438078145288527	Ocln
ENSMUSG00000044167	727	8.80868216188916e-08	2.73375455249694e-06	0.105152685600751	0.0696834303958389	Foxo1
ENSMUSG00000032420	727	9.30313378742395e-08	2.87508810395814e-06	0.0433559516938462	0.0433559516938462	Nt5e
ENSMUSG00000024758	728	8.96490565980827e-08	2.77930948939656e-06	0.324969261981101	0.179323348527645	Rtn3
ENSMUSG00000036834	729	9.0688765205649e-08	2.80858623852447e-06	0.0413625648592169	0.0335433569634479	Plch1
ENSMUSG00000056468	730	9.26003314676034e-08	2.86477412015111e-06	0.0487224465684001	0.00797776598134967	5730596B20Rik
ENSMUSG00000031422	731	1.98709736484865e-07	5.77159680370043e-06	-0.160677131591446	-0.195722991599829	Morf4l2
ENSMUSG00000026696	732	9.52959320342599e-08	2.94198720154405e-06	-0.278119693448341	-0.168269801583108	Vamp4
ENSMUSG00000028023	733	9.76877743254966e-08	3.00951917304867e-06	-0.186365085879687	-0.00895721485059052	Pitx2
ENSMUSG00000036103	734	9.84368119927686e-08	3.02626407809084e-06	-0.200835023164156	-0.0841899574939604	Colec12
ENSMUSG00000001687	734	1.11541712149755e-07	3.39723527014951e-06	0.166225889882528	0.144323477137523	Ubl3
ENSMUSG00000018554	735	1.0204739595346e-07	3.1274712857662e-06	0.0443939438988521	0.0345090157923903	Ybx2
ENSMUSG00000031409	735	2.24871134109351e-07	6.45126269130511e-06	-0.129734348173464	-0.115761950628801	Tceal6
ENSMUSG00000022176	736	1.05617465389497e-07	3.22346693331757e-06	0.066149927362343	0.0433458662150711	Rem2
ENSMUSG00000002059	737	1.06848004317677e-07	3.25764743598782e-06	-0.298217599212968	-0.123083664189856	Rab34
ENSMUSG00000031535	738	1.16654974413218e-07	3.54929990332449e-06	0.0511920112512524	0.0499696664498888	Dkk4
ENSMUSG00000037706	738	2.52459009462876e-07	7.21185523443319e-06	-0.112322447814254	0.244904857515655	Cd81
ENSMUSG00000029471	739	2.54253823472977e-07	7.25608876833925e-06	-0.0414487989722995	-0.127817037516411	Camkk2
ENSMUSG00000027829	741	2.6761906376367e-07	7.60802766985289e-06	-0.308329924497986	-0.26426629222321	Ccnl1
ENSMUSG00000010136	742	1.20597846390961e-07	3.66547757678698e-06	0.0558909102370106	0.0217279319092397	Pifo
ENSMUSG00000021118	743	1.20954896379265e-07	3.67253980222898e-06	0.0505967420442052	0.0207984934710278	Plek2
ENSMUSG00000027456	743	2.82783507305748e-07	7.99284055390488e-06	0.041239414471129	0.0456267318793035	Sdcbp2
ENSMUSG00000031311	744	2.89091109501813e-07	8.13987701438566e-06	-0.200557322190226	-0.177298381537438	Nono
ENSMUSG00000018012	746	1.26637532154251e-07	3.841121109173e-06	0.149766021509058	0.102773335922987	Rac3
ENSMUSG00000060591	746	1.43106001736275e-07	4.28764797877597e-06	-0.258009040155755	-0.218004744322724	Ifitm2
ENSMUSG00000110344	747	2.9652959633201e-07	8.33338709081142e-06	-0.100333203203262	-0.169254583417701	Gm45716
ENSMUSG00000035984	748	1.2757145743993e-07	3.86546765897205e-06	0.0874769158226012	0.0810886339335447	Nme5
ENSMUSG00000000120	749	1.28707861420614e-07	3.89589304682418e-06	0.0516635695665	0.0347059474134723	Ngfr
ENSMUSG00000024109	749	3.04716342410894e-07	8.53901590550491e-06	0.0443382873009467	0.0450336071968524	Nrxn1
ENSMUSG00000050538	750	1.33708977568391e-07	4.03483279441008e-06	0.161104424932289	0.0737542800802893	B230217C12Rik
ENSMUSG00000037161	752	1.38008344044062e-07	4.14509524399304e-06	0.184290640103673	0.155454689452033	Mgarp
ENSMUSG00000027570	753	1.38066631616093e-07	4.14509524399304e-06	0.0527931019524235	0.044472045590076	Col9a3
ENSMUSG00000021508	754	1.44686779062672e-07	4.3262081390394e-06	0.0588018184461667	0.057004817823489	Cxcl14
ENSMUSG00000060985	755	1.92076486286737e-07	5.58995718786262e-06	0.0624950655784952	0.0611273499380806	Tdrd5
ENSMUSG00000074238	756	1.45530062970445e-07	4.34700954828149e-06	-0.29449154866157	-0.0123675874368856	Ap1ar
ENSMUSG00000067367	756	3.99493444136455e-07	1.10581587563035e-05	0.044766002443696	0.175458204078921	Lyar
ENSMUSG00000039542	757	1.49184235806088e-07	4.45164550451966e-06	-0.176166437775891	-0.107083570875218	Ncam1
ENSMUSG00000022255	757	2.79924645315459e-07	7.91963559445813e-06	-0.306291504518315	-0.257208243938504	Mtdh
ENSMUSG00000040771	758	1.50276252508987e-07	4.4751629816933e-06	0.304168300141273	0.192396321040651	Oard1
ENSMUSG00000043673	758	4.16845855627575e-07	1.15168331519168e-05	-0.0323742686716265	-0.0919143422704891	Kcns3
ENSMUSG00000029053	759	1.53821471134646e-07	4.57611107864404e-06	0.121826686157566	0.0786826144035791	Prkcz
ENSMUSG00000036202	759	4.20799987720884e-07	1.16151839159845e-05	0.155639237271845	0.195954238547197	Rif1
ENSMUSG00000054046	760	1.54554124466789e-07	4.59326748112599e-06	0.0423111813029625	0.0208270451492218	Klk13
ENSMUSG00000041718	760	4.27106071689162e-07	1.17782097597277e-05	0.179938372260172	0.162400387577165	Alg13
ENSMUSG00000025810	762	1.5548870510865e-07	4.61638441820561e-06	-0.121504851883598	-0.0407346037326198	Nrp1
ENSMUSG00000039016	762	2.22647683621497e-07	6.39748251514177e-06	0.252874514214894	0.233852120304729	Timm8b
ENSMUSG00000027246	763	1.58988348933881e-07	4.71553358791609e-06	0.0418210235413582	0.0377219164636288	Ell3
ENSMUSG00000078640	764	1.59335732552846e-07	4.72108249008693e-06	0.140080705209787	0.109125692304391	Gm11627
ENSMUSG00000037316	765	1.64527140003089e-07	4.84449009533101e-06	0.227332595423227	0.105166423895975	Bag4
ENSMUSG00000021589	765	4.68453063403496e-07	1.28299499582402e-05	-0.16332981951455	-0.16053722213072	Rhobtb3
ENSMUSG00000002668	766	1.65718794660087e-07	4.87100792447992e-06	0.0710972668320151	0.0402345476915371	Dennd1c
ENSMUSG00000019737	766	4.68729667087684e-07	1.28299499582402e-05	0.103525075942259	0.101258411596573	Syne4
ENSMUSG00000023904	767	3.193142563865e-07	8.92262189667475e-06	0.238422912038153	0.20232037757386	Hcfc1r1
ENSMUSG00000032380	768	1.67737735466356e-07	4.91563361687075e-06	0.0657863296763748	0.0359558466994515	Dapk2
ENSMUSG00000024346	769	1.78690852818627e-07	5.22103471945852e-06	0.293562105120858	0.170950053265011	Pfdn1
ENSMUSG00000028601	772	1.84121099393284e-07	5.37436533134886e-06	0.260278999961477	0.195432319407756	Echdc2
ENSMUSG00000015474	772	5.2592289727995e-07	1.43421121950825e-05	-0.223999079058668	-0.213915891067711	Ppt2
ENSMUSG00000021469	774	1.89859115060924e-07	5.53089085734354e-06	-0.283499570983804	-0.0372204614108246	Msx2
ENSMUSG00000020422	774	5.50596447915057e-07	1.49733763471785e-05	0.0550370980472261	0.0974209631270203	Tns3
ENSMUSG00000026768	775	5.6906966943375e-07	1.54614759263494e-05	-0.0286574287211571	-0.0611360976690375	Itga8
ENSMUSG00000021696	776	1.92826591827578e-07	5.60624756417159e-06	0.0603271650883934	0.0495297410873975	Elovl7
ENSMUSG00000019989	777	2.0082766304874e-07	5.82736584444481e-06	0.0412355340944943	0.0392018814024233	Enpp3
ENSMUSG00000019235	777	5.8347637654957e-07	1.58091501767598e-05	0.0518110536723206	0.0614773810234574	Rps6kl1
ENSMUSG00000022246	779	2.03151666532638e-07	5.88899890031421e-06	0.156514663781447	-0.0527049825758207	Rai14
ENSMUSG00000005514	779	6.04496810769312e-07	1.63486134717886e-05	0.101649753154418	-0.219828143974833	Por
ENSMUSG00000031990	780	2.04016604492126e-07	5.9082566720768e-06	-0.310385728310262	-0.138038293524865	Jam3
ENSMUSG00000067194	780	6.09548049302774e-07	1.64701001358397e-05	0.225331567434401	0.167935379468495	Eif1ax
ENSMUSG00000030091	781	2.06341399227208e-07	5.96971207273059e-06	0.035899677289663	0.0316291748744459	Nup210
ENSMUSG00000021464	782	2.07644688186867e-07	6.00152243030384e-06	0.139962826033122	0.0163394645800754	Ror2
ENSMUSG00000051285	782	6.2259209943065e-07	1.67830113661037e-05	-0.163413456238083	-0.156406608086768	Pcmtd1
ENSMUSG00000018666	783	2.12762148737579e-07	6.14340274962663e-06	0.272819542638142	0.0365099364383048	Cbx1
ENSMUSG00000022528	783	6.39857321620389e-07	1.72101167455376e-05	-0.144771451200469	0.242927720025999	Hes1
ENSMUSG00000019487	784	2.17119475666073e-07	6.26307815604033e-06	-0.257301443619111	-0.10002695458103	Trip10
ENSMUSG00000030067	784	6.4982246608104e-07	1.74622000647982e-05	-0.153322030856109	-0.177100567342019	Foxp1
ENSMUSG00000024713	785	2.18394249950849e-07	6.29368634985558e-06	-0.125370617495256	-0.0468818217713149	Pcsk5
ENSMUSG00000022415	785	6.51782208240195e-07	1.74988966245125e-05	0.0486830752032635	0.0547072930543629	Syngr1
ENSMUSG00000068923	786	2.18809819515852e-07	6.29949834250329e-06	0.096301653899842	0.0694205965051084	Syt11
ENSMUSG00000034168	787	2.22644249999774e-07	6.39748251514177e-06	-0.191558005861872	-0.0499726770860636	Irf2bpl
ENSMUSG00000109284	787	6.93934320377991e-07	1.86136189469696e-05	-0.00990445030132255	-0.102719082118787	B230311B06Rik
ENSMUSG00000015290	788	7.03395777386091e-07	1.88502387948818e-05	-0.0227519731416269	0.220279619702409	Ubl4a
ENSMUSG00000039176	789	2.24957448864944e-07	6.45126269130511e-06	-0.193012297041242	-0.0120145260319533	Polg
ENSMUSG00000035704	789	7.33753432834566e-07	1.96102596223627e-05	-0.226601126558737	-0.189195204105261	Alg8
ENSMUSG00000034818	790	2.25507263464873e-07	6.46073922526017e-06	0.0404967313339222	0.0358409656783627	Celf5
ENSMUSG00000049577	790	2.38443911685531e-07	6.82473283475439e-06	-0.120218862012365	-0.0681125293539568	Zfpm1
ENSMUSG00000035958	791	7.6528668171723e-07	2.03974871945121e-05	-0.0074835820843655	0.246409418743484	Tdp2
ENSMUSG00000053226	792	2.47601932477043e-07	7.07997292748921e-06	0.0925852850641389	0.0542543850685293	Dand5
ENSMUSG00000029442	793	2.58553227305312e-07	7.3716453539168e-06	-0.142180689705076	-0.0748564467228542	Wdr66
ENSMUSG00000003948	793	8.13266990849377e-07	2.15786841572035e-05	-0.178814240053631	-0.141579155861872	Mmd
ENSMUSG00000037239	794	2.62266788778209e-07	7.4702915503828e-06	0.0489991316164877	0.037143656525666	Spred3
ENSMUSG00000049971	794	8.43307397412532e-07	2.23355121120449e-05	0.0584550691277219	0.0629302792526547	Glt1d1
ENSMUSG00000050106	795	2.63624065604903e-07	7.50169659922282e-06	0.062405583579724	-0.0192923872004341	Tmc8
ENSMUSG00000038515	795	8.47258855688826e-07	2.24200070240317e-05	0.0417052714140211	0.0726444448738399	Grtp1
ENSMUSG00000041164	796	2.68934091585343e-07	7.63803940730136e-06	0.0891188646628556	0.0715706522305138	Zmiz2
ENSMUSG00000024067	797	8.88607069458507e-07	2.34509457076093e-05	0.063919898632363	0.221704354134713	Dpy30
ENSMUSG00000045658	798	2.70543781041834e-07	7.67635398771107e-06	0.242632097772837	0.117936600886704	Pid1
ENSMUSG00000064181	798	9.12268252392154e-07	2.40262692865352e-05	0.194997962483924	0.178879452644663	Rab3ip
ENSMUSG00000018648	799	2.77310670659239e-07	7.86078332267171e-06	0.116815087410875	0.0660949942074544	Dusp14
ENSMUSG00000024038	799	9.12854656105963e-07	2.40262692865352e-05	0.103135026659271	0.245926009637426	Ndufv3
ENSMUSG00000052584	800	2.77646591088281e-07	7.86273788531929e-06	0.103408267726799	0.0809950153297063	Serp2
ENSMUSG00000031711	800	9.16899034722105e-07	2.41111699737816e-05	-0.0971928405259874	-0.245447455473447	Zfp330
ENSMUSG00000020589	801	2.84929811602146e-07	8.04578409521228e-06	0.0917719831003075	0.0657509522527479	Fam49a
ENSMUSG00000021466	802	2.85569940556796e-07	8.05613590927084e-06	-0.220214431585924	-0.133453215040599	Ptch1
ENSMUSG00000055612	803	2.87151592432221e-07	8.09300354097012e-06	0.33965838089026	0.231954465436872	Cdca7
ENSMUSG00000001016	803	9.51597266066276e-07	2.50012869582373e-05	-0.201691447346507	-0.194651995462705	Ilf2
ENSMUSG00000030782	804	9.83287357749911e-07	2.5787871113491e-05	-0.108611208037066	-0.094185072662753	Tgfb1i1
ENSMUSG00000064247	805	2.93195066403908e-07	8.24754641425777e-06	0.0431536899273445	0.0342409875727224	Plcxd1
ENSMUSG00000034880	805	9.85917922011966e-07	2.58338564404772e-05	0.23394649624023	0.230058852684661	Mrpl34
ENSMUSG00000022797	806	3.002913294679e-07	8.43105837510829e-06	0.161306029693388	0.126399117785912	Tfrc
ENSMUSG00000025278	806	4.93694378318721e-07	1.34757060521251e-05	-0.15903227650732	-0.104017528395248	Flnb
ENSMUSG00000026827	807	3.00714943601396e-07	8.43491097042697e-06	0.201760862749411	0.14478306320283	Gpd2
ENSMUSG00000004451	807	9.96050227603028e-07	2.60761522696572e-05	0.0110537143039163	-0.18680169435555	Ralb
ENSMUSG00000022438	808	3.07028257450846e-07	8.59562380080067e-06	-0.173759264987509	-0.0640189237168008	Parvb
ENSMUSG00000079614	808	1.01287553277595e-06	2.64930818750597e-05	0.0670240227085666	0.243795760214904	Seh1l
ENSMUSG00000063049	809	1.03216585938796e-06	2.6973690231317e-05	-0.117055553428107	-0.238262826473051	Ing2
ENSMUSG00000023911	810	3.16313205655508e-07	8.84715720129728e-06	0.197261167230435	-0.000795304724173107	Flywch2
ENSMUSG00000003813	810	1.08246643924671e-06	2.82380881919345e-05	0.188945807195829	0.230394545351206	Rad23a
ENSMUSG00000051316	811	3.20373550241918e-07	8.94373630495257e-06	0.312552421307634	0.236817695997259	Taf7
ENSMUSG00000027221	811	1.11152069816593e-06	2.89703607100734e-05	0.0535766178659162	-0.115562072246351	Chst1
ENSMUSG00000024007	814	3.38986532181057e-07	9.45438574412546e-06	0.299731753478695	0.104602503687096	Ppil1
ENSMUSG00000046841	816	1.13908046416755e-06	2.96624207167664e-05	-0.206968381900739	-0.230610606355143	Ckap4
ENSMUSG00000029247	817	3.56006575842457e-07	9.91968370076827e-06	0.251900828099838	0.100579534619288	Paics
ENSMUSG00000029287	817	1.14574038553713e-06	2.98094927869608e-05	0.0590898048023005	0.0609834744607983	Tgfbr3
ENSMUSG00000032902	818	3.63407427862138e-07	1.01163285117161e-05	-0.283519504066376	-0.0767054454582331	Slc16a1
ENSMUSG00000035226	819	3.72087653654171e-07	1.03397100126238e-05	0.0561519621260126	0.0517368340634084	Rims4
ENSMUSG00000045312	819	1.18309145544299e-06	3.07541125734396e-05	-0.134020570082438	-0.0976056707718372	Lhfpl2
ENSMUSG00000024132	820	3.72134069447959e-07	1.03397100126238e-05	0.281287932239775	0.212170403179857	Eci1
ENSMUSG00000040721	821	3.74100079394748e-07	1.038453867892e-05	0.0638969807021108	0.0310177947910376	Zfhx2
ENSMUSG00000031139	821	1.29118061932647e-06	3.34163898070326e-05	0.0337749258045639	0.0360076632473772	Mcf2
ENSMUSG00000005125	822	3.75435365261818e-07	1.04117913160933e-05	0.0887353507311908	0.0714341563525878	Ndrg1
ENSMUSG00000020297	822	1.29534792517575e-06	3.34948086850537e-05	-0.0214142638164554	-0.059820422429328	Nsg2
ENSMUSG00000068735	823	3.80355475725275e-07	1.05383155889565e-05	-0.254230941814352	-0.158521922882466	Trp53i11
ENSMUSG00000006740	823	1.29697847469153e-06	3.35075526636973e-05	-0.118831507638583	-0.251547061067865	Kif5b
ENSMUSG00000016503	824	1.30590347637426e-06	3.37085619510735e-05	0.224571172870153	0.233341591814286	Gtf3a
ENSMUSG00000016344	825	1.32131085948108e-06	3.40763988033597e-05	-0.194454185091199	-0.234812446441665	Ppdpf
ENSMUSG00000042797	826	1.33312725774955e-06	3.43510621130708e-05	0.0347260730160164	0.0464395501563169	Aqp11
ENSMUSG00000024026	828	1.37670205019173e-06	3.53810024277895e-05	0.172689765562501	0.215001462857732	Glo1
ENSMUSG00000035478	829	4.16636821766796e-07	1.15168331519168e-05	-0.294917713108799	-0.156885809806755	Mbd3
ENSMUSG00000012123	829	1.3789232064644e-06	3.54071894305054e-05	0.0287836288720442	0.0494044712249827	Aim1l
ENSMUSG00000041378	830	4.34480281193777e-07	1.19703585048822e-05	0.0419026098477537	0.0391330436791314	Cldn5
ENSMUSG00000023791	831	4.41226692812257e-07	1.21448678100061e-05	0.317219556218496	0.17247310147564	Pigx
ENSMUSG00000027907	831	1.41626908822215e-06	3.63344574793717e-05	-0.0400014557023305	-0.237507184718834	S100a11
ENSMUSG00000030588	833	4.54383787789186e-07	1.24953420335827e-05	-0.29995140905956	-0.15694178832667	Yif1b
ENSMUSG00000020734	833	1.50099926374318e-06	3.84412437528385e-05	-0.0137129710144921	-0.0628478625929483	Grin2c
ENSMUSG00000001985	835	4.63804325379714e-07	1.27425046558613e-05	0.0416547990935284	0.0346220413610587	Grik3
ENSMUSG00000096356	835	1.51794119888351e-06	3.87403849129264e-05	0.166172486683433	0.152386455840417	Olfr889
ENSMUSG00000021377	836	4.65829287982103e-07	1.27862108011639e-05	0.242730513083512	0.175211560880581	Dek
ENSMUSG00000055430	836	1.52648190447308e-06	3.89246277493862e-05	-0.0211719566783698	-0.074551163054819	Nap1l5
ENSMUSG00000056851	837	4.67918511506058e-07	1.28299499582402e-05	-0.197082422971231	-0.151981459140548	Pcbp2
ENSMUSG00000000325	837	1.54755554200125e-06	3.94278597084955e-05	0.0719875565628582	0.0800549752302499	Arvcf
ENSMUSG00000021587	838	4.72231230769744e-07	1.29137922085706e-05	0.0395392459237292	0.0352949682990516	Pcsk1
ENSMUSG00000020180	839	4.7353831570239e-07	1.29375236308597e-05	-0.250586794848467	-0.119449037996787	Snrpd3
ENSMUSG00000070327	839	1.65641248132541e-06	4.19112202749106e-05	9.44362043740626e-05	-0.0854847162374966	Rnf213
ENSMUSG00000056612	840	1.66397776359089e-06	4.20665005092523e-05	-0.13802444292681	-0.25115139886163	Ppp1r14b
ENSMUSG00000032494	841	1.66639173068253e-06	4.20913973002245e-05	-0.30195490114618	-0.437977601882503	Tdgf1
ENSMUSG00000068205	842	5.32572550274363e-07	1.45100154955417e-05	0.177915463320282	0.0858901130098923	Macrod2
ENSMUSG00000037846	842	8.71972099739095e-07	2.30532515992063e-05	0.0703405282793228	0.0655944598738997	Rtkn2
ENSMUSG00000004394	843	5.43670581240424e-07	1.47986931226367e-05	0.281281841571573	0.197161787340251	Tmed4
ENSMUSG00000009145	843	1.7287519545548e-06	4.35917830184485e-05	0.176453029652396	0.175670114922809	Dqx1
ENSMUSG00000044533	844	1.74585566303723e-06	4.39478128100619e-05	-0.0646195746243468	-0.0777324685470635	Rps2
ENSMUSG00000021552	845	5.71975701292638e-07	1.55261090824616e-05	0.123322798051418	0.0961972058502323	Gkap1
ENSMUSG00000041377	847	5.82307052935985e-07	1.57919956934352e-05	0.0366050085748778	0.0243218522947184	Ninj2
ENSMUSG00000062077	847	1.838819176912e-06	4.61695672620735e-05	0.0447869822244136	0.0690718551649847	Trim54
ENSMUSG00000037071	848	6.04415161448683e-07	1.63486134717886e-05	0.114570239704773	0.0768903209838876	Scd1
ENSMUSG00000028041	848	1.84578238074968e-06	4.63049256199656e-05	0.0514361825927078	0.0676507620606745	Adam15
ENSMUSG00000097796	849	6.20369853450541e-07	1.67471429182634e-05	0.0463746097889385	0.0267503883770058	Gm16702
ENSMUSG00000024099	850	6.22838225694397e-07	1.67830113661037e-05	0.293499564353812	0.161391327368138	Ndufv2
ENSMUSG00000028745	850	1.88565948195389e-06	4.72650579255369e-05	-0.196281045806041	-0.224630820902233	Capzb
ENSMUSG00000020592	851	6.31965730663273e-07	1.70133955205619e-05	0.247333512855578	0.100348530682149	Sdc1
ENSMUSG00000033386	851	1.90638234949093e-06	4.7743854555448e-05	0.0720144942918653	0.101714283047761	Frrs1
ENSMUSG00000034891	852	1.91405078975513e-06	4.78545194056605e-05	0.0108373155393376	0.0361611027645974	Sncb
ENSMUSG00000026972	854	1.96600993437117e-06	4.90287253066042e-05	0.0213564638174244	0.0352462732153669	Arrdc1
ENSMUSG00000037025	855	7.23190102695536e-07	1.9363086276899e-05	0.0522813610923996	0.0335987190974272	Foxa2
ENSMUSG00000039741	856	7.25984991776763e-07	1.94202633767568e-05	0.0952694694921335	0.0599160329934287	Bahcc1
ENSMUSG00000069170	856	8.30474447386779e-07	2.20154216241543e-05	0.0552063483994888	0.0526473249932881	Adgrv1
ENSMUSG00000006057	857	7.4685309973116e-07	1.99422642731479e-05	-0.168650009709927	-0.0923603576001764	Atp5g1
ENSMUSG00000042747	857	1.99111894069932e-06	4.95847282724114e-05	0.0817847432576699	0.216213355570114	Krtcap2
ENSMUSG00000041930	858	7.54393538033358e-07	2.01253609439841e-05	0.057219023796595	0.0529029181876604	Fam222a
ENSMUSG00000032026	858	1.99167233282163e-06	4.95847282724114e-05	0.158682397440593	0.229344329747686	Rexo2
ENSMUSG00000037361	860	8.00615468529408e-07	2.13198252975842e-05	0.276290483020446	0.200921988368336	Sf3b6
ENSMUSG00000032050	861	8.06910862668395e-07	2.14661605969908e-05	-0.29935611860725	-0.207955934104748	Rdx
ENSMUSG00000070331	862	8.07568448372464e-07	2.14661605969908e-05	0.0377791626717959	0.0121706590243019	Qrich2
ENSMUSG00000052415	863	8.12598527292282e-07	2.15786841572035e-05	0.0567633880638924	0.0378013914755285	Tchh
ENSMUSG00000019943	863	2.18337173513063e-06	5.41285053392824e-05	-0.152416655126997	-0.224796942551145	Atp2b1
ENSMUSG00000046434	864	2.31013010163239e-06	5.71267437055225e-05	0.0360626155673742	-0.0895422233289374	Hnrnpa1
ENSMUSG00000032320	865	2.3418225285297e-06	5.7813375616309e-05	-0.124887902495552	-0.226096694226591	Rcn2
ENSMUSG00000026307	866	8.78525964943897e-07	2.32056921251369e-05	0.140245445410958	0.0774488153288118	Scly
ENSMUSG00000026883	866	2.34409566809421e-06	5.78210264796573e-05	-0.0715703971974019	-0.110203299528711	Dab2ip
ENSMUSG00000027499	867	9.05271477928746e-07	2.38693424959333e-05	0.0713976801656184	0.0502680840997857	Pkia
ENSMUSG00000060206	867	2.42071127132036e-06	5.95612267025288e-05	0.0335626119961502	0.0801479865092644	Zfp462
ENSMUSG00000049036	868	2.48274173152379e-06	6.09347578973656e-05	0.138629949767425	0.146527917318206	Tmem121
ENSMUSG00000031841	869	2.49888355654997e-06	6.12798655349791e-05	0.034366179917931	0.0432417601906213	Cdh13
ENSMUSG00000022817	870	2.50892142528887e-06	6.14237355092335e-05	-0.141968590221913	-0.163355196330654	Itgb5
ENSMUSG00000026202	871	9.69193322228877e-07	2.54408928041755e-05	0.151188894963766	0.105053160442911	Tuba4a
ENSMUSG00000006651	873	1.06947619127719e-06	2.79239475048723e-05	0.0693653495093187	0.0582231373785946	Aplp1
ENSMUSG00000028532	873	2.62482190520386e-06	6.40482640862171e-05	-0.00434512645594354	-0.173786854608457	Cachd1
ENSMUSG00000053040	874	2.73043085547678e-06	6.63350953639014e-05	0.00851913581180094	-0.0910134471183914	Aph1c
ENSMUSG00000075410	875	2.73205455237038e-06	6.63350953639014e-05	-0.0828281126719087	-0.0727123618342377	Prcd
ENSMUSG00000030815	876	1.21758359420281e-06	3.16228148293307e-05	0.126405186217319	0.0583578942610436	Phkg2
ENSMUSG00000024096	877	1.26265236715291e-06	3.27644383413105e-05	-0.290937160361932	-0.124973002366716	Ralbp1
ENSMUSG00000040331	877	2.75441370902992e-06	6.67129873012742e-05	0.127019491157962	0.215196053285203	Nsmce4a
ENSMUSG00000020572	878	2.85497641772563e-06	6.90351112108827e-05	0.215002620650055	0.205204332909153	Nampt
ENSMUSG00000057715	879	2.86732974938216e-06	6.92769448554579e-05	0.0393318288675787	0.0476528190748796	A830018L16Rik
ENSMUSG00000062591	880	1.28783528121207e-06	3.33884900548045e-05	0.132290766384535	-0.123303068215955	Tubb4a
ENSMUSG00000024799	881	1.28942077907825e-06	3.34001941824209e-05	0.0589223551041593	0.0484675640174868	Tm7sf2
ENSMUSG00000040618	881	2.0292642918823e-06	5.04353518350359e-05	0.159861687973202	0.140796972734867	Pck2
ENSMUSG00000027030	883	1.35716230978831e-06	3.49398114929068e-05	0.158407951845331	0.116086804643534	Stk39
ENSMUSG00000046500	884	1.36107785256252e-06	3.50100130250404e-05	0.0445317105913321	0.0360153557407765	Fam19a4
ENSMUSG00000035078	884	3.07887215254716e-06	7.41446791797375e-05	0.0746351916371084	0.0771886784341896	Mtmr9
ENSMUSG00000027489	886	1.46620931332993e-06	3.75829388130488e-05	0.0382130532879284	0.0343357463942733	Necab3
ENSMUSG00000049493	887	1.50631604063409e-06	3.85438922925762e-05	0.0343520949141278	0.0223812479538248	Pls1
ENSMUSG00000032549	887	3.25190178627296e-06	7.81836827831111e-05	0.0726233453250768	0.0719583214062945	Rab6b
ENSMUSG00000022216	888	1.50910570560291e-06	3.85817545498412e-05	0.273359945907343	0.181160429069263	Psme1
ENSMUSG00000044005	888	3.28476177690874e-06	7.88449909156611e-05	0.0370015419063495	0.0493739538225856	Gls2
ENSMUSG00000054871	889	1.51472928602926e-06	3.8691940097254e-05	-0.18361333637105	-0.0735132984407421	Tmem158
ENSMUSG00000087497	890	1.54951319260131e-06	3.94436149943765e-05	-0.232567133650713	-0.10804215973773	2810001G20Rik
ENSMUSG00000030341	890	3.39328564599856e-06	8.13466799326136e-05	-0.10013782479017	-0.139716207758969	Tnfrsf1a
ENSMUSG00000018446	891	1.58237560870023e-06	4.02453596091877e-05	-0.180916055713127	0.0941866618557432	C1qbp
ENSMUSG00000000555	891	3.42500728102522e-06	8.19442034449674e-05	-0.0695931767285681	-0.0825432408247017	Itga5
ENSMUSG00000087626	892	1.59709819713226e-06	4.05847593631918e-05	0.0361538167263229	-0.0163216031849948	Gm15050
ENSMUSG00000045382	892	3.46626281500659e-06	8.27967335179028e-05	-0.0628024299286043	-0.0543578572572386	Cxcr4
ENSMUSG00000038605	893	1.60522236733247e-06	4.07560423816171e-05	0.0465388295250061	0.0438500291143618	Samd10
ENSMUSG00000013663	893	3.50334732618717e-06	8.35470327537365e-05	0.160281389429543	0.153830814698299	Pten
ENSMUSG00000032575	894	1.61219119009513e-06	4.08977217318534e-05	0.282947402317793	0.0300870372200435	Manf
ENSMUSG00000005161	895	3.56068063959715e-06	8.46279026581635e-05	-0.074017434934623	-0.118129499871332	Prdx2
ENSMUSG00000052369	896	1.63060089603678e-06	4.13291373408564e-05	0.133863264726729	0.10727890498859	Tmem106c
ENSMUSG00000032641	897	1.6561359446237e-06	4.19112202749106e-05	0.13571730815288	0.0810346882842084	Gpr19
ENSMUSG00000038437	897	3.66646005756136e-06	8.69441075807545e-05	0.0423648104467485	0.0580985825385051	Mllt6
ENSMUSG00000018865	898	1.68676258414923e-06	4.2569435842642e-05	0.149296172477015	0.0861169324227136	Sult4a1
ENSMUSG00000031996	899	3.73734052134812e-06	8.84113678993934e-05	-0.227871508044994	-0.229060319653427	Aplp2
ENSMUSG00000048772	900	1.74126877621958e-06	4.38698443089984e-05	0.0539053047874367	0.037036299048646	Tmem53
ENSMUSG00000034349	900	3.82692092613715e-06	9.04578451979063e-05	-0.108056710823197	-0.247042625849728	Smc4
ENSMUSG00000059742	901	3.84573337544166e-06	9.0756842446721e-05	-0.0276931603868712	-0.0585890899502177	Kcnh7
ENSMUSG00000056130	902	1.74764317253499e-06	4.39552405785658e-05	0.0348265731557481	0.00891809728900022	Ticam2
ENSMUSG00000063253	902	3.88905769967485e-06	9.17057865258796e-05	-0.24351570514486	-0.218570021449959	Scoc
ENSMUSG00000030357	903	1.75336069923485e-06	4.40614157968131e-05	0.190956605529549	0.114358330897586	Fkbp4
ENSMUSG00000024181	903	3.90670466401414e-06	9.20482126116356e-05	0.243999685809086	0.21015384756591	Mrpl28
ENSMUSG00000015839	904	4.04731272414299e-06	9.51318585068909e-05	-0.158873877940556	-0.179648276936475	Nfe2l2
ENSMUSG00000020330	905	4.05112862613412e-06	9.51318585068909e-05	-0.0962898643249593	-0.200150894930477	Hmmr
ENSMUSG00000018604	906	1.91201846070119e-06	4.78443226037141e-05	-0.134468911521823	-0.0462956275941666	Tbx3
ENSMUSG00000005687	906	4.05373089861972e-06	9.51318585068909e-05	0.143827145332205	0.174540167546804	Bcas2
ENSMUSG00000036766	907	1.93947911184275e-06	4.84491423256935e-05	0.0357214143237224	0.0259067725749384	Dner
ENSMUSG00000020571	907	4.05966216200982e-06	9.51951990410137e-05	0.0635979567634055	-0.156579113871999	Pdia6
ENSMUSG00000059878	908	1.94926931732791e-06	4.86524406219845e-05	0.272661232739103	0.187916414767447	Zfp422
ENSMUSG00000001053	908	4.1466008572012e-06	9.69251495605473e-05	0.0603069996005831	0.0740205560347869	N4bp3
ENSMUSG00000064363	909	4.20149760723227e-06	9.81304579922323e-05	-0.0861285823006441	-0.196744575922266	mt-Nd4
ENSMUSG00000027552	911	1.99758803409981e-06	4.96900023482327e-05	-0.296199259042057	-0.194267483450386	E2f5
ENSMUSG00000041075	912	4.40975857803281e-06	0.000102913002884487	-0.127212639526818	-0.100368769549221	Fzd7
ENSMUSG00000026356	913	4.44555611951174e-06	0.000103666285694267	-0.234913549147762	-0.219559477424287	Dars
ENSMUSG00000039197	914	4.47274353193598e-06	0.000104217755144445	0.035517192922734	0.233995244594081	Adk
ENSMUSG00000034687	915	2.1143752066941e-06	5.25063900400967e-05	0.0437356074926794	0.0149101418945748	Fras1
ENSMUSG00000029101	915	4.48329922412743e-06	0.000104355875505719	0.0751467597873599	0.081254018664393	Rgs12
ENSMUSG00000024290	916	2.17001832300178e-06	5.38427798222818e-05	-0.263910584726795	-0.152877618349355	Rock1
ENSMUSG00000037966	916	4.65310196538123e-06	0.000108078201170669	-0.00417984026081025	0.122731609199327	Ninj1
ENSMUSG00000031502	917	4.75063647052771e-06	0.000109996655133634	-0.149481944210758	-0.123736645812235	Col4a1
ENSMUSG00000048756	918	2.25361982886264e-06	5.58230539946697e-05	-0.128525374964647	-0.0703573497664862	Foxo3
ENSMUSG00000044475	919	2.25607352767845e-06	5.58368718799881e-05	0.182221861583046	0.0224691388744318	Ascc1
ENSMUSG00000072949	919	4.93904574196607e-06	0.00011426926566566	0.140560683986462	0.151709354857985	Acot1
ENSMUSG00000004961	920	2.33348979959027e-06	5.76559912563194e-05	0.032215411980526	0.0275746259675956	Syt5
ENSMUSG00000051043	921	2.36846451497455e-06	5.83732358954231e-05	-0.14155642806898	-0.0672414470446275	Gprc5c
ENSMUSG00000042388	921	2.52540243144385e-06	6.17758740954189e-05	0.0325685728743873	0.0325685728743873	Dlgap3
ENSMUSG00000013089	922	2.38137791093886e-06	5.86424266161968e-05	0.171717145574675	0.0464629155953734	Etv5
ENSMUSG00000049295	922	5.06486268015042e-06	0.000116996341690816	0.0607096505769645	0.106810884860046	Zfp219
ENSMUSG00000003559	923	5.0718178739444e-06	0.000117065188106121	-0.205201724436739	-0.179619830502868	As3mt
ENSMUSG00000033965	925	2.47959560875088e-06	6.09347578973656e-05	0.0967382034235042	0.0691056122366726	Slc16a2
ENSMUSG00000031073	925	5.08200101707828e-06	0.000117208374279553	0.187082097866036	-0.229496288546489	Fgf15
ENSMUSG00000055254	926	2.48110421180753e-06	6.09347578973656e-05	0.0338795626820032	0.031325778616147	Ntrk2
ENSMUSG00000041354	927	2.50349784852779e-06	6.13419456196675e-05	0.116643289314606	0.0414505446279751	Rgl2
ENSMUSG00000024446	927	5.11061328913307e-06	0.000117701003799134	0.172060521436736	0.208072835830696	Rpp21
ENSMUSG00000031379	928	5.11135351959431e-06	0.000117701003799134	0.0961261930452856	0.148961964090405	Pir
ENSMUSG00000086040	929	2.59803896272607e-06	6.34999531371022e-05	0.0734064899074321	0.0145598088294746	Wipf3
ENSMUSG00000009097	930	2.61886089048625e-06	6.39557968048101e-05	-0.121414872820962	-0.00566669994319247	Tbx1
ENSMUSG00000044364	930	5.20310225443662e-06	0.000119720130935678	0.0374244540193406	0.0398733973070591	Tmem74b
ENSMUSG00000002804	931	2.63737693513128e-06	6.43013456071909e-05	0.234347956009239	0.157843709153551	Nudt14
ENSMUSG00000028572	931	5.21320014900479e-06	0.00011985883746174	0.0751956382741947	0.075813098195739	Hook1
ENSMUSG00000026864	933	2.67097585889963e-06	6.50666509481487e-05	0.267194686087583	0.0406150933916747	Hspa5
ENSMUSG00000010311	933	3.15174534213249e-06	7.58375848173905e-05	-0.0843718313822269	-0.0557826000192361	Optc
ENSMUSG00000038193	934	2.7099457265671e-06	6.59614227593837e-05	-0.0986548999773294	-0.0180385688362402	Hand2
ENSMUSG00000059857	935	2.71731285274309e-06	6.6086125630875e-05	-0.106639923925988	-0.0547119218411397	Ntng1
ENSMUSG00000032702	936	2.74660931431689e-06	6.66335564458493e-05	-0.14793602632523	-0.090448464290148	Kank1
ENSMUSG00000028851	936	5.45214550861912e-06	0.000124962326474592	0.0824655001190027	0.150793052840171	Nudc
ENSMUSG00000007888	937	2.75005845726502e-06	6.66623223731436e-05	0.102303529439848	-0.0184018181971226	Crlf1
ENSMUSG00000050856	937	5.48906113810302e-06	0.00012571059769783	0.17135265025823	0.241297531389507	Atp5k
ENSMUSG00000024663	938	2.76821826141258e-06	6.69922467010051e-05	-0.117753951807678	-0.00382687984683163	Rab3il1
ENSMUSG00000001729	938	5.49391864627296e-06	0.000125724080784795	-0.100377518952674	-0.118720625976124	Akt1
ENSMUSG00000068522	939	5.53891934777024e-06	0.000126655475644821	-0.0415355418094616	-0.144954990019483	Aard
ENSMUSG00000033565	940	5.55697753701827e-06	0.000126969823444734	-0.0320657882227109	-0.178303520864156	Rbfox2
ENSMUSG00000034755	941	2.98035840246432e-06	7.19487833355568e-05	0.0505360831270386	0.0188010710612559	Pcdh11x
ENSMUSG00000027134	941	5.586141645229e-06	0.000127537243205647	0.108883948156864	0.117139144789436	Lpcat4
ENSMUSG00000021242	942	2.98669513541452e-06	7.20427069027259e-05	-0.282537105704957	-0.137362392030086	Npc2
ENSMUSG00000029108	942	5.68417384692478e-06	0.000129474314106441	-0.0957792132201484	-0.0912603858764156	Pcdh7
ENSMUSG00000005410	944	3.0628996587111e-06	7.3820393411096e-05	0.305486011960209	0.214356152501041	Mcm5
ENSMUSG00000020743	944	5.83168305371958e-06	0.000132629134593165	0.151439442448635	0.15965422267578	Mif4gd
ENSMUSG00000036188	946	6.13132864518103e-06	0.000139014542923689	0.0922942854414163	0.122240701447461	Ankmy2
ENSMUSG00000035351	947	6.18366055209227e-06	0.000140093208138632	0.161930898322911	0.224935972178773	Nup37
ENSMUSG00000020176	949	3.26029128853885e-06	7.83214510848663e-05	-0.255805944975877	-0.185202302156582	Grb10
ENSMUSG00000030987	949	6.30274743257344e-06	0.000142521994956348	0.0460729576828642	0.052471436005225	Stim1
ENSMUSG00000028370	950	6.30556301560324e-06	0.000142521994956348	-0.0451002680680817	-0.0535972583732134	Pappa
ENSMUSG00000043259	951	3.39611924829147e-06	8.13466799326136e-05	0.0684296106844732	0.0399254592219311	Fam13c
ENSMUSG00000027419	951	6.30693430709765e-06	0.000142521994956348	0.0413694061544548	0.0400099074720126	Pcsk2
ENSMUSG00000004892	952	3.39727068848006e-06	8.13466799326136e-05	0.0383683256088844	0.0209058532292553	Bcan
ENSMUSG00000074682	952	6.31022278361665e-06	0.000142521994956348	-0.0895130004956748	0.221947565889198	Zcchc3
ENSMUSG00000071324	953	3.4635516747945e-06	8.27967335179028e-05	-0.119702084562533	-0.0278970169578834	Armc2
ENSMUSG00000024151	953	6.36703105805935e-06	0.000143694864921045	0.19834976980173	0.211001911785698	Msh2
ENSMUSG00000028687	954	3.50189287201362e-06	8.35470327537365e-05	0.138485188037704	0.108568486174892	Mutyh
ENSMUSG00000004268	954	6.37353993956381e-06	0.000143731621975523	0.0917060576867459	0.171142946742869	Emg1
ENSMUSG00000016921	955	3.50747526513576e-06	8.35778005734452e-05	-0.169382471165815	-0.0972361695945123	Srsf6
ENSMUSG00000025533	955	6.61732592479526e-06	0.000149115136294621	0.180001269043083	0.162073275880744	Asl
ENSMUSG00000044433	956	3.54067516776533e-06	8.43006993055978e-05	0.0609653530436542	0.0495149351592526	Camsap3
ENSMUSG00000028730	956	6.65043994582819e-06	0.00014974675633374	-0.0390109563948293	-0.0561842360305931	Cfap57
ENSMUSG00000028134	957	3.55546801471558e-06	8.4584526631182e-05	0.247634063096476	0.0369122744333791	Ptbp2
ENSMUSG00000001794	957	6.82620920137853e-06	0.000153119202893374	-0.105128284674757	-0.213887272474915	Capns1
ENSMUSG00000001089	959	3.5630381398928e-06	8.46279026581635e-05	-0.269530303841243	-0.131116579621179	Luzp1
ENSMUSG00000045027	959	6.99667267665369e-06	0.000156704185302513	-0.0329838670882275	-0.0724479609232023	Prss22
ENSMUSG00000039062	961	3.5980820662762e-06	8.53913884093205e-05	-0.113011464699702	-0.0414993197648627	Anpep
ENSMUSG00000015943	961	7.08431868480679e-06	0.000158546621508305	0.202023083230318	0.227018414811855	Bola1
ENSMUSG00000040653	963	3.69068905000291e-06	8.74482493167222e-05	0.0309545254307	0.0256472542973535	Ppp1r14c
ENSMUSG00000035283	964	3.73402114316909e-06	8.84038510519421e-05	0.0340586904538047	0.00278008509826567	Adrb1
ENSMUSG00000031963	965	7.43178572146788e-06	0.000166070525848765	-0.0849884662439682	-0.0643999819485905	Bmper
ENSMUSG00000021190	966	3.8429820910982e-06	9.0756842446721e-05	-0.260364610383965	0.00738547394790534	Lgmn
ENSMUSG00000027954	967	3.93255885632087e-06	9.25833120994104e-05	0.104996326856213	-0.0473968948001305	Efna1
ENSMUSG00000074457	967	7.69184512170114e-06	0.000171491462925316	-0.0321539426257113	-0.0791586844145964	S100a16
ENSMUSG00000029810	968	3.99960779470519e-06	9.4086620423049e-05	0.135508551209837	0.026109125113663	Tmem176b
ENSMUSG00000033949	968	8.26856229843202e-06	0.000183792978727109	-0.0626584140753586	-0.068989932056818	Trim36
ENSMUSG00000068335	969	8.37244796564931e-06	0.000185681730033361	0.0247125788378991	0.05255400006875	Dok1
ENSMUSG00000044768	970	4.08230286030445e-06	9.5649947368088e-05	-0.170847333079388	-0.0994237595070526	D1Ertd622e
ENSMUSG00000020083	970	8.43758026582853e-06	0.000186985413084411	0.0619552553112821	0.0680646082056231	2010107G23Rik
ENSMUSG00000058135	971	4.09897101564853e-06	9.5964144954595e-05	0.173027706885325	0.112858883926244	Gstm1
ENSMUSG00000049288	971	8.53173342950676e-06	0.000188929784184837	-0.0717210603921812	-0.0646513987948866	Lix1l
ENSMUSG00000026915	973	4.14144006468249e-06	9.68814080897766e-05	0.222710753248627	0.151420237723862	Strbp
ENSMUSG00000097448	974	8.86594654167583e-06	0.000195742022148004	0.0143366885696996	0.0305870011696195	Platr22
ENSMUSG00000076432	975	8.88877626676784e-06	0.000196064369975411	-0.00514869180654998	-0.109682965348465	Ywhaq
ENSMUSG00000024968	976	4.48575778861336e-06	0.000104355875505719	-0.236590344045325	-0.118195941254383	Rcor2
ENSMUSG00000028799	976	8.89386113972392e-06	0.000196064369975411	-0.0906197916458458	-0.0832332887390856	Zfp362
ENSMUSG00000070934	977	4.53020176024116e-06	0.00010530663160428	0.281507321891581	0.168953344280879	Rraga
ENSMUSG00000040502	977	8.91480314461872e-06	0.000196379044289686	0.0256245947963931	0.0308774426240671	March9
ENSMUSG00000025492	978	4.69850980873157e-06	0.000108961032194301	0.164493618390603	-0.0119371977002918	Ifitm3
ENSMUSG00000035105	979	4.69693314379061e-06	0.000108961032194301	0.146694040849718	-0.175223686932611	Egln3
ENSMUSG00000030796	979	8.95938581012799e-06	0.000197066341209776	-0.1929297303259	-0.203956533973102	Tead2
ENSMUSG00000037279	980	5.01463674405433e-06	0.000115927065452032	0.0448035126282612	0.0328253069974204	Ovol2
ENSMUSG00000021451	980	9.10591003045352e-06	0.000199990501280326	0.0567524337747581	0.0560088745420834	Sema4d
ENSMUSG00000024387	981	9.20246396586676e-06	0.000201960483399931	0.217986620483452	0.211496216702671	Csnk2b
ENSMUSG00000028693	982	9.38765199983699e-06	0.000205259930734372	0.110242872774522	0.188877469206374	Nasp
ENSMUSG00000067860	983	5.26882612328068e-06	0.000121043265977272	0.243469271465904	0.126674724911366	Zic3
ENSMUSG00000022940	984	5.32328605766056e-06	0.000122199081036803	0.267017904013296	0.151925468493866	Pigp
ENSMUSG00000037062	984	4.75059050474382e-06	0.000109996655133634	-0.267550367653202	-0.207537810785622	Sh3glb1
ENSMUSG00000040605	985	9.60820838643418e-06	0.000209926523291735	-0.0732727721877114	-0.0611086923115888	Bace2
ENSMUSG00000038718	986	9.63706652018805e-06	0.000210245098631539	-0.12078013254498	-0.139813965399865	Pbx3
ENSMUSG00000024502	987	5.63352712451725e-06	0.000128519473951419	0.0408814112056187	0.0183450149026874	Jakmip2
ENSMUSG00000049532	987	9.65205338609871e-06	0.00021041619269236	0.0529482010705013	0.0683555767291407	Sall2
ENSMUSG00000022490	988	5.65811818998224e-06	0.000128980570380307	-0.367054158993481	0.0767094834920839	Ppp1r1a
ENSMUSG00000021460	989	5.69621584273425e-06	0.000129648337712681	-0.219441985188586	-0.0728120565184358	Auh
ENSMUSG00000042207	989	5.40559683782188e-06	0.000123991929959135	0.237533383584514	0.19830144976387	Kdm5b
ENSMUSG00000086061	991	5.87972839768159e-06	0.000133618642568301	0.180980783357261	0.153823818761622	Gm13075
ENSMUSG00000016386	991	9.83583101639112e-06	0.00021394748529893	0.00723850558251196	0.109668907407371	Mpped2
ENSMUSG00000026442	992	5.95574606854946e-06	0.000135241814349205	0.036612354569983	0.0267790929587943	Nfasc
ENSMUSG00000097929	992	9.85826671156073e-06	0.000214257433205364	0.051702393248945	0.058323561629004	Tunar
ENSMUSG00000003657	993	6.05935823396529e-06	0.000137488612254812	0.0764078522249097	-0.00605916471394738	Calb2
ENSMUSG00000007338	993	9.94819612930687e-06	0.000215913244215436	0.11661319874986	0.206769518916481	Mrpl49
ENSMUSG00000009894	994	1.00163657819648e-05	0.000217232698829475	0.152468478334868	0.200212698736209	Snap47
ENSMUSG00000020099	995	1.00943231722133e-05	0.000218762329704214	0.0328730812735603	0.0555663780173973	Unc5b
ENSMUSG00000027175	997	6.72518934489856e-06	0.000151266812835661	0.131498672063689	0.0883217394861246	Tcp11l1
ENSMUSG00000027184	997	1.04427464379201e-05	0.000225814807701632	-0.140159631011828	-0.219073944534508	Caprin1
ENSMUSG00000070644	998	6.72997774002857e-06	0.000151266812835661	0.0700312148316363	0.053301907396292	Etnk2
ENSMUSG00000078249	998	1.06003693633991e-05	0.000228570063836779	0.0935745527134212	0.190194309315262	Hmga1-rs1
ENSMUSG00000048376	999	6.73335568475998e-06	0.000151266812835661	-0.234860931296232	-0.158220027616491	F2r
ENSMUSG00000076431	999	1.07880545168756e-05	0.000232258612303377	-0.284186356463181	-0.247465512839171	Sox4
ENSMUSG00000033917	1000	6.82069604239762e-06	0.000153112149268822	0.213161326772905	0.153742150370018	Gde1
ENSMUSG00000107002	1002	6.97493318373517e-06	0.000156336173612913	-0.272321644299247	-0.112028173778856	0610012G03Rik
ENSMUSG00000019478	1003	1.13321013297486e-05	0.00024255308747366	0.0814332960114604	0.128611976816045	Rab4a
ENSMUSG00000026176	1004	7.23696326946881e-06	0.000161839819447529	-0.183530661236117	-0.0779320641725727	Ctdsp1
ENSMUSG00000016494	1004	1.14135445930195e-05	0.000243941738282736	0.018750738003749	0.0313862884580474	Cd34
ENSMUSG00000004865	1006	7.6117659340778e-06	0.000169963404314223	0.268301698847043	0.140502087873091	Srpk1
ENSMUSG00000004936	1006	1.14874870319325e-05	0.000245344066761767	-0.00144645333945226	0.19892931085824	Map2k1
ENSMUSG00000054850	1007	7.65924739086054e-06	0.000170894056178504	0.107298129834101	0.0521509435108301	Smim10l2a
ENSMUSG00000058317	1008	1.21653346374486e-05	0.000258508972396925	-0.0536905796494329	-0.155601686195403	Ube2e2
ENSMUSG00000029730	1009	1.23384824301426e-05	0.0002618105075883	0.247997053455564	0.207690839280126	Mcm7
ENSMUSG00000031586	1010	1.27596117541434e-05	0.000269774648516174	0.217509082090904	0.217364496498339	Rbpms
ENSMUSG00000053774	1011	1.30097869934065e-05	0.000274669710774056	-0.038621099247152	-0.13109370866054	Ubxn7
ENSMUSG00000027223	1012	7.99637912251879e-06	0.00017814626166144	0.0822248759866439	0.017585665043103	Mapk8ip1
ENSMUSG00000071866	1013	8.24871610658433e-06	0.000183490322334684	0.0979618798472402	0.0222159412526679	Ppia
ENSMUSG00000032314	1013	1.30827448198206e-05	0.000275814603030319	-0.130265514010723	-0.225566093766348	Etfa
ENSMUSG00000051367	1014	8.33266329390685e-06	0.000185078129209762	-0.103106921447072	-0.0185041395915331	Six1
ENSMUSG00000001642	1015	8.34235379086239e-06	0.000185153733118673	0.252736513446682	0.0972135440020732	Akr1b3
ENSMUSG00000047250	1015	1.32184247574038e-05	0.000277923793526351	0.0120623537937331	-0.0721087679252419	Ptgs1
ENSMUSG00000004642	1016	1.33953596686093e-05	0.00028139809768893	0.0454923618399108	0.209643788306629	Slbp
ENSMUSG00000036918	1017	8.61868084073407e-06	0.000190651783093534	0.0300097237609465	0.0157392666354237	Ttc7
ENSMUSG00000022377	1017	1.34731531704164e-05	0.000282830582448398	-0.184237525845229	-0.158932062663965	Asap1
ENSMUSG00000021273	1018	8.62244245146633e-06	0.000190651783093534	0.166606618908595	0.078313394999312	Fdft1
ENSMUSG00000073139	1019	8.74164800293353e-06	0.000193142548373892	0.20502950266372	0.123577404513588	Tmem185a
ENSMUSG00000028184	1020	1.38848591315477e-05	0.000291265577736711	-0.00883687198426397	-0.150917091537145	Adgrl2
ENSMUSG00000041817	1021	8.94857819754331e-06	0.000196975728754892	0.113728157574805	0.0776335519867807	Fam169a
ENSMUSG00000058254	1021	1.39532894585434e-05	0.000292492726785068	-0.02468934187868	0.151417544627891	Tspan7
ENSMUSG00000070407	1022	9.09307045124567e-06	0.000199857545470214	-0.101001145699066	-0.0308928819788003	Hs3st3b1
ENSMUSG00000001504	1024	1.42873119229207e-05	0.000298740913609666	-0.101444552370073	-0.0796533269821797	Irx2
ENSMUSG00000032854	1025	9.22420260847457e-06	0.000202286831887411	0.029865544029611	0.0227124290617506	Ugt8a
ENSMUSG00000068740	1025	1.42919308459873e-05	0.000298740913609666	0.0191506802900264	0.0321657237690226	Celsr2
ENSMUSG00000022193	1026	9.25086855026093e-06	0.000202720670046343	0.218443887715145	0.0292192256847974	Psmb5
ENSMUSG00000055239	1026	1.46342681680081e-05	0.000305679763180265	-0.156668314501748	-0.186850853057115	Kcmf1
ENSMUSG00000047843	1027	9.3294346323592e-06	0.000204290341109474	-0.266058524460419	0.121335033793149	Bri3
ENSMUSG00000031557	1027	1.47808183633565e-05	0.000308005855269521	0.0356622653652837	0.0570068934733697	Plekha2
ENSMUSG00000025875	1028	9.33948049014592e-06	0.000204358379937428	-0.142744341771904	-0.0394990189963234	Tspan17
ENSMUSG00000032827	1028	1.47874602523123e-05	0.000308005855269521	0.0294919724512866	0.0416389914631078	Ppp1r9a
ENSMUSG00000060938	1029	9.62447358187348e-06	0.000210126016258961	0.0898789132331155	0.054299208888609	Rpl26
ENSMUSG00000018449	1029	1.49044223016292e-05	0.00031022264708663	0.137718545651373	0.143526151736712	Rpain
ENSMUSG00000022247	1030	1.51146009214435e-05	0.000314153300168211	0.195167648480366	0.200973033302936	Brix1
ENSMUSG00000046329	1031	9.77080304464468e-06	0.00021284740478615	0.0413020717088812	0.0196501905349071	Slc25a23
ENSMUSG00000024835	1031	1.51869043930437e-05	0.000315433503655798	0.18850346599372	0.174899806811534	Coro1b
ENSMUSG00000020224	1032	9.8311999481098e-06	0.00021394748529893	-0.238561322077434	-0.174660486573488	Llph
ENSMUSG00000030606	1033	9.86462988681496e-06	0.000214257433205364	0.0678055016148276	0.032341307311248	Hapln3
ENSMUSG00000001036	1033	1.55783459476356e-05	0.000323108059753354	0.0129328243671356	-0.135859470237158	Epn2
ENSMUSG00000028527	1034	1.57914306852257e-05	0.000326691470033403	0.031189163185743	0.0927243374534654	Ak4
ENSMUSG00000003033	1035	1.01380450142857e-05	0.000219548310118193	-0.215442337044318	-0.104243268358167	Ap1m1
ENSMUSG00000027342	1035	1.57954859883052e-05	0.000326691470033403	0.186001618014253	0.214360103370579	Pcna
ENSMUSG00000021187	1036	1.0354713856469e-05	0.000224075703527351	0.0328222439450273	0.0174529503209428	Tc2n
ENSMUSG00000053931	1037	1.04770518505046e-05	0.000226390411666222	-0.210319924407498	-0.126713981523765	Cnn3
ENSMUSG00000019539	1037	1.61026342678418e-05	0.000332734818896673	0.137190189477155	0.197040473827882	Rcn3
ENSMUSG00000022747	1039	1.05108064066305e-05	0.000226953277337303	-0.114325645970484	-0.0266941822354193	St3gal6
ENSMUSG00000027359	1039	8.17614039275959e-06	0.000182013368743428	0.030018753947799	0.030018753947799	Slc27a2
ENSMUSG00000025190	1040	1.06012055955806e-05	0.000228570063836779	0.257426287145746	0.0720863864402566	Got1
ENSMUSG00000097415	1040	1.64322517844174e-05	0.000338909439464048	0.0430469190829584	0.0703458106577633	AU020206
ENSMUSG00000022995	1041	1.07143985541083e-05	0.000230841599279881	-0.198870331997136	-0.0894525308393707	Enah
ENSMUSG00000040699	1042	1.65552768066218e-05	0.000341207846402117	-0.104779405701074	-0.198756719365718	Limd2
ENSMUSG00000004667	1043	1.08666107665689e-05	0.000233751223587495	-0.215478381711661	-0.0981096432330619	Polr2e
ENSMUSG00000053113	1043	1.66055965304185e-05	0.000342005614695026	0.0402235405795765	0.0544976651634801	Socs3
ENSMUSG00000098318	1044	1.08732573786116e-05	0.000233751223587495	0.1098774860702	0.0723315659580328	Lockd
ENSMUSG00000037070	1044	1.66448672952923e-05	0.000342574864836441	-0.0833197737391633	-0.155480982488363	Rbmxl1
ENSMUSG00000057858	1045	1.09229165289994e-05	0.000234647511022678	-0.256378185127302	-0.112165006917569	Fam204a
ENSMUSG00000046806	1045	1.68420644133586e-05	0.000346391397417764	-0.0353435516574455	-0.112851584814805	3110062M04Rik
ENSMUSG00000003380	1047	1.09548758757697e-05	0.000235162539572281	0.225565609389431	0.0674245879364852	Rabac1
ENSMUSG00000036552	1048	1.1141143337227e-05	0.000238812921082976	0.117664107066141	0.0389824730035809	Ermard
ENSMUSG00000024617	1048	1.76122226792289e-05	0.000361473994668049	0.0316878271330807	0.0327903066855396	Camk2a
ENSMUSG00000071192	1049	1.12624629517972e-05	0.000241237860986423	0.0386899794486893	0.0356590652582906	Wfikkn1
ENSMUSG00000055235	1049	1.76980250530743e-05	0.000362982057007761	0.0984019062680042	0.112636023293963	Wdr86
ENSMUSG00000030704	1050	1.79655836596241e-05	0.000367446090238368	-0.233824088225994	-0.208333210301927	Rab6a
ENSMUSG00000039431	1051	1.13496362976299e-05	0.00024275198855323	0.0855226881235258	0.0647923465963905	Mtmr7
ENSMUSG00000054079	1051	1.81785190082966e-05	0.000371285535251284	0.101368829576646	0.212592903652484	Utp18
ENSMUSG00000024043	1052	1.83079792409562e-05	0.000373411776041996	-0.0234106194309563	-0.0832340723496157	Arhgap28
ENSMUSG00000031163	1053	1.16816260711749e-05	0.000249129073894456	0.0323747562796993	0.01999609008388	Glod5
ENSMUSG00000031791	1054	1.18296310792096e-05	0.000252102962767643	0.0528973687274836	0.0306235244249716	Tmem38a
ENSMUSG00000049775	1054	1.84328408831365e-05	0.000375438471431629	0.215350041576661	-0.270614340970613	Tmsb4x
ENSMUSG00000021111	1055	1.18516498150401e-05	0.00025238958087676	-0.261969275654945	-0.136338673311759	Papola
ENSMUSG00000041729	1056	1.18712798145227e-05	0.000252624951659916	0.0310786483564459	0.0282036473759274	Coro2b
ENSMUSG00000025326	1058	1.20573411904438e-05	0.00025639914277325	-0.274056816280992	-0.12193281791877	Ube3a
ENSMUSG00000072568	1058	1.89430059883692e-05	0.00038476511197893	0.0125469641818395	0.0267966599091654	Fam84b
ENSMUSG00000021453	1060	1.22949872168389e-05	0.000261075676647684	-0.184345633556099	-0.00576573879709269	Gadd45g
ENSMUSG00000034292	1060	1.95741009521979e-05	0.000396693474334545	0.0745108999052402	0.0870474314110809	Traf3ip1
ENSMUSG00000027968	1061	1.23536762937149e-05	0.000261944185890922	0.313366031643445	0.0247836193525315	Larp7
ENSMUSG00000050777	1061	1.95841474834452e-05	0.000396693474334545	0.0437041515388975	0.0572861765409676	Tmem37
ENSMUSG00000054702	1062	1.24162800117643e-05	0.000263082215040635	0.121558977093868	0.0573381930454523	Ap1s3
ENSMUSG00000018322	1063	1.99587394327375e-05	0.000403725819899027	0.21621602654689	0.194660387855071	Tomm34
ENSMUSG00000038305	1064	1.26326047196908e-05	0.000267473381886651	-0.110034473464755	-0.0362684439494462	Spats2l
ENSMUSG00000048285	1064	1.10910667325984e-05	0.000237912671091396	-0.110326078235512	-0.0800561752036086	Frmd6
ENSMUSG00000093904	1065	1.26717095511615e-05	0.00026810861329081	-0.149311731646804	-0.0284227892158055	Tomm20
ENSMUSG00000032381	1065	2.04183196594219e-05	0.000412455658854111	-0.129266395605941	-0.214415640578791	Fam96a
ENSMUSG00000042462	1066	2.05150071828084e-05	0.000414124737181682	0.125974631297831	0.138881247472672	Dctpp1
ENSMUSG00000034203	1067	1.29697960961692e-05	0.000274021832585635	-0.270624289546478	-0.00751426761662444	Chchd4
ENSMUSG00000027978	1067	2.0867989978601e-05	0.00042067353925377	-0.0656660467925254	-0.0513765989712627	Prss12
ENSMUSG00000022913	1068	2.09705271332374e-05	0.000422451412536326	-0.0133157679640978	0.21394275236762	Psmg1
ENSMUSG00000040511	1069	1.30750304585561e-05	0.000275814603030319	-0.104592855940047	-0.019573043832181	Pvr
ENSMUSG00000021209	1070	1.31942694623853e-05	0.000277923793526351	0.0398281112238633	0.0337958402125457	Ppp4r4
ENSMUSG00000092035	1071	1.32038550960765e-05	0.000277923793526351	-0.15148816111279	-0.0976668636646868	Peg10
ENSMUSG00000032279	1071	2.14238126470936e-05	0.000430941113866279	0.106580602547128	0.207140071999405	Idh3a
ENSMUSG00000019782	1072	1.32205362871933e-05	0.000277923793526351	-0.222075463783272	0.00174114737558284	Rwdd1
ENSMUSG00000052921	1072	2.14358526352743e-05	0.000430941113866279	0.0502564626309864	0.0564949191812956	Arhgef15
ENSMUSG00000048583	1073	1.41064990329096e-05	0.000295494032373579	-0.111114523208996	0.00205788692807306	Igf2
ENSMUSG00000021606	1074	1.41905516494808e-05	0.000297043445046558	0.235644463664278	0.125308798246283	Ndufs6
ENSMUSG00000030905	1074	2.15264896873631e-05	0.000432468058848716	0.0581321080019099	0.0596443740829384	Crym
ENSMUSG00000070858	1075	1.46544194319663e-05	0.0003058837428138	0.194875554877986	0.0567950899031686	Gm1673
ENSMUSG00000038538	1075	2.1580973669909e-05	0.000433267100563162	-0.13101972683094	-0.13834507589126	Ubn2
ENSMUSG00000024334	1076	1.46987127149743e-05	0.000306590996374946	0.0300358432049932	0.00856891420644598	H2-Oa
ENSMUSG00000056812	1076	2.16696975552153e-05	0.000434751997545096	0.0750040422938792	0.071634319455112	St8sia3
ENSMUSG00000020486	1077	1.50273300299547e-05	0.000312559974606092	0.0274634025835917	0.0234979277747811	Sept4
ENSMUSG00000037995	1077	2.18156321057861e-05	0.000437084351550756	0.0600807857828167	0.0620634260962354	Igsf9
ENSMUSG00000021240	1078	2.20318360451911e-05	0.00044111599945817	-0.0869482673123358	-0.129574194486269	Abcd4
ENSMUSG00000023236	1079	2.25465209544612e-05	0.000451114222249179	0.0232071517908036	0.0265920408216141	Scg5
ENSMUSG00000021218	1080	1.54039093451519e-05	0.000319715248790286	-0.21708581105478	-0.0751597214342752	Gdi2
ENSMUSG00000067148	1080	2.26178971711896e-05	0.000452235103520622	0.10719502515863	0.208188881932592	Polr1c
ENSMUSG00000006235	1081	1.56011365609449e-05	0.000323353042922553	0.0433190934399733	0.0160015718390788	Epor
ENSMUSG00000024238	1082	1.16006665772046e-05	0.000247581762341906	-0.0899855073248805	-0.0536610786666538	Zeb1
ENSMUSG00000031987	1083	1.57573448851444e-05	0.000326360985623962	0.0827177307006727	0.0432490350588554	Egln1
ENSMUSG00000038332	1083	2.36316171514589e-05	0.000471863314132046	-0.0621632625068941	-0.0752914832688242	Sesn1
ENSMUSG00000050541	1084	2.4520108511807e-05	0.000488280078356822	-0.00455019947949436	-0.0482840016617838	Adra1b
ENSMUSG00000053897	1085	1.61102761016792e-05	0.000332734818896673	-0.150535214665756	-0.0690849373220868	Slc39a8
ENSMUSG00000020303	1085	2.45939605258399e-05	0.000489419814464215	0.0385596779954592	0.0465191727832901	Stc2
ENSMUSG00000058444	1086	1.62894506314369e-05	0.00033619964961253	-0.172232224993539	-0.12604739576741	Map2k5
ENSMUSG00000017009	1086	2.48495493622065e-05	0.000493363252798771	0.0166971434890142	0.0490246096645763	Sdc4
ENSMUSG00000001211	1087	2.51483105724067e-05	0.000498766358908096	0.0478049405699109	0.0889614311908789	Agpat3
ENSMUSG00000015759	1089	1.69566200751581e-05	0.00034850409940932	-0.231805839719089	-0.103861168549183	Cnih1
ENSMUSG00000030847	1089	2.52475800420875e-05	0.000500398201480189	-0.107677145876879	-0.120962810256926	Bag3
ENSMUSG00000068551	1091	1.73497898136521e-05	0.000356336129422371	0.0720331585635194	0.0569269520270275	Zfp467
ENSMUSG00000026083	1092	2.61634103456982e-05	0.000517852662299398	-0.217151469814045	-0.20129452133616	Eif5b
ENSMUSG00000021025	1093	1.77642446340106e-05	0.000364086661768184	-0.194506921072654	-0.0814072345682347	Nfkbia
ENSMUSG00000005370	1093	2.63949288255621e-05	0.0005217338548795	0.0983343943601924	0.153418826752448	Msh6
ENSMUSG00000022658	1095	1.7844486357537e-05	0.000365476920863825	0.108790102417353	0.00299788581432436	Tagln3
ENSMUSG00000008475	1095	2.71233740618921e-05	0.000535413949645339	-0.116766157353478	-0.206600959862372	Arpc5
ENSMUSG00000025616	1096	1.79329976685991e-05	0.000367034501275595	-0.216816206900416	-0.102288722704492	Usp16
ENSMUSG00000003868	1096	2.71896784904667e-05	0.000536363302679991	0.108428934741083	0.192364793451808	Ruvbl2
ENSMUSG00000037058	1097	1.81439742160867e-05	0.000370837146850926	0.190267068057403	0.130926334964861	Paip2
ENSMUSG00000046818	1097	1.84587732412819e-05	0.000375706834486686	0.0856397799283568	0.0791530974739203	Ddit4l
ENSMUSG00000008496	1098	1.82060339756407e-05	0.000371589821656666	0.0331554457367525	0.0255574004828766	Pou2f2
ENSMUSG00000027932	1099	1.84264217866757e-05	0.000375438471431629	-0.180301245137009	-0.0482472306950012	Slc27a3
ENSMUSG00000044674	1099	2.76863299373347e-05	0.000544985062824272	-0.0537130704475772	-0.103828235606058	Fzd1
ENSMUSG00000032297	1100	2.91240468939272e-05	0.000571459979427012	-0.0323147773363167	-0.0495933628931583	Celf6
ENSMUSG00000097651	1101	1.87890650563937e-05	0.000382165430967478	0.0325035513422763	0.0276226650842834	4930461G14Rik
ENSMUSG00000049502	1101	2.92060079872246e-05	0.0005726866492941	0.0413013222598935	0.0404633550861708	Dtx3l
ENSMUSG00000048416	1102	1.88120453502477e-05	0.000382368778230156	0.166247858913016	0.113070896362237	Mlf1
ENSMUSG00000040123	1102	2.92758385562773e-05	0.000573673983472707	-0.0771413383167273	-0.146880793226895	Zmym5
ENSMUSG00000029094	1103	2.93180018740925e-05	0.000574118212231231	-0.0191870313961906	-0.0783469903039657	Afap1
ENSMUSG00000016528	1104	2.95909226808413e-05	0.000579077644382815	-0.105353208961071	-0.0788790178576009	Mapkapk2
ENSMUSG00000036832	1105	1.92119557442056e-05	0.000389959007979562	-0.1099601065339	-0.0267771126255805	Lpar3
ENSMUSG00000020387	1106	1.95823132197235e-05	0.000396693474334545	0.0539131257603181	0.0440274464861311	Jade2
ENSMUSG00000028871	1106	2.96839541285448e-05	0.000580512494683867	0.0252971368880097	0.0536354130509935	Rspo1
ENSMUSG00000036572	1107	1.97832520403331e-05	0.000400451092159376	0.227111013075516	0.126696093076571	Upf3b
ENSMUSG00000073600	1108	2.02120131405357e-05	0.000408568435837376	0.0259811636388612	0.0165009769562046	Prob1
ENSMUSG00000034295	1110	2.12336533416961e-05	0.000427459711701731	-0.0855805277857681	-0.0246439959133642	Fhod3
ENSMUSG00000031201	1110	3.05490029257244e-05	0.000596221996586157	0.160131621723062	0.199560020539034	Brcc3
ENSMUSG00000020000	1111	3.06708007027184e-05	0.000597826884378864	0.0308699668290495	0.0379632745287306	Moxd1
ENSMUSG00000031538	1112	2.17076460216746e-05	0.000435216875854568	-0.104449116083011	0.00731844427812835	Plat
ENSMUSG00000020232	1112	3.18031063280858e-05	0.000618260783877744	-0.0983145360820566	-0.184834648492388	Hmg20b
ENSMUSG00000039646	1113	3.18845573175447e-05	0.000619435344403909	-0.0692973103149229	-0.0562015070936756	Vasn
ENSMUSG00000022351	1115	3.21832832848381e-05	0.00062400398900925	0.0732776112128437	0.140031478578804	Sqle
ENSMUSG00000027479	1116	2.30844867774682e-05	0.000461251224267296	-0.212228312527786	-0.156185547444933	Mapre1
ENSMUSG00000033022	1118	2.39632885489482e-05	0.000478161771235517	0.0974829940163102	0.0500218081690641	Cdo1
ENSMUSG00000022221	1119	2.43507427543308e-05	0.000485564032227862	0.0694329290839989	0.0321689578902027	Ripk3
ENSMUSG00000010175	1120	2.44281624513485e-05	0.000486778241215911	0.0362091107998765	0.0253276732852126	Prox1
ENSMUSG00000024833	1120	3.31391203120917e-05	0.000640849226153463	0.114991479115452	0.148220574952457	Pola2
ENSMUSG00000046229	1121	2.46788552578896e-05	0.000490777613136641	-0.266405554652592	-0.0788635893223284	Scand1
ENSMUSG00000075012	1121	3.33482228296488e-05	0.000643621595575746	0.0518786146227989	-0.158974926667247	Fjx1
ENSMUSG00000060572	1122	2.48319859284844e-05	0.000493363252798771	0.191790734870128	0.123970575049334	Mfap2
ENSMUSG00000047260	1123	2.485912899475e-05	0.000493363252798771	-0.224355126084695	-0.0738028074954671	Emc6
ENSMUSG00000016308	1123	3.36902716293986e-05	0.000648950869868573	-0.220367704094138	-0.203521796555103	Ube2a
ENSMUSG00000032740	1124	3.380829114903e-05	0.000650798556157669	-0.154497150447899	-0.149395402645857	Ccdc88a
ENSMUSG00000024817	1125	2.5656342875551e-05	0.000508157774291008	0.232317129672054	0.185803022813498	Uhrf2
ENSMUSG00000040034	1125	3.41033046955817e-05	0.000655620450322632	0.205571153542731	0.20355310264348	Nup43
ENSMUSG00000060216	1127	2.63223891178491e-05	0.000520649432034178	0.112462740076322	0.0860016970539876	Arrb2
ENSMUSG00000028398	1127	3.44418481858101e-05	0.000661696877213621	0.193210942052586	0.203784849034868	Tmem261
ENSMUSG00000028093	1128	2.67787783742856e-05	0.00052896618422499	0.129146183879197	0.0794603618695222	Acp6
ENSMUSG00000004071	1128	3.48035619869469e-05	0.000667340174244506	0.000447731603041124	-0.142307354905962	Cdip1
ENSMUSG00000010154	1129	2.74238649371567e-05	0.000540620930474658	0.0501466076618667	0.042169541592856	Spire2
ENSMUSG00000031965	1130	2.74569686438177e-05	0.000540911465215865	-0.0817439694698387	-0.00961729597255238	Tbx20
ENSMUSG00000028557	1130	3.58482204931904e-05	0.000686923741031518	-0.132912944947728	-0.147561216184716	Rnf11
ENSMUSG00000028494	1131	2.77007550946603e-05	0.000544985062824272	-0.196260222911752	-0.0919674400494899	Plin2
ENSMUSG00000020646	1132	2.77192995794499e-05	0.000544985855283017	0.175937126783026	0.0919138746922477	Mboat2
ENSMUSG00000036853	1133	2.85734313053624e-05	0.000561404068582745	0.0364932072969525	0.0149021562918272	Mcoln3
ENSMUSG00000049751	1133	3.63488578180607e-05	0.000694708994456537	0.113783855903681	0.146527788267448	Rpl36al
ENSMUSG00000025466	1134	2.86010907019656e-05	0.000561572882236193	0.105942919206528	0.0373743323786007	Fuom
ENSMUSG00000062619	1135	3.70492007332411e-05	0.000707176318856395	0.0759694492793661	0.149148021161229	2310039H08Rik
ENSMUSG00000095440	1136	2.98760051240033e-05	0.000583880625688219	-0.121444943093314	-0.07772588368575	Fignl2
ENSMUSG00000078713	1137	2.99272917100594e-05	0.000584495089817421	-0.218876357151555	0.0403515979360987	Tomm5
ENSMUSG00000030126	1137	3.84123809437727e-05	0.000731773249389388	-0.0227249968923679	-0.119241542796253	Tmcc1
ENSMUSG00000035064	1138	3.05682199798009e-05	0.000596221996586157	0.0614706392446784	0.0527915877286066	Eef2k
ENSMUSG00000033629	1139	2.07255912162985e-05	0.000418089118152345	0.14758586845052	0.123285909241273	Hacd3
ENSMUSG00000031762	1139	3.88070367656077e-05	0.000738813734208583	0.0755171156966025	0.0835650805413744	Mt2
ENSMUSG00000026765	1140	3.09244886128712e-05	0.000601974909865356	0.0270230179747305	0.0194927819657617	Lypd6b
ENSMUSG00000031059	1141	3.95005076667408e-05	0.000751530330620704	-0.134408904406036	-0.198289015638542	Ndufb11
ENSMUSG00000027805	1142	3.19767387498465e-05	0.00062081668402141	0.159428054473333	0.0820198166641849	Pfn2
ENSMUSG00000013160	1143	3.21827542165948e-05	0.00062400398900925	-0.220849393352363	-0.0635954103602583	Atp6v0d1
ENSMUSG00000073468	1143	3.4585460067057e-05	0.000664022796541697	0.178025649257998	0.158209433633959	Sft2d1
ENSMUSG00000039985	1144	3.22183929090626e-05	0.000624273755235336	0.250334307913808	0.170199447332121	Fam60a
ENSMUSG00000024953	1144	4.0422479330988e-05	0.00076708947245893	0.112612773317272	0.208231542954103	Prdx5
ENSMUSG00000025351	1145	3.25515714445838e-05	0.000630314846933519	-0.27057187611104	-0.0452850947035677	Cd63
ENSMUSG00000071078	1145	4.08486453474166e-05	0.000774179088012944	0.147685312977175	0.170553742510428	Nr2c2ap
ENSMUSG00000079184	1146	3.28929371197025e-05	0.000636506428416215	0.260292761090524	0.168877620546462	Mphosph8
ENSMUSG00000028673	1146	4.09360860749739e-05	0.000774839079100341	0.0967928840555576	0.111732765585931	Fuca1
ENSMUSG00000021892	1148	3.31765000658801e-05	0.000641151102323032	-0.100623281014406	-0.0118767080181896	Sh3bp5
ENSMUSG00000038884	1149	3.32185063595911e-05	0.000641541933968969	0.0259481179631597	0.0120038540401254	A230050P20Rik
ENSMUSG00000019872	1149	4.14684944905975e-05	0.00078411215466663	-0.0168479712323303	-0.0899355824068114	Smpdl3a
ENSMUSG00000031860	1150	3.3369895981399e-05	0.000643621595575746	0.0721146268021887	0.0573613695816657	Pbx4
ENSMUSG00000071317	1150	4.19207366655989e-05	0.000790935000816924	-0.0712495369068375	-0.0563484446410728	Bves
ENSMUSG00000026790	1151	3.39875985854946e-05	0.000653822830529057	0.148294159502693	0.0770833157084261	Odf2
ENSMUSG00000024556	1151	4.20018404614116e-05	0.000791451186992639	0.175510207412394	0.186796293096002	Me2
ENSMUSG00000022715	1153	3.4716133012007e-05	0.00066609742636458	0.0483717774165501	0.0312583468461564	Tmem114
ENSMUSG00000020875	1153	4.26506249087465e-05	0.000802407219980562	0.0230325268492378	0.0255254082750235	Hoxb9
ENSMUSG00000029769	1154	4.26650042947698e-05	0.000802407219980562	0.0956309847170605	0.091355167722953	Ccdc136
ENSMUSG00000044150	1155	4.34864839678325e-05	0.000815253931139786	0.0617390998025577	0.0875457816127803	A830080D01Rik
ENSMUSG00000068823	1156	3.6158401175839e-05	0.000692416925507679	-0.245199191373375	-0.11362990329326	Csde1
ENSMUSG00000020736	1157	3.62965614745747e-05	0.000694276342871477	0.218744889796389	0.10361592757541	Nt5c
ENSMUSG00000070883	1157	4.44238399401866e-05	0.000832297031754692	0.0316107127508678	0.0502078497359883	Ccdc173
ENSMUSG00000021938	1158	3.63026472912561e-05	0.000694276342871477	0.231541869706434	0.0571636052153423	Pspc1
ENSMUSG00000044906	1158	4.51128162877001e-05	0.000843060066818111	-0.136646031063026	-0.149197766285686	4930503L19Rik
ENSMUSG00000037935	1159	3.64361840776578e-05	0.000695926390048753	-0.221391460129171	-0.15831880351685	Smarce1
ENSMUSG00000086765	1159	4.58361096646147e-05	0.000855491192548943	-0.0272110631250664	-0.0398102970645395	Gm11827
ENSMUSG00000020782	1160	4.59629227809623e-05	0.000857314757279861	0.0320965795767743	0.0470880166978791	Llgl2
ENSMUSG00000040276	1162	3.14191796766808e-05	0.000611200581134479	0.0452266169673616	0.0422296945315601	Pacsin1
ENSMUSG00000030688	1162	4.74358779686663e-05	0.00088143941825436	0.068442874603532	0.0687605505480889	Stard10
ENSMUSG00000001700	1163	3.07539955352638e-05	0.000599052034725257	-0.142305965980734	-0.0959708592769359	Gramd3
ENSMUSG00000047714	1163	4.76794198132772e-05	0.000885406224678839	0.228166002377409	0.197817622412121	Ppp1r2
ENSMUSG00000021116	1164	4.8438107134648e-05	0.00089666821579488	0.129405899396232	0.13695678204802	Eif2s1
ENSMUSG00000031242	1165	4.86392266808386e-05	0.000899260831264318	-0.00276405802780672	0.0857522850153009	2610002M06Rik
ENSMUSG00000044894	1167	4.89431674030647e-05	0.000904312525944204	0.0853662406996532	0.178021316260785	Uqcrq
ENSMUSG00000034729	1168	3.81986594118696e-05	0.000728172761811252	-0.246348728035343	-0.134282554010701	Mrps10
ENSMUSG00000024085	1168	4.93536116270686e-05	0.000910753489749639	-0.00198168054458693	-0.101828486955271	Man2a1
ENSMUSG00000007021	1169	3.95846841666317e-05	0.000752645654019132	0.0421744315357678	0.0375516559041859	Syngr3
ENSMUSG00000037843	1170	3.96464468094384e-05	0.000753333646084891	0.026112799755056	0.0201433590168951	Vstm2l
ENSMUSG00000000563	1170	5.03684046954155e-05	0.000926648506746007	-0.0471769063834619	-0.118650708164164	Atp5f1
ENSMUSG00000000567	1171	4.00427462470075e-05	0.000760373283344208	-0.103955836091543	-0.0230675178355686	Sox9
ENSMUSG00000042682	1171	5.07273126908286e-05	0.000932597261779204	-0.0162371988884349	-0.196621856733529	Selenok
ENSMUSG00000022020	1172	4.08028904013347e-05	0.000773809869993631	-0.212719827820182	-0.0452441122567562	Naa16
ENSMUSG00000031503	1172	5.21554752716559e-05	0.000957657766646389	-0.0616349963861148	-0.0746102083303492	Col4a2
ENSMUSG00000072825	1173	4.09277256469551e-05	0.000774839079100341	0.0573393572319082	0.043861383641617	Cep170b
ENSMUSG00000038580	1173	5.27220756022699e-05	0.000966855897034902	-0.0475503149712865	-0.0595052160697489	Sct
ENSMUSG00000038267	1174	5.28557783067788e-05	0.000968704656310672	-0.0567968262932279	-0.0527990836848435	Slc22a23
ENSMUSG00000040722	1175	4.14792454492262e-05	0.00078411215466663	0.0426847645611338	0.0261810154310482	Scamp5
ENSMUSG00000042448	1175	5.32031622197343e-05	0.000974464884139064	0.0504550664380298	0.0612926162705064	Hoxd1
ENSMUSG00000020321	1176	4.15313156098409e-05	0.000784592884760124	0.210910008901869	0.0310596608612692	Mdh1
ENSMUSG00000032383	1176	5.34982755908651e-05	0.000979261163891956	-0.0323279302190671	-0.15560151075691	Ppib
ENSMUSG00000031207	1177	4.18624365917065e-05	0.000790341334935219	-0.214649400351078	-0.116971561390208	Msn
ENSMUSG00000052160	1178	4.19975494486163e-05	0.000791451186992639	0.0359794500348237	0.0312705470515894	Pld4
ENSMUSG00000024180	1179	4.24248629404634e-05	0.000798911165807243	0.0331590386577243	0.0187742748833915	Tmem8
ENSMUSG00000043648	1179	5.38584485767046e-05	0.000985241631975841	0.0198992458609873	0.0376858015534908	Pld6
ENSMUSG00000045877	1180	4.27803583167521e-05	0.000804063250252063	0.0335931768901548	0.0118952372122324	4933415A04Rik
ENSMUSG00000019189	1180	5.39521741959993e-05	0.000986343534711713	0.0991391390005371	0.149439424986136	Rnf145
ENSMUSG00000047810	1181	4.30582426799881e-05	0.000808770002175388	0.024217152195943	0.0226408940336068	Ccdc88b
ENSMUSG00000003039	1182	4.32520267743931e-05	0.000811892092134752	0.251595193405044	0.0746030385492962	Fam32a
ENSMUSG00000019734	1182	5.5637796107342e-05	0.00101526912698478	0.0680825644029846	0.0907566159665263	Tmc4
ENSMUSG00000013367	1183	4.33512182745057e-05	0.000813235720140599	0.0259181050790806	0.0197646123602674	Iglon5
ENSMUSG00000038775	1184	4.45207372428121e-05	0.000833582169914368	0.0749377406669032	0.0446652851484558	Vill
ENSMUSG00000031584	1184	5.71866202633469e-05	0.00104224030940352	0.212712885980173	0.200164211416453	Gsr
ENSMUSG00000048387	1185	5.75197097352109e-05	0.00104766264138617	-0.0585464468972133	-0.0586441058691062	Osr1
ENSMUSG00000021252	1186	5.79894977074936e-05	0.00105405172433581	0.219118816197243	0.196388127512912	0610007P14Rik
ENSMUSG00000108084	1187	4.47033065501999e-05	0.000836468732221402	0.0545397800936426	-0.00627206880880044	Gm7932
ENSMUSG00000041688	1187	5.85624776528249e-05	0.00106336750421147	-0.109651236875288	-0.0984265715006018	Amot
ENSMUSG00000028640	1188	4.50736890173015e-05	0.000842863675515913	0.079580159202741	0.0470650152358749	Tfap2c
ENSMUSG00000042901	1188	5.893725572568e-05	0.00106819695731245	-0.13033001042415	-0.147770464919335	Aida
ENSMUSG00000024352	1189	4.54907039158361e-05	0.000849582886321626	0.129231754811865	0.0356894134643341	Spata24
ENSMUSG00000031765	1189	5.90852687435201e-05	0.00107022099325594	0.0589480392656629	0.111509441757545	Mt1
ENSMUSG00000041235	1190	5.9318634544965e-05	0.00107254998883657	-0.0846502169273023	-0.181922641547788	Chd7
ENSMUSG00000002413	1191	4.62201774946475e-05	0.000861567511121747	-0.13152551617568	-0.0638846575919976	Braf
ENSMUSG00000061436	1191	5.95517862817034e-05	0.00107602405495014	-0.0567957246949887	-0.0884561506415849	Hipk2
ENSMUSG00000020623	1192	4.62651947244743e-05	0.000861861173323983	-0.154361408507542	-0.0973974042097227	Map2k6
ENSMUSG00000029061	1193	4.70727103624605e-05	0.00087634985183008	0.027251901062009	0.0142693169253729	Mmp23
ENSMUSG00000026429	1194	4.71237344084488e-05	0.0008767455627275	0.227127145297575	0.173103571915033	Ube2t
ENSMUSG00000007458	1194	6.22464669375174e-05	0.00112122818553721	0.07967227222953	0.199683588990005	M6pr
ENSMUSG00000038781	1195	4.71873690105793e-05	0.000877375247537614	0.0975320256605791	0.0764488204933223	Stap2
ENSMUSG00000089774	1195	6.22819948234035e-05	0.00112122818553721	-0.0271894961279585	-0.069424568224128	Slc5a3
ENSMUSG00000021427	1196	4.77853578588608e-05	0.000886814341310124	-0.227748126591834	-0.0267294764356419	Ssr1
ENSMUSG00000059743	1196	6.2561145075582e-05	0.00112487841560808	0.199524937452489	0.191592238844009	Fdps
ENSMUSG00000028873	1197	4.7899122947968e-05	0.000887806777258371	0.249539672221343	0.0465152365615449	Cdca8
ENSMUSG00000068762	1198	4.82674811847744e-05	0.00089407160745533	0.0764885154280656	0.0302737189003662	Gstm6
ENSMUSG00000043998	1198	6.29966188230068e-05	0.00113132708388731	-0.106664711123643	-0.199373664266201	Mgat2
ENSMUSG00000027495	1199	4.86097565233683e-05	0.000899260831264318	0.0972975299588116	0.0463608231715133	Fam210b
ENSMUSG00000001829	1201	6.34284172575649e-05	0.00113838741320524	0.124139453727389	0.127137269434227	Clpb
ENSMUSG00000041712	1202	5.80136440699559e-05	0.00105405172433581	0.162789521695999	0.141667200604253	Ubr7
ENSMUSG00000043252	1203	4.92868601909584e-05	0.000910091916203201	-0.104114672033201	-0.0483072528994878	Tmem64
ENSMUSG00000027220	1203	3.35662426389833e-05	0.000646984933379147	0.0220154151741541	0.0220154151741541	Syt13
ENSMUSG00000031891	1204	4.99735698010027e-05	0.000921039785844262	-0.108442787178086	0.0176952472962823	Hsd11b2
ENSMUSG00000039952	1204	6.71619690560898e-05	0.00120027567514561	0.011027804104083	0.0905483363450427	Dag1
ENSMUSG00000018697	1205	5.02965766342676e-05	0.000926413242671951	-0.205917149261723	-0.0524513479190766	Aatf
ENSMUSG00000026155	1206	5.03722755432689e-05	0.000926648506746007	-0.239360153146778	-0.0630711858823024	Smap1
ENSMUSG00000036639	1206	6.87744888675115e-05	0.0012261175824007	0.0705833729212358	0.16712909236574	Nudt1
ENSMUSG00000026617	1207	6.89459196299707e-05	0.00122812187043866	0.0440195929582614	0.157347578196819	Bpnt1
ENSMUSG00000062203	1208	5.10808247934087e-05	0.000938510575056439	-0.219877541954085	-0.0610750936925715	Gspt1
ENSMUSG00000063172	1208	6.90600102815366e-05	0.00122843259722293	0.091685187358323	0.163845289718572	Hspb11
ENSMUSG00000027323	1209	3.72530173141061e-05	0.000710606130786952	0.245349270778663	0.199255136810346	Rad51
ENSMUSG00000063919	1209	6.91270710898969e-05	0.00122868466972821	-0.0259211059460721	-0.062864047316792	Srrm4
ENSMUSG00000010609	1210	5.26588145032815e-05	0.00096629744844277	0.0742083278907565	0.0519015818553879	Psen2
ENSMUSG00000057572	1210	7.04332414050078e-05	0.00125039169732386	0.144563967624803	0.16459654539415	Zbtb8os
ENSMUSG00000019505	1211	7.11409900066835e-05	0.00126143554345385	-0.0227714789683695	-0.0754655430558637	Ubb
ENSMUSG00000026064	1215	5.41703816514753e-05	0.000989718412158346	-0.246625807214163	-0.115896154280887	Ptp4a1
ENSMUSG00000073481	1215	7.29196080526204e-05	0.00129141809763426	0.0916940601261058	0.0918010747551002	Marc2
ENSMUSG00000002688	1216	5.48428368602381e-05	0.00100138328035197	-0.1080876832792	-0.039863712929858	Prkd1
ENSMUSG00000057614	1216	7.29961747564702e-05	0.00129183795759788	-0.0703527643859811	-0.114743704745581	Gnai1
ENSMUSG00000037032	1217	7.30310403164631e-05	0.00129183795759788	0.0867935842182388	0.117500514748931	Apbb1
ENSMUSG00000056735	1218	5.68727850131506e-05	0.00103716239269803	0.0715622307652462	-0.037654534034682	A930024E05Rik
ENSMUSG00000030008	1218	7.31946619747592e-05	0.00129395509272546	0.067879303532307	0.10292471671001	Pradc1
ENSMUSG00000001665	1219	5.78783761736125e-05	0.00105289310380805	0.0431823417149377	1.621304128923e-05	Gstt3
ENSMUSG00000004951	1219	7.32397820686352e-05	0.00129397604168293	0.0550287376504342	0.0998943151175649	Hspb1
ENSMUSG00000022443	1220	5.86685277209305e-05	0.00106451927602798	0.0913037300976852	0.0546278291753973	Myh9
ENSMUSG00000067276	1221	5.86981972113759e-05	0.00106451927602798	-0.0809038471861762	-0.00786532218266403	Capn6
ENSMUSG00000020032	1221	7.33069174537547e-05	0.00129438569115586	0.00154984832258523	-0.0621004359322697	Nuak1
ENSMUSG00000051257	1222	5.9167094440009e-05	0.00107104441637808	0.0867356545021054	0.0759343246938766	Trap1a
ENSMUSG00000025577	1222	7.37582833421192e-05	0.00130134360314486	-0.123662835406548	-0.131424085247116	Cbx2
ENSMUSG00000037904	1223	5.93230996813383e-05	0.00107254998883657	0.0599568845298556	0.0535374293219085	Ankrd9
ENSMUSG00000064357	1223	7.37893459612899e-05	0.00130134360314486	-0.201669663333164	-0.187204021350516	mt-Atp6
ENSMUSG00000025938	1224	5.96699791208519e-05	0.0010774986051915	0.0251004746198642	0.0169377308536142	Slco5a1
ENSMUSG00000063531	1225	6.0669881404865e-05	0.00109488317839221	0.0310680157512209	0.0296651588042467	Sema3e
ENSMUSG00000055320	1227	6.11513108049845e-05	0.00110289553326908	-0.158664571927249	-0.0257119918530197	Tead1
ENSMUSG00000020328	1227	7.59480958938053e-05	0.00133621464770869	-0.14669287179735	-0.154647597828845	Nudcd2
ENSMUSG00000003500	1228	6.1457515645255e-05	0.00110773974956184	-0.199259118365641	-0.062933581756458	Impdh1
ENSMUSG00000018677	1229	6.23977807584373e-05	0.00112262641349877	-0.23877993281169	-0.150884253481155	Slc25a39
ENSMUSG00000029034	1230	6.28838882101898e-05	0.0011299916263371	0.228768885889102	0.0623219609326815	Ints11
ENSMUSG00000034832	1230	7.82130397975226e-05	0.00137442150842281	0.0680089271560829	0.0698567416025504	Tet3
ENSMUSG00000040640	1231	6.38833202340599e-05	0.00114526727480066	0.0321577455429303	0.0224766542144695	Erc2
ENSMUSG00000047501	1231	7.89251809416555e-05	0.00138445767069305	0.0245372918904891	0.0308514001917337	Cldn4
ENSMUSG00000031217	1232	6.38895196420442e-05	0.00114526727480066	-0.136421755247755	-0.0355590141499897	Efnb1
ENSMUSG00000042903	1232	8.08057657353049e-05	0.0014149176054912	0.0575207137127283	0.0792856748765596	Foxo4
ENSMUSG00000021835	1235	6.54770340759008e-05	0.00117301071022107	-0.11491902330799	-0.0530366431394472	Bmp4
ENSMUSG00000040249	1235	8.40330995645184e-05	0.00146968102635047	-0.0754080641707616	-0.0786907912163848	Lrp1
ENSMUSG00000021806	1236	6.55594509174855e-05	0.0011737732209251	0.0955359248663447	0.0325174459548302	Nid2
ENSMUSG00000064326	1236	8.42741508029403e-05	0.00147214845163001	0.170117114363492	0.158332622601607	Siva1
ENSMUSG00000027099	1237	6.69815579393193e-05	0.00119839004434071	0.214177415934357	0.106895534907526	Mtx2
ENSMUSG00000024622	1237	8.49306479258589e-05	0.00148185867459265	0.00478825861357871	-0.0813114351681455	Hmgxb3
ENSMUSG00000044408	1238	6.70157681321864e-05	0.00119839004434071	-0.226963500042364	-0.15690586428984	Sptssa
ENSMUSG00000022261	1238	8.61118064332638e-05	0.00149980184687906	0.0693327556986079	0.127779248539359	Sdc2
ENSMUSG00000028360	1239	8.67352727426777e-05	0.00150976787991569	0.0226922545888952	-0.0659158662832852	Slc44a5
ENSMUSG00000027944	1240	8.70841377263311e-05	0.00151494508228937	0.14785555992763	0.20286865572777	Hax1
ENSMUSG00000057751	1241	6.75738562396042e-05	0.00120690431411087	0.0228538310492907	0.0138775324089761	Megf6
ENSMUSG00000057497	1241	8.78168197151261e-05	0.00152588848038342	0.0346955371284943	0.176595716551051	Fam136a
ENSMUSG00000040387	1242	6.76953626698181e-05	0.00120834170990999	0.0590069127854817	0.0200793429292466	Klhl32
ENSMUSG00000031112	1243	8.86407173581561e-05	0.00153929623091534	0.0451992612779869	0.0471571350206567	Stk26
ENSMUSG00000024944	1244	8.90272732963859e-05	0.00154509796884217	0.157396653300616	0.184723399215071	Arl2
ENSMUSG00000022253	1245	6.8970310121742e-05	0.00122812187043866	-0.20087078077379	-0.0635695527127549	Nadk2
ENSMUSG00000031432	1246	6.90711795803737e-05	0.00122843259722293	0.252381892719683	0.203890748329216	Prps1
ENSMUSG00000031671	1247	9.19109835161588e-05	0.00159139464227978	0.11326855356797	0.127257171766262	Setd6
ENSMUSG00000033186	1248	7.01405832285329e-05	0.00124594719978694	-0.223078353988994	-0.056418591226434	Mzt1
ENSMUSG00000021484	1248	9.37961768061048e-05	0.00162212859617933	0.127758374156386	0.196149613857572	Lman2
ENSMUSG00000029725	1249	7.05931077324012e-05	0.00125247482465944	0.215814784903339	0.152856860361615	Ppp1r35
ENSMUSG00000087547	1250	7.16255768621808e-05	0.00126926383257819	0.076140467208255	0.0416525659359218	Platr27
ENSMUSG00000031728	1250	9.49355951039492e-05	0.00163894674501847	-0.00936215138586535	-0.109551847977577	Zfp821
ENSMUSG00000096215	1251	4.7870486197613e-05	0.000887806777258371	0.0655805133213541	0.0587324868910832	Smim22
ENSMUSG00000026239	1252	9.6588955607814e-05	0.0016645628557995	0.0700864292679407	0.152967333616135	Pde6d
ENSMUSG00000018919	1253	7.48478550977099e-05	0.00131922144125539	0.055317968728015	0.0392412021802111	Tm4sf5
ENSMUSG00000056228	1253	9.77836269952503e-05	0.00168416572062229	0.0510429856488808	0.0966437691756186	Cars2
ENSMUSG00000079000	1254	7.50366443486748e-05	0.00132096787170184	0.0245519446271622	0.022333553818614	Dnmt3bos
ENSMUSG00000032038	1255	5.77736859820085e-05	0.00105163819501985	-0.123664731373158	-0.0836823523283126	St3gal4
ENSMUSG00000058709	1255	9.81763709943938e-05	0.00168994183432314	-0.136772747747394	-0.151187879698846	Egln2
ENSMUSG00000028416	1256	9.8962299735271e-05	0.00170148140794116	-0.225564005030413	-0.188711031144256	Bag1
ENSMUSG00000024501	1257	7.77628240396794e-05	0.00136732578723381	0.0635354815443891	-0.00795096967377533	Dpysl3
ENSMUSG00000004341	1257	4.95289963328944e-05	0.000913417658106703	0.0230806987376801	0.0230806987376801	Gpx6
ENSMUSG00000039809	1258	9.95629046244774e-05	0.00170881507400939	-0.0153806199678459	-0.0451914062043021	Gabbr2
ENSMUSG00000058600	1259	7.87925148726007e-05	0.00138377885988541	-0.128611742127987	0.0447954914294426	Rpl30
ENSMUSG00000055044	1259	0.000101517682047089	0.00173629429248018	0.140740323132444	0.135579473958306	Pdlim1
ENSMUSG00000089715	1260	7.89131326773356e-05	0.00138445767069305	0.0698848136183141	0.0611294907789363	Cbx6
ENSMUSG00000042978	1260	0.000102600574829893	0.00175379694131747	0.0585042562396505	0.0610512767345682	Sbk1
ENSMUSG00000062991	1261	0.000106757755536548	0.00181852482132008	-0.0619587116028936	-0.0523137499401905	Nrg1
ENSMUSG00000025508	1262	7.97952790551321e-05	0.00139888723734033	-0.0953477113508754	-0.0319594487818247	Rplp2
ENSMUSG00000024008	1263	8.17899759767306e-05	0.00143130028072886	0.0557893708426739	0.0256775757426648	Cpne5
ENSMUSG00000042249	1263	0.000114219835271396	0.00193778950945459	-0.0466553662870778	-0.0578713291364767	Grk3
ENSMUSG00000055373	1265	8.41397096704235e-05	0.00147067224285657	0.0343536527215258	0.0321366128088794	Fut9
ENSMUSG00000075702	1266	8.46420556874109e-05	0.00147769876947577	0.159045162459305	0.0915046500202596	Selenom
ENSMUSG00000047215	1266	0.000115609704179359	0.00195686034913246	-0.00373819023359534	-0.0609206306331496	Rpl9
ENSMUSG00000025747	1267	8.53069586091869e-05	0.00148666304435371	0.24315297316251	0.0237103867317794	Tyms
ENSMUSG00000019996	1267	6.83210508254381e-05	0.00121877140454925	0.0331245494248271	0.033291211942169	Map7
ENSMUSG00000003526	1268	0.000116002921733239	0.00196238831182502	0.035601551639087	0.10802238772268	Prodh
ENSMUSG00000034686	1269	0.000117081050196824	0.00197801378401149	0.0537806466438994	0.0779270135919247	Prr7
ENSMUSG00000038286	1270	8.75630637293846e-05	0.00152237742205303	0.121097261663194	0.0559141027390832	Bphl
ENSMUSG00000029992	1270	0.000118172889541593	0.00199451458038912	-0.0228088517842552	-0.0703561849435912	Gfpt1
ENSMUSG00000020216	1271	8.92120685812149e-05	0.0015473933120459	0.0442185513990709	0.0262214171358311	Jsrp1
ENSMUSG00000057440	1272	0.000118450109867892	0.00199804847412895	0.0394298465069624	0.0524724632127586	Mpp7
ENSMUSG00000037979	1273	9.28269475362028e-05	0.00160630978780038	0.0686906176959848	0.0559838257983003	Ccdc92
ENSMUSG00000009418	1273	0.000118693407338865	0.00200100642984789	0.0520770084030917	0.0621580960608461	Nav1
ENSMUSG00000028919	1274	9.41007617258321e-05	0.00162644109997019	0.032575354227175	0.0280977099444001	Arhgef19
ENSMUSG00000045328	1274	0.000119247639699242	0.0020091999338799	-0.123197478216869	-0.196941805705335	Cenpe
ENSMUSG00000023367	1275	9.43607296103048e-05	0.00162997783488721	0.103834299355825	0.0582259985068622	Tmem176a
ENSMUSG00000074736	1275	0.000119646219134793	0.00201476297653397	-0.0133746622025204	-0.0828274931421454	Syndig1
ENSMUSG00000027540	1277	0.000121146121569069	0.00203769021841931	-0.0978505482362324	-0.180239968406123	Ptpn1
ENSMUSG00000049551	1278	9.52975647889491e-05	0.00164423191456598	0.03387472069357	0.0314155472252738	Fzd9
ENSMUSG00000074656	1278	0.000121558041035376	0.00204228603797711	0.0260547029420461	0.137091747118183	Eif2s2
ENSMUSG00000019039	1279	9.55775608933194e-05	0.0016480973790574	0.127821574670653	0.0919728836557988	Dalrd3
ENSMUSG00000024695	1279	0.000122463937913034	0.00205633289590347	-0.111936063790241	-0.157267953317841	Zfp91
ENSMUSG00000020275	1280	0.000123922276304043	0.00207845038821565	-0.000286410251547652	-0.0658186574022577	Rel
ENSMUSG00000039239	1281	9.84060335127936e-05	0.00169290566531472	-0.0872832610354601	-0.0140670697801089	Tgfb2
ENSMUSG00000024235	1283	9.9156035950915e-05	0.00170282423954889	0.0259705877188874	0.0192649993114494	Map3k8
ENSMUSG00000026389	1283	0.000125327063187526	0.0020989238223972	0.00930811638526564	0.0278948866242262	Steap3
ENSMUSG00000078954	1284	9.07913549067043e-05	0.00157293352041897	0.0259342808305191	0.0255498250405126	Arhgap8
ENSMUSG00000053553	1284	0.000125710523501264	0.00210310293212506	0.109353815699754	0.153714588240159	3110082I17Rik
ENSMUSG00000091472	1285	0.000100212197924158	0.00171830324004453	0.0312729211246011	0.0265163672331319	Gm3739
ENSMUSG00000021707	1285	0.000125749160107029	0.00210310293212506	0.157416413386136	0.195323776276457	Dhfr
ENSMUSG00000033590	1286	0.000100232410919343	0.00171830324004453	0.0232570561387029	0.013266650294774	Myo5c
ENSMUSG00000020696	1287	0.000100512667537253	0.00172210534281976	0.0651315751384545	0.0531988435376007	Rffl
ENSMUSG00000022706	1288	0.00010150206628972	0.00173629429248018	0.239932833030637	0.183380374234351	Mrpl40
ENSMUSG00000030876	1288	0.000129913901086152	0.00216783241631125	-0.158236671034791	-0.17179785181117	Mettl9
ENSMUSG00000024517	1289	0.00010289662868313	0.00175783730160994	0.0212230381332714	0.018686578482881	Grp
ENSMUSG00000042215	1290	0.000104806351805771	0.00178838741215734	-0.211425239103849	-0.029461830416693	Bag2
ENSMUSG00000031327	1291	0.000105655080830135	0.0018018259644523	0.0640840512636391	0.0322346773980396	Chic1
ENSMUSG00000060961	1291	0.000131170924981785	0.0021838587238912	-0.0858772035619621	-0.0687754781216015	Slc4a4
ENSMUSG00000020803	1292	0.00010584229773418	0.00180397416253882	-0.218545940919849	-0.0930128666719621	Txndc17
ENSMUSG00000026281	1292	0.000132419219349256	0.00220215180591434	0.0656487441858133	0.160015047249144	Dtymk
ENSMUSG00000026341	1293	0.000134649548376636	0.0022379788367882	-0.213058899043808	-0.186902187679881	Actr3
ENSMUSG00000051412	1295	0.000107540994665163	0.00182975007214233	-0.234585156223444	-0.0243607116436376	Vamp7
ENSMUSG00000017485	1295	7.4973174884502e-05	0.00132063992027414	-0.159530485817975	-0.125559562029501	Top2b
ENSMUSG00000048495	1296	0.000143115085292067	0.00236533417060715	0.144843796343092	0.155492931647817	Tyw5
ENSMUSG00000022091	1297	0.000143588000805991	0.00236883256666415	-0.0752880495107511	-0.0670528818651103	Sorbs3
ENSMUSG00000063320	1298	0.000108701087931261	0.00184842057837846	0.193226904296001	0.119189958610898	1190007I07Rik
ENSMUSG00000044026	1298	0.000143648477660674	0.00236883256666415	0.0504133755080283	0.0606453558268473	Slc35g1
ENSMUSG00000021032	1300	0.000110538394801421	0.00187857865187043	0.020732602310132	0.0141415276852045	Ngb
ENSMUSG00000032216	1301	0.000111654806714638	0.00189645753596281	-0.228772552043088	-0.153924556352347	Nedd4
ENSMUSG00000053617	1301	0.000146922727909889	0.00241741239240337	-0.0602154042138223	-0.0517750016581545	Sh3pxd2a
ENSMUSG00000036578	1302	0.000112582352113863	0.00191110976049422	0.0214853030968402	0.00909426214037782	Fxyd7
ENSMUSG00000025137	1304	0.000114305467048379	0.00193812585809375	0.120751466638405	0.0748655434531117	Pcyt2
ENSMUSG00000027423	1304	0.000153754295375545	0.00251996188503091	0.0947645428652359	0.186237864150605	Snx5
ENSMUSG00000021716	1305	0.000114689297837514	0.0019435150747471	-0.211005863894216	-0.087644771735606	Srek1ip1
ENSMUSG00000032497	1305	0.000154087730497018	0.00252402215717363	-0.0965756447449533	-0.156681167924705	Lrrfip2
ENSMUSG00000025427	1306	0.000114781601046787	0.00194396073262218	0.0533279744655048	0.0209181826919615	Rnf165
ENSMUSG00000070287	1306	0.000155831905854191	0.00254975627289868	0.00429115784769392	0.0346984750159507	Slc35g2
ENSMUSG00000041995	1307	0.000156112744146379	0.00255293311526882	-0.13501958632628	-0.118640959483939	Zbed3
ENSMUSG00000061689	1308	0.000159936679057906	0.00260967039978585	-0.0236733138371012	-0.154736697371314	Dlgap4
ENSMUSG00000042808	1309	8.03445268310375e-05	0.00140767817027229	0.0245029960800483	0.0245029960800483	Gpx2
ENSMUSG00000024866	1310	0.000116895019247946	0.0019763444930485	0.0428043732757444	0.0287035240240821	Acy3
ENSMUSG00000027242	1310	0.000160914273894646	0.00262416788191867	0.0383670724748191	0.0793550824725993	Wdr76
ENSMUSG00000063446	1311	0.000117128074131334	0.00197801378401149	0.0378629369130738	0.0298635206874563	Plppr1
ENSMUSG00000045103	1313	0.000164100865535783	0.00266727300869751	0.00988381254259523	0.0208060974620711	Dmd
ENSMUSG00000068580	1314	0.000120187842510892	0.00202272705007473	-0.141339182959163	-0.0821084000669129	Zfyve19
ENSMUSG00000099370	1314	0.000164317501816039	0.00266932104990953	0.0412484618303574	0.0393807870904413	Platr10
ENSMUSG00000024033	1315	0.000121259254777233	0.00203842897928029	0.0580371565393757	0.0496249501848314	Rsph1
ENSMUSG00000002147	1316	0.000166999628433412	0.00270841027346964	0.0420577096571427	0.0559989191467676	Stat6
ENSMUSG00000091956	1317	0.000123146533771545	0.00206661636047837	0.023498102535702	0.00372554682655144	C2cd4b
ENSMUSG00000038347	1317	0.000168236114566435	0.00272365786131154	0.0183766731843436	0.0322297640073861	Tcte2
ENSMUSG00000008658	1318	0.000124127180124964	0.00208070216792285	0.0462384025921407	0.0330547602508524	Rbfox1
ENSMUSG00000019710	1318	0.000168404944140521	0.00272370258914147	0.180898062831467	0.185216059867058	Mrpl24
ENSMUSG00000025260	1319	0.000125356750088166	0.0020989238223972	-0.221225789691559	-0.152488435686984	Hsd17b10
ENSMUSG00000040938	1319	8.51519643094813e-05	0.00148484052862217	0.0211617697484218	0.0211617697484218	Slc16a11
ENSMUSG00000039033	1320	0.000127191694779144	0.00212602144984979	0.155604727301549	0.115788714567917	Tasp1
ENSMUSG00000029177	1320	0.000170516982427188	0.00275332574914778	-0.0359998325255688	-0.184505391581836	Cenpa
ENSMUSG00000046079	1321	0.000128083577200463	0.00213971498338517	0.0546742124408915	0.0454083136705923	Lrrc8d
ENSMUSG00000021133	1321	0.000171497001734698	0.00276763270963853	-0.0467700746123662	-0.0475508972384774	Susd6
ENSMUSG00000024791	1322	0.000128524281249557	0.0021458600517925	0.199456163690865	0.141713379422231	Cdca5
ENSMUSG00000068566	1322	0.000174738704125908	0.00281301731325162	-0.0439943976753602	-0.105392735187379	Myadm
ENSMUSG00000009092	1323	0.000130121359192519	0.00217006470608044	0.0589547049421714	0.0435629658207349	Derl3
ENSMUSG00000021877	1323	0.000174786828848651	0.00281301731325162	-0.115593495013028	-0.16867736911528	Arf4
ENSMUSG00000037466	1324	0.000130455941038921	0.00217441334209298	0.0852421784577509	0.0615542327906648	4930427A07Rik
ENSMUSG00000089832	1324	0.000177637704343271	0.00285422022275942	0.0993289240441494	0.108662235326754	Shkbp1
ENSMUSG00000022564	1325	0.000130860114465211	0.0021799163411931	0.065434814626451	0.0257439853851515	Grina
ENSMUSG00000023972	1326	0.00013132676085018	0.00218521794381893	0.213781048256723	-0.0337917474368131	Ptk7
ENSMUSG00000030554	1326	0.000178756130409806	0.0028674975777939	-0.00947188690720036	-0.0421611115635987	Synm
ENSMUSG00000021221	1327	0.000135980235352285	0.00225882114585195	-0.0604585386118281	-0.0241439639938993	Dpf3
ENSMUSG00000032051	1328	0.000136387181636142	0.00226430398734365	0.182319488284577	0.11706511026382	Fdx1
ENSMUSG00000021056	1329	9.05332404443541e-05	0.00156938493088118	0.0202013419929803	0.0202013419929803	Tex21
ENSMUSG00000067215	1330	0.000136656651950108	0.00226749955675187	-0.167514564672414	-0.103668734891141	Usp51
ENSMUSG00000090733	1330	0.000181266854818291	0.00290145185223278	0.0315147803852538	0.108355305974389	Rps27
ENSMUSG00000060152	1332	0.000139808069238271	0.0023158758465723	-0.228733268925299	-0.129306896428396	Pop5
ENSMUSG00000003531	1333	0.000187158729226593	0.00298602323574302	-0.186836365366822	-0.183182768258614	Dgcr6
ENSMUSG00000017837	1334	0.000187484108119427	0.00298959499314205	-0.1138488920329	-0.137808671597235	Nkiras2
ENSMUSG00000022951	1335	0.000187633419480627	0.00299035685635467	-0.094089171135172	-0.121521052561741	Rcan1
ENSMUSG00000034730	1336	0.000141063691108184	0.00233536134374268	0.0240380759483471	0.0197727585465145	Adgrb1
ENSMUSG00000050840	1336	0.000187906087136564	0.00299308278980318	-0.00363165409962365	-0.0381468426354337	Cdh20
ENSMUSG00000018293	1337	0.000141363046004078	0.00233900248927646	0.111488463612449	0.0156885216544405	Pfn1
ENSMUSG00000042961	1337	0.000190153743339011	0.00302561212794195	-0.0496683704007072	-0.0550703565075994	Egflam
ENSMUSG00000029390	1338	0.000142065560506457	0.00234930650647735	-0.191854387070064	-0.112394311200984	Tmed2
ENSMUSG00000071654	1339	0.0001432000029791	0.00236541025672488	0.236358449834711	0.114435500208871	Uqcc3
ENSMUSG00000096883	1339	0.000190534867686952	0.00303003937533267	0.0384597724603345	0.045705382625684	Shisa8
ENSMUSG00000033031	1340	0.000143316872936001	0.00236601375656452	-0.180660865136072	-0.0418888743151258	C330027C09Rik
ENSMUSG00000041736	1341	0.000144659610097293	0.00238417170486037	0.208150927406868	0.0929812199433074	Tspo
ENSMUSG00000015733	1341	0.000192826404608323	0.00306299087742294	0.112278201732434	0.182780874468925	Capza2
ENSMUSG00000056209	1342	0.000193153863031532	0.00306341818740155	-0.140612861650674	-0.139048960893507	Npm3
ENSMUSG00000058741	1343	0.000145898334558831	0.00240324258916481	0.0456049571226536	-0.000304039382573063	Prr19
ENSMUSG00000006418	1344	0.000146858644639157	0.00241741239240337	0.196966276294959	0.0836178240917135	Rnf114
ENSMUSG00000001473	1344	0.000197491249749056	0.00312883931555094	-0.106271969609359	-0.186393415472488	Tubb6
ENSMUSG00000039960	1345	0.000148608754135642	0.00244378840134167	-0.0926257325855963	-0.0283715889079998	Rhou
ENSMUSG00000024678	1345	9.90684912402421e-05	0.00170231342124131	-0.165463661323562	-0.128435998045614	Ms4a4d
ENSMUSG00000004891	1346	0.000148845032864075	0.00244630798432631	0.0955158234119669	-0.00761334190719604	Nes
ENSMUSG00000027430	1346	0.00019850985485782	0.0031399099061614	0.154777018344056	0.179356168756504	Dtd1
ENSMUSG00000057706	1347	0.000200112839774389	0.00316186875377431	-0.0523443092317688	-0.101477264794162	Mex3b
ENSMUSG00000053783	1348	0.000150353738890663	0.00246972577680302	0.0316886761930104	0.00666585969399756	1700016K19Rik
ENSMUSG00000029161	1348	0.000100811347437713	0.0017262184911253	0.0452868101986612	0.0435141238915449	Cgref1
ENSMUSG00000028618	1349	0.000151469608136982	0.00248666828252531	0.233918608701293	0.0279694094935667	Tmem59
ENSMUSG00000021756	1349	0.000203027633575582	0.00320448545769991	-0.0289756542165732	-0.0513191469578118	Il6st
ENSMUSG00000020562	1350	0.000152854178682694	0.00250660427091465	0.0458927570694873	0.0323687044971264	Efcab10
ENSMUSG00000031932	1351	0.00010389055788408	0.00177378823814604	0.0233000287740843	0.0233000287740843	Gpr83
ENSMUSG00000027808	1352	0.000154512484484894	0.00252957292554147	-0.228199322913712	-0.153735509878181	Serp1
ENSMUSG00000021791	1352	0.000209957264773982	0.0033050034003866	0.0233145954397146	0.0279222527661229	Dydc2
ENSMUSG00000062352	1353	0.000156704692841988	0.0025611912395018	-0.182198040412846	-0.0894293536447391	Itgb1bp1
ENSMUSG00000030102	1353	0.000211516362468513	0.00332776704456338	-0.0536381701169632	-0.076627126398306	Itpr1
ENSMUSG00000015335	1354	0.000156872052403422	0.00256250454097925	0.193845736644676	0.134898643930981	Zdhhc12
ENSMUSG00000024875	1355	0.000106949888690619	0.00182074457902666	-0.204376398956188	-0.162332442703293	Yif1a
ENSMUSG00000009079	1356	0.000159848818625487	0.00260967039978585	0.181737891437225	0.0215953500301707	Ewsr1
ENSMUSG00000020956	1356	0.000214722199973509	0.00336974224339156	0.0759595587177652	0.136224203712331	Dtd2
ENSMUSG00000017716	1357	0.000217465983940042	0.00340862594944232	-0.0924114117562769	-0.148999513012873	Birc5
ENSMUSG00000045201	1359	0.000161525888910065	0.00263268427237367	0.0348830161591521	0.0164228697185287	Lrrc3b
ENSMUSG00000026664	1359	0.000219825027830647	0.0034419387132739	0.0904891945494076	0.0918526862011413	Phyh
ENSMUSG00000075569	1360	0.000162111269880742	0.00264076389409714	0.0202612580050017	0.0122679140945483	Rsph10b
ENSMUSG00000001763	1360	0.000223800000506677	0.00349859746015003	0.0167332237035472	0.03619370804789	Tspan33
ENSMUSG00000025082	1361	0.000162560527709706	0.00264661838701286	0.0315338567814563	0.0259283299811528	Vwa2
ENSMUSG00000052572	1362	0.000162839523647352	0.00264969593948166	0.0211329963988751	0.0189287586124857	Dlg2
ENSMUSG00000027556	1362	0.000228026533289299	0.00355711729790065	0.00040780925386693	-0.0430864313183719	Car1
ENSMUSG00000025764	1363	0.000166072250669835	0.00269633954064387	0.0894213825985	0.0424597049187134	Jade1
ENSMUSG00000055762	1364	0.000166218514307093	0.00269722737375895	-0.122422469371114	-0.0680435548927032	Eef1d
ENSMUSG00000029686	1364	0.000229185386316771	0.00357330227517286	-0.129705094026665	0.182558945740191	Cul1
ENSMUSG00000025869	1365	0.000167112237065513	0.00270874496755833	-0.226384602153612	-0.0282721378885926	Nop16
ENSMUSG00000009863	1365	0.000231375189507408	0.00360553549278952	0.179578012281934	0.178384115708333	Sdhb
ENSMUSG00000010660	1366	0.000167463370292699	0.00271294344436775	0.0441568297964487	0.0237468460140429	Plcd1
ENSMUSG00000005936	1367	0.000168309700787281	0.00272365786131154	-0.189992430364594	-0.0786366539772446	Kctd20
ENSMUSG00000024317	1367	0.000231695616075419	0.00360861939960509	0.076090638535812	0.172155589463728	Rnf138
ENSMUSG00000001348	1368	0.000169029682865235	0.00273230637746811	0.0584402301794733	0.0380403154360669	Acp5
ENSMUSG00000032261	1369	0.000169612569032016	0.00274022456562312	0.0970251391229523	0.062333766243154	Sh3bgrl2
ENSMUSG00000024325	1369	0.000237771388384606	0.00369738275116336	-0.0969184982932417	-0.130589390085481	Ring1
ENSMUSG00000038271	1370	0.000238263903638764	0.00370113316981481	-0.0258603432140816	-0.046298941942142	Iffo1
ENSMUSG00000014602	1371	0.000172452708209445	0.0027815318522369	0.0294263038992543	0.0230489493563732	Kif1a
ENSMUSG00000038871	1372	0.000172585726840316	0.00278215370930541	0.187558597456738	0.128276085666334	Bpgm
ENSMUSG00000026578	1372	0.000242459420365137	0.00376035537050764	0.0413278480725964	0.0510319335968391	Ccdc181
ENSMUSG00000029499	1373	0.00017547009419034	0.00282247144407094	0.0651450422727495	0.0273294936406834	Pxmp2
ENSMUSG00000026456	1373	0.000245142855397361	0.00379997230377005	0.0789866586845314	0.103734680488735	Cyb5r1
ENSMUSG00000032009	1374	0.000177161705349701	0.0028481258438643	0.130703916223341	0.0637529489535509	Sesn3
ENSMUSG00000051675	1374	0.000245951004230924	0.00380819677506425	-0.160496500215383	-0.1456393453517	Trim32
ENSMUSG00000019689	1375	0.000178498300961119	0.00286543820140238	0.199671945208019	0.136138816327834	Fmc1
ENSMUSG00000045532	1375	0.000246061335832788	0.00380819677506425	0.0418496108561639	0.0400455572137434	C1ql1
ENSMUSG00000030851	1376	0.000178530459716602	0.00286543820140238	0.0816248749731372	0.0604096364408518	Ldhc
ENSMUSG00000026421	1376	0.000247298521164992	0.00382533405743242	-0.0328316048856051	-0.144829260555548	Csrp1
ENSMUSG00000018425	1377	0.000180018703201896	0.00288617901290269	0.146570244122047	0.0849019651750915	Dhx40
ENSMUSG00000016918	1377	0.000250331690578568	0.0038681893761385	0.0102796529614153	-0.118378943472834	Sulf1
ENSMUSG00000015776	1378	0.000180515572751634	0.00289257053791138	0.152433424766237	0.0687239927308276	Med22
ENSMUSG00000055737	1378	0.000251704388938154	0.00388736112375801	0.0186836470205383	0.03513392414715	Ghr
ENSMUSG00000050423	1379	0.000252351407805457	0.00389531114396558	-0.033121154532426	0.0359829839597649	Ppp1r3g
ENSMUSG00000059713	1381	0.000181152473700087	0.00290119774628329	0.0204604194768527	0.0134432299060049	Rcan3
ENSMUSG00000022051	1381	0.000252731637759471	0.00389913682309688	0.131718784019441	0.159719377191575	Bnip3l
ENSMUSG00000002900	1382	0.000181986297233359	0.00291138534824383	0.0897399467907738	0.0118241925187688	Lamb1
ENSMUSG00000031266	1382	0.000254056612337201	0.00391547637182378	0.0471379818784932	0.100602574158037	Gla
ENSMUSG00000026150	1383	0.000183928855549095	0.00294086463280779	-0.228523073585651	-0.0860634939625911	Mff
ENSMUSG00000049916	1383	0.000259302235610499	0.00398797359958246	-0.184607939672168	-0.176303463904206	2610318N02Rik
ENSMUSG00000042377	1384	0.000260865923743151	0.00400783682111804	0.0333766038809603	0.0338819339283759	Fam83g
ENSMUSG00000007721	1385	0.00018686831166269	0.00298476500574451	-0.226409707341561	-0.0976600098910942	Ccdc124
ENSMUSG00000028710	1386	0.000187142717188147	0.00298602323574302	0.180793770554543	0.0315352002652696	Atpaf1
ENSMUSG00000067787	1387	0.000189231798208786	0.00301257022748387	-0.146515545878967	-0.0719341726994972	Blcap
ENSMUSG00000038721	1387	0.000138813098618338	0.00230198388542077	0.0220297919145864	0.0220297919145864	Hoxb7
ENSMUSG00000021125	1389	0.000191124573351775	0.00303777708276119	0.033575364904262	0.0259941208356708	Arg2
ENSMUSG00000030697	1389	0.000139253452516962	0.00230798687874484	-0.163997318453112	-0.14085952972041	Ppp4c
ENSMUSG00000015341	1390	0.000280555510902812	0.00428797141002057	-0.154142704554832	-0.170943775570453	Golga7
ENSMUSG00000031169	1391	0.000192969474014341	0.00306299087742294	0.0821647953307889	0.0637290301976158	Porcn
ENSMUSG00000005251	1392	0.000282117600096904	0.00430927265209597	0.0345885814423715	0.0522184606830718	Ripk4
ENSMUSG00000023861	1393	0.000197109212160577	0.0031244674470147	0.142194385400669	0.0573614504946718	Mpc1
ENSMUSG00000030800	1393	0.000285824738440229	0.00435044454601634	0.0400167000606629	0.0632820788971854	Prss8
ENSMUSG00000043300	1394	0.000198024323461195	0.00313559805084898	-0.0965250686677695	-0.0256202349938718	B3galnt1
ENSMUSG00000003131	1394	0.000289412192207679	0.00439596074517822	-0.178512422679722	-0.180844910406579	Pafah1b2
ENSMUSG00000036136	1395	0.000198223774307851	0.00313706964047008	0.0210913239298531	0.0175767027085145	Fam110c
ENSMUSG00000071235	1396	0.000199565059321206	0.00315490613372419	0.186723838967514	0.0954786210756261	Vrtn
ENSMUSG00000058392	1396	0.000293621843872872	0.00445760337409476	0.189898119730895	0.184987086242491	Rrp1b
ENSMUSG00000026987	1398	0.000300653756139731	0.00455951869898821	-0.0910873114613177	-0.0953701484469241	Baz2b
ENSMUSG00000020814	1399	0.000201318064624625	0.00317920624092465	-0.170903209940465	-0.0327761863788625	Mxra7
ENSMUSG00000028884	1399	0.000300951484498778	0.00455951869898821	0.171210188330562	0.192429066875261	Rpa2
ENSMUSG00000063445	1400	0.000300954242524551	0.00455951869898821	0.196124007116579	0.191236451122519	Nmral1
ENSMUSG00000025880	1401	0.000205713873443848	0.00324514461739058	-0.117381110342964	-0.0554331458872366	Smad7
ENSMUSG00000041431	1402	0.000206231027075396	0.00325156113994891	0.277237383813031	0.0489469278616173	Ccnb1
ENSMUSG00000106086	1402	0.000304701797999854	0.00461155054197929	-0.0285137463559743	-0.0600702381888824	Gm43352
ENSMUSG00000023175	1403	0.000305353713887626	0.00461430353074313	0.0779870390096726	0.126297620252938	Bsg
ENSMUSG00000021322	1404	0.000152680089677813	0.00250514429035708	0.0203125240803453	0.0203125240803453	Aoah
ENSMUSG00000044707	1405	0.000208842776427809	0.00328954525069132	0.145635111717495	0.037034379491929	Ccnjl
ENSMUSG00000048388	1405	0.000307069227539823	0.0046378476356425	0.0400014316755489	0.0582173223336565	Fam171b
ENSMUSG00000002083	1406	0.000208863561686567	0.00328954525069132	0.0823338338877232	0.0313958883603715	Bbc3
ENSMUSG00000021832	1406	0.000310103579920079	0.00467887839949087	0.175207658950779	0.153494312500457	Psmc6
ENSMUSG00000015312	1407	0.00021234309452759	0.00333899029366076	-0.0940166020190746	-0.037258662215312	Gadd45b
ENSMUSG00000033420	1407	0.000310500784628167	0.00468247266199117	0.014090814911216	-0.0682434823094962	Antxr1
ENSMUSG00000026739	1408	0.000213074581245624	0.00334870467814627	-0.108352912497784	-0.0347502547641922	Bmi1
ENSMUSG00000032041	1409	0.000214607384416323	0.00336974224339156	-0.103604460545327	-0.0681491366080248	Tirap
ENSMUSG00000030870	1409	0.000316592781084023	0.00476546903693812	-0.115332747784695	-0.179944061929018	Ubfd1
ENSMUSG00000027828	1410	0.000214756423701139	0.00336974224339156	-0.221181117126154	-0.100201491753909	Ssr3
ENSMUSG00000001313	1410	0.000316651599391821	0.00476546903693812	0.0350215294067644	0.0501159184986437	Rnd2
ENSMUSG00000032366	1411	0.000217391100526423	0.00340862594944232	-0.239234175798203	-0.167426497886423	Tpm1
ENSMUSG00000106918	1411	0.000224625515282919	0.00350963961597482	0.21438577455352	0.183981132647257	Mrpl33
ENSMUSG00000044628	1412	0.000217646055612657	0.0034096338456936	0.0277436065416672	0.0250473188583163	Rnf208
ENSMUSG00000030619	1413	0.000221000235268314	0.00345850102503846	0.232621541489547	0.138789431907439	Eed
ENSMUSG00000029022	1414	0.000222981123873177	0.00348764740324631	0.128803885954539	0.0293833648109748	Miip
ENSMUSG00000060371	1415	0.000163939094894701	0.00266611497671935	0.0413836046290888	0.0387222278015227	Caln1
ENSMUSG00000031568	1416	0.000174034268047276	0.00280397005608774	-0.211698657193019	-0.166934022752232	Rwdd4a
ENSMUSG00000027180	1416	0.000334773631787022	0.00501529469000091	-0.0276467705696525	-0.13413279449063	Fbxo3
ENSMUSG00000024921	1417	0.000335103579946338	0.00501736917043431	-0.00220106731850478	-0.133937657369652	Smarca2
ENSMUSG00000015112	1418	0.000226002266413833	0.00352927823458124	0.18598115860341	0.0517300626285958	Slc25a13
ENSMUSG00000030263	1418	0.000335263565374668	0.00501736917043431	0.0273224707197746	0.0362975313034872	Lrmp
ENSMUSG00000053819	1419	0.000227781898731605	0.00355518414490897	-0.0992096674359235	-0.0216579913800591	Camk2d
ENSMUSG00000022956	1419	0.000337067168932707	0.00504179901442666	-0.098031734932027	-0.113800316085861	Atp5o
ENSMUSG00000023032	1420	0.000337918773870034	0.00505197143554327	0.0257145209929099	0.0266552776558778	Slc4a8
ENSMUSG00000032076	1421	0.000232371552915818	0.00361723413133017	0.235031140570056	0.083498535538207	Cadm1
ENSMUSG00000027714	1421	0.000339622744784137	0.00507476920726113	0.106148547188812	0.179946909578012	Exosc9
ENSMUSG00000041058	1422	0.000233719561288883	0.00363629610094041	-0.141755882373816	-0.0905105695680416	Wwp1
ENSMUSG00000006575	1422	0.000315484393844452	0.00475519261387247	0.0464259495662624	0.0452089536087149	Rundc3a
ENSMUSG00000022906	1423	0.000343472222177176	0.00512459163503658	0.0263110517038869	0.03028820908849	Parp9
ENSMUSG00000037260	1424	0.000237907535878992	0.00369754762359264	-0.142639006946886	0.0253309664738143	Hgsnat
ENSMUSG00000038260	1424	0.000344892365996945	0.00514057184379657	0.0227854432476744	0.0234219580659876	Trpm4
ENSMUSG00000056501	1425	0.00023989364177173	0.00372448473245176	0.158550751285062	0.00813369555211507	Cebpb
ENSMUSG00000022683	1425	0.000346665332384215	0.0051617731897775	0.0204897837570575	0.0270902575146345	Pla2g10
ENSMUSG00000030303	1426	0.000240296144007204	0.00372876819457333	0.0213991098963649	0.0152228467447263	Far2
ENSMUSG00000056917	1427	0.000350352652036438	0.00521140722615008	0.0284689413744369	0.0464823370141524	Sipa1
ENSMUSG00000014956	1428	0.000245515240606371	0.00380374269665379	-0.220199972056205	-0.134530213201734	Ppp1cb
ENSMUSG00000070473	1428	0.000358649749206531	0.00532090726036094	0.0287253503143795	0.0290857792009846	Cldn3
ENSMUSG00000034875	1430	0.000248053209611154	0.00383499376874946	-0.220650162225908	0.0102315044135713	Nudt19
ENSMUSG00000031226	1430	0.000360933630889066	0.00534450341726736	0.0597217190243691	0.173511087283614	Pbdc1
ENSMUSG00000008734	1431	0.000193022920973006	0.00306299087742294	0.0650829252895159	0.0594493941491549	Gprc5b
ENSMUSG00000038034	1431	0.000364040623377424	0.00538239178700397	0.079780159130083	0.0849104226661709	Igsf8
ENSMUSG00000074781	1432	0.000368094373873425	0.00543414310742863	-0.0685994713474454	-0.107525929788762	Ube2n
ENSMUSG00000060791	1433	0.000253083891106473	0.00390252709993081	0.149732437466962	0.0718066889532312	Gmfg
ENSMUSG00000028837	1434	0.00037004302602919	0.00546017394920426	-0.0311287360764125	-0.118292969208425	Psmb2
ENSMUSG00000028221	1435	0.000255825744860882	0.00393861988376513	-0.201920350746707	-0.0391860482767423	Tmem55a
ENSMUSG00000042367	1435	0.00037169587193796	0.00548181613435995	0.0621514465033684	0.0592800067272798	Gjb3
ENSMUSG00000032376	1436	0.000258753018570661	0.00398160600989714	0.170377173917884	0.0122911352221993	Usp3
ENSMUSG00000018727	1436	0.000186877178819533	0.00298476500574451	0.0188561671202029	0.0188561671202029	Cpsf4l
ENSMUSG00000005481	1437	0.000260563437716952	0.00400527889751548	0.180636575699436	0.0786838789535169	Ddx39
ENSMUSG00000029246	1437	0.00037546442819258	0.00553185509711249	0.0672694667888096	0.174128678816997	Ppat
ENSMUSG00000051379	1440	0.000262799071742574	0.00403332895308093	0.0941418654152039	-0.00369539866444973	Flrt3
ENSMUSG00000029673	1441	0.000266229912220855	0.00408385592433783	-0.177464653267519	-0.0963590064941708	Auts2
ENSMUSG00000025915	1441	0.00039201943668958	0.00576423187687545	0.0755137597083346	0.091041819548025	Sgk3
ENSMUSG00000039055	1442	0.000268968167045348	0.00412371184581967	0.140479163798245	0.0944007276915759	Eme1
ENSMUSG00000026755	1443	0.00027077441520216	0.00414924457676067	0.220239073100275	0.151436177623004	Arpc5l
ENSMUSG00000018040	1443	0.000394226126563802	0.00579089669803346	0.0330321657641222	0.175623602902525	Rrp7a
ENSMUSG00000032002	1444	0.000274348277606631	0.00420182291839339	-0.177661576926341	-0.0498790458652394	Dcun1d5
ENSMUSG00000028062	1444	0.00039723332758887	0.00582925558751739	0.199900832456402	0.181090625192202	Lamtor2
ENSMUSG00000029651	1445	0.000274877683098597	0.00420774299512468	0.0296988179939115	0.0198547365085488	Mtus2
ENSMUSG00000009555	1445	0.000398024399304008	0.00583795548222194	0.134986988064977	0.164302993296394	Cdk9
ENSMUSG00000057522	1446	0.000402246643531007	0.00589108311550235	0.18489199572606	0.174683137353299	Spop
ENSMUSG00000047963	1448	0.000402836744976841	0.0058967931476431	-0.0437741305616648	-0.0751636149971959	Stbd1
ENSMUSG00000028990	1449	0.000279166370966022	0.00427117296503442	-0.154457692556923	-0.103469033558749	Lzic
ENSMUSG00000057322	1449	0.000412629082877081	0.00603713450019662	0.121976912507144	0.119451516102067	Rpl38
ENSMUSG00000020898	1450	0.000279729535632316	0.0042775671253598	0.0810772350843511	0.00808730117357193	Ctc1
ENSMUSG00000020706	1450	0.000413494718640379	0.00604679565709853	0.031734622706816	0.174273905443917	Ftsj3
ENSMUSG00000038352	1451	0.000282241849310509	0.00430927265209597	0.0216308916768834	0.0136611966978664	Arl5c
ENSMUSG00000028648	1451	0.000417474865611994	0.00609894332440696	-0.130256704940626	-0.171566064140422	Ndufs5
ENSMUSG00000009075	1452	0.000282848743377459	0.00431630113469064	0.0232670811494809	0.0187879842312793	Cabp7
ENSMUSG00000034165	1452	0.000418503142882412	0.00611093434019474	0.109827189262195	-0.179412138604745	Ccnd3
ENSMUSG00000001100	1453	0.000283149731668007	0.0043186566012875	-0.209555346007922	-0.099338120530467	Poldip2
ENSMUSG00000070780	1454	0.000283819374425625	0.00432662951117159	0.0506301443056784	0.0302643153157546	Rbm47
ENSMUSG00000025189	1454	0.000424201338404544	0.00617882186878864	-0.0241446567231125	-0.0422911914768919	Cnnm1
ENSMUSG00000063063	1455	0.000284605741024557	0.00433457128119952	0.033893584322318	0.0235068984273495	Ctnna2
ENSMUSG00000026740	1455	0.000427928157924347	0.00622694669327464	-0.0435551321704095	-0.10853380509949	Dnajc1
ENSMUSG00000052821	1456	0.000284634688912124	0.00433457128119952	0.026052024671383	0.018875101300127	Cysltr1
ENSMUSG00000020526	1456	0.000428593405193178	0.00623047037006391	0.174289318070524	0.176574987934303	Znhit3
ENSMUSG00000078653	1458	0.000286448529531624	0.00435768703087056	0.0290014307936124	0.0165586869291629	Cntd1
ENSMUSG00000048100	1458	0.000430775599058106	0.00625293392974832	-0.166264864773934	-0.172525496943917	Taf13
ENSMUSG00000064061	1459	0.000288584215705012	0.00438564619243757	-0.135097563862159	-0.0442221423805409	Dzip3
ENSMUSG00000006288	1459	0.000440824577562906	0.00638621025990296	0.107950442790523	0.154290167405228	Ttc5
ENSMUSG00000050628	1460	0.000441435515341638	0.00639191681309829	-0.0222456919664786	-0.181257323714006	Ubald2
ENSMUSG00000044349	1461	0.000302146243948035	0.00457522425540232	0.109676001491429	0.0614404449998365	Snhg11
ENSMUSG00000050379	1463	0.000305123861855707	0.00461414095407751	-0.184390291373671	-0.100945163523813	Sept6
ENSMUSG00000021360	1463	0.00044566427278299	0.0064433462469359	-0.0102844683206465	0.0386357246717695	Gcnt2
ENSMUSG00000027457	1464	0.000305186288827346	0.00461414095407751	0.0318529832709004	0.0229432274768274	Snph
ENSMUSG00000001017	1464	0.000445862408368035	0.0064433462469359	-0.030323941097703	0.174607187779915	Chtop
ENSMUSG00000020530	1466	0.000308854725768359	0.00466242408166566	-0.1967340718935	-0.0543932534975756	Ggnbp2
ENSMUSG00000038482	1467	0.000459621424682753	0.00661389451340098	0.0965893147257579	0.174782749191515	Tfdp1
ENSMUSG00000095295	1468	0.000315927453857198	0.00475943497237964	0.0178001998285515	0.0100032586206854	Gm3488
ENSMUSG00000002395	1468	0.000462855860002325	0.00665626503358812	0.149284715104286	0.174563355627419	Use1
ENSMUSG00000054808	1469	0.000318178581038802	0.00478600386555403	0.186717544686574	0.10022650804486	Actn4
ENSMUSG00000026238	1470	0.000318618268115064	0.00479017112431081	0.0553072713284637	0.0168359733415544	Ptma
ENSMUSG00000069808	1471	0.000466658459712625	0.00670440241729572	-0.0388017855847953	-0.0637556795547317	Fam57a
ENSMUSG00000028671	1473	0.000327049904214286	0.00491442539740773	0.125817012181454	0.0466248506486818	Gale
ENSMUSG00000006728	1473	0.000471156284704967	0.0067558397746498	-0.018926818115693	-0.095331194042477	Cdk4
ENSMUSG00000024427	1474	0.000331215653734209	0.00497448415797038	0.059722234465311	-0.0061470116372114	Spry4
ENSMUSG00000036678	1474	0.000472816214358866	0.00677634216316171	0.105197933957227	0.154081543499479	Aaas
ENSMUSG00000004460	1475	0.000477756880276889	0.00684049374716332	0.0175190135400696	-0.181712850126145	Dnajb11
ENSMUSG00000028576	1476	0.000331500936437553	0.00497623118244587	0.194712865777865	0.0456454219850837	Ift74
[truncated: 27,453 more rows]
