# Supplementary material for: Diverse Routes toward Early Somites in the Mouse Embryo
Source: Dev Cell. 2021 Jan 11;56(1):141–153.e6. doi: 10.1016/j.devcel.2020.11.013 (PMC7808755; doi:10.1016/j.devcel.2020.11.013)
Supplement: Table S5. Transcriptional Effects of T Knockout in E8.5 NMPs, Related to Figure 6 — Differential expression analysis results comparing cells tdTom+ vs tdTom− cells within the overrepresented NMP subset in E8.5 T−/− chimeras. [file mmc6.csv]

	log2(FC(tdTom+ vs tdTom-))	p value	FDR	mgi
ENSMUSG00000025902	-0.147363655199245	0.608938666456517	1	Sox17
ENSMUSG00000033845	0.101381178425314	0.96354632002578	1	Mrpl15
ENSMUSG00000025903	0.161546485128949	0.64550469787831	1	Lypla1
ENSMUSG00000033813	0.11050864421803	0.759604609156634	1	Tcea1
ENSMUSG00000002459	-0.133977068006892	0.431877382249206	1	Rgs20
ENSMUSG00000033793	-0.151820478217542	0.693797225197785	1	Atp6v1h
ENSMUSG00000025905	0.472617255979783	0.05586971557223	1	Oprk1
ENSMUSG00000033774	0.0706302630215685	0.178334624789958	1	Npbwr1
ENSMUSG00000025907	-0.0366562076389575	0.897436216791663	1	Rb1cc1
ENSMUSG00000090031	0.346538980350428	0.0342318578059929	1	4732440D04Rik
ENSMUSG00000087247	0.205806634976615	0.00408961159170673	0.423579345285709	Fam150a
ENSMUSG00000051285	-1.06608381000677	0.00129757065197513	0.22293790354641	Pcmtd1
ENSMUSG00000097797	0.170311894590121	0.355583313497789	1	Gm26901
ENSMUSG00000061024	0.271538688012824	0.754437214775623	1	Rrs1
ENSMUSG00000025911	-0.0821346786979111	0.413669520294056	1	Adhfe1
ENSMUSG00000025912	0.0913749350405244	0.749261043409704	1	Mybl1
ENSMUSG00000045210	-0.147823773542324	0.731134890664512	1	Vcpip1
ENSMUSG00000025915	0.0910863617274313	0.722404225109296	1	Sgk3
ENSMUSG00000046101	0.293591837562563	0.285077373769091	1	Mcmdc2
ENSMUSG00000098234	-0.0233236819498793	0.961684196844774	1	Snhg6
ENSMUSG00000099032	-0.087189225591172	0.773603964379672	1	Tcf24
ENSMUSG00000025917	-0.0760102967382996	0.961303878013169	1	Cops5
ENSMUSG00000056763	0.28228316543917	0.460367962076499	1	Cspp1
ENSMUSG00000067851	-0.521147357872527	0.13258618074274	1	Arfgef1
ENSMUSG00000042501	-0.00826149388978361	0.965400776138059	1	Cpa6
ENSMUSG00000048960	-0.628690084445664	0.0546595262004804	1	Prex2
ENSMUSG00000057715	-0.331963674074557	0.0810786731817715	1	A830018L16Rik
ENSMUSG00000016918	-0.958121633241218	0.00152271938150828	0.241715150516815	Sulf1
ENSMUSG00000025938	-1.18467001242818	0.000160267280912006	0.0525764838264529	Slco5a1
ENSMUSG00000005886	0.238144723936616	0.374324472530772	1	Ncoa2
ENSMUSG00000025935	-0.249064127135862	0.682507055114695	1	Tram1
ENSMUSG00000025937	-0.0100884905190025	0.978946126076995	1	Lactb2
ENSMUSG00000025932	0.0727438113042075	0.29802198678157	1	Eya1
ENSMUSG00000032769	0.0179275185592708	0.902643996872262	1	Trpa1
ENSMUSG00000025925	-0.172190187174829	0.727275640838665	1	Terf1
ENSMUSG00000043716	0.0302738235501783	0.999999993292847	1	Rpl7
ENSMUSG00000025921	0.0420251666263745	0.778317084336692	1	Rdh10
ENSMUSG00000025920	-0.136487934123061	0.674610415928047	1	Stau2
ENSMUSG00000025939	0.230115623772126	0.530864947841841	1	Ube2w
ENSMUSG00000079658	-0.114021895661269	0.981955494197888	1	Eloc
ENSMUSG00000025940	-0.319832739520981	0.368126484517277	1	Tmem70
ENSMUSG00000025779	-0.199939480376111	0.345622106610976	1	Ly96
ENSMUSG00000042686	-0.304411693931518	0.237775175099914	1	Jph1
ENSMUSG00000025777	-0.0468966385026484	0.647719423147393	1	Gdap1
ENSMUSG00000085125	0.194427004223636	0.188569992517571	1	Gm16070
ENSMUSG00000025776	0.357975959142939	0.2586465461436	1	Crispld1
ENSMUSG00000041859	-0.149513177655629	0.700229696686846	1	Mcm3
ENSMUSG00000097934	0.0864634634926806	0.264251233381777	1	6720483E21Rik
ENSMUSG00000025931	-0.141239523954773	0.602104459522146	1	Paqr8
ENSMUSG00000041809	0.173584372326465	0.115851273800691	1	Efhc1
ENSMUSG00000041779	0.262281349984694	0.317870789664285	1	Tram2
ENSMUSG00000025933	-0.210144804148805	0.597583640278564	1	Tmem14a
ENSMUSG00000041670	0.090217127107167	0.634830704166009	1	Rims1
ENSMUSG00000100775	-0.238860803241831	0.269927789348214	1	Gm29107
ENSMUSG00000026158	-0.459756417308657	0.138000288191199	1	Ogfrl1
ENSMUSG00000026156	0.239149439022768	0.145274626643406	1	B3gat2
ENSMUSG00000026155	0.140070945283083	0.867732823313284	1	Smap1
ENSMUSG00000026154	0.111805316243828	0.835416083538551	1	Sdhaf4
ENSMUSG00000026153	0.330580294521738	0.25302818419845	1	Fam135a
ENSMUSG00000026147	-0.110480486881238	0.545297449066629	1	Col9a1
ENSMUSG00000073725	-0.24265831828812	0.442024006750521	1	Lmbrd1
ENSMUSG00000033569	-0.00937044097917107	0.781261462977108	1	Adgrb3
ENSMUSG00000048874	0.12630535443175	0.809536938837207	1	Phf3
ENSMUSG00000026064	0.0925226726129872	0.941445096473489	1	Ptp4a1
ENSMUSG00000026058	-0.0255343064567468	0.734454647039013	1	Khdrbs2
ENSMUSG00000026134	-0.344593388574965	0.357436917345538	1	Prim2
ENSMUSG00000004768	0.787145407461883	0.0185059974469787	0.840346883412203	Rab23
ENSMUSG00000042215	-0.13638009973645	0.74340754107722	1	Bag2
ENSMUSG00000042197	-0.166727555941001	0.796113409693517	1	Zfp451
ENSMUSG00000042182	-0.199229508025005	0.306214780983862	1	Bend6
ENSMUSG00000026131	-0.154090866001085	0.750989375447797	1	Dst
ENSMUSG00000102336	0.0313371884673551	0.532878327736926	1	Gm37233
ENSMUSG00000042111	-0.13613877630571	0.804169714671814	1	Ccdc115
ENSMUSG00000026127	0.242838476147833	0.493441041653471	1	Imp4
ENSMUSG00000026126	-0.0500914696970185	0.958035522824898	1	Ptpn18
ENSMUSG00000026124	-0.311036681359652	0.230647726816869	1	Cfc1
ENSMUSG00000045174	0.0120340661398962	0.654428422828513	1	Amer3
ENSMUSG00000037509	0.0134244285354913	1	1	Arhgef4
ENSMUSG00000037503	0.435497946637808	0.21863527222975	1	Fam168b
ENSMUSG00000026123	0.323877584818951	0.282409585560083	1	Plekhb2
ENSMUSG00000045216	-0.0599563585660801	0.988030238778483	1	Hs6st1
ENSMUSG00000037470	0.44979108906659	0.161868980936971	1	Uggt1
ENSMUSG00000037447	-0.234539224542546	0.162131316857796	1	Arid5a
ENSMUSG00000010453	0.390937924189909	0.22339780041057	1	Kansl3
ENSMUSG00000001143	0.303782567398932	0.386819738528822	1	Lman2l
ENSMUSG00000037408	-0.358476784651722	0.266570270607648	1	Cnnm4
ENSMUSG00000001138	0.103086444037595	0.791101059584348	1	Cnnm3
ENSMUSG00000067653	-0.0884326442698332	0.774083085708698	1	Ankrd23
ENSMUSG00000079610	0.358010045615462	0.263184199328483	1	Ankrd39
ENSMUSG00000026121	0.0594784832562767	0.891637230696597	1	Sema4c
ENSMUSG00000046337	0.28016504538412	0.297754440858719	1	Fam178b
ENSMUSG00000061518	-0.0686727310630153	0.999168428682933	1	Cox5b
ENSMUSG00000037351	0.0549554292578491	0.907168356547501	1	Actr1b
ENSMUSG00000102416	-0.164699059962456	0.332618144224788	1	4933424G06Rik
ENSMUSG00000026117	-0.246600564333707	0.0930803248657552	1	Zap70
ENSMUSG00000026116	0.315699840283679	0.35047829722559	1	Tmem131
ENSMUSG00000026113	0.536085141666165	0.0629990367125894	1	Inpp4a
ENSMUSG00000026112	0.0655352833761398	0.841360372888341	1	Coa5
ENSMUSG00000026111	0.339405784288689	0.4402755555164	1	Unc50
ENSMUSG00000026110	-0.247904666279043	0.332791787339818	1	Mgat4a
ENSMUSG00000060771	0.198655749973208	0.436094528239381	1	Tsga10
ENSMUSG00000037216	-0.191451879656454	0.498523543657211	1	Lipt1
ENSMUSG00000026088	0.574991180875486	0.0673285939065316	1	Mitd1
ENSMUSG00000026087	0.119331995196684	0.95882145228512	1	Mrpl30
ENSMUSG00000058407	-0.0065396870308796	0.998941797884551	1	Txndc9
ENSMUSG00000026083	0.234228235680059	0.844913137604923	1	Eif5b
ENSMUSG00000026082	0.0258148101878502	0.960217252823119	1	Rev1
ENSMUSG00000037138	-0.136047423572736	0.388836891683994	1	Aff3
ENSMUSG00000087131	0.0413841439428186	0.780549455280229	1	Gm16152
ENSMUSG00000048814	-0.0825426998165592	0.646752914967802	1	Lonrf2
ENSMUSG00000026080	0.493689095011748	0.0151013835028839	0.755276043411356	Chst10
ENSMUSG00000026078	0.00431233359522552	0.99497228716857	1	Pdcl3
ENSMUSG00000026077	-0.161153020467776	0.09789110186055	1	Npas2
ENSMUSG00000073702	-0.0137925846193043	0.999999156605386	1	Rpl31
ENSMUSG00000003134	-0.0205951268662024	0.974225137008286	1	Tbc1d8
ENSMUSG00000003135	-0.0969101549086829	0.876932515401165	1	Cnot11
ENSMUSG00000048234	-0.0202248088654589	0.973598052453426	1	Rnf149
ENSMUSG00000050967	0.040430914496858	0.575593387699613	1	Creg2
ENSMUSG00000057173	0.0576024413105334	0.525013749962655	1	Rfx8
ENSMUSG00000026074	0.317088259602925	0.352782363210672	1	Map4k4
ENSMUSG00000026073	-0.0765131306341141	0.391730764216376	1	Il1r2
ENSMUSG00000041945	-0.00358801224940745	0.903809509417686	1	Mfsd9
ENSMUSG00000060424	0.247970183285257	0.133603714282866	1	Pantr1
ENSMUSG00000060679	0.0896573969333353	0.875011966883123	1	Mrps9
ENSMUSG00000041907	-0.027327467733876	0.910074855842153	1	Gpr45
ENSMUSG00000070939	-0.626830688953519	0.02675090288555	0.945593006269835	Tgfbrap1
ENSMUSG00000041878	0.050329844596786	0.388368726508203	1	8430432A02Rik
ENSMUSG00000010290	0.173333805497492	0.52515035743398	1	AI597479
ENSMUSG00000008136	0.675824596414883	0.0225501366137244	0.918655922496578	Fhl2
ENSMUSG00000066877	0.147533630042474	0.582057982221538	1	Nck2
ENSMUSG00000057363	0.355797127884349	0.310900287668725	1	Uxs1
ENSMUSG00000041763	0.446847314451618	0.228894593193485	1	Tpp2
ENSMUSG00000047343	-0.146145394691597	0.598805988190954	1	Mettl21c
ENSMUSG00000026049	0.364900018799994	0.423628951422242	1	Tex30
ENSMUSG00000026047	-0.314434357774729	0.402646887708113	1	Kdelc1
ENSMUSG00000041684	-0.289991395113396	0.371610359517314	1	Bivm
ENSMUSG00000026048	-0.179507662857249	0.659541365816022	1	Ercc5
ENSMUSG00000056870	0.569112097373562	0.0737140907585555	1	Gulp1
ENSMUSG00000026043	0.0442478483503268	0.841517389486886	1	Col3a1
ENSMUSG00000026042	0.0570598128971973	0.70657317830397	1	Col5a2
ENSMUSG00000025995	-0.0807247771479542	0.877300235127925	1	Wdr75
ENSMUSG00000025993	0.267554609502629	0.225256196956788	1	Slc40a1
ENSMUSG00000041144	0.0146230432053548	0.604416330186371	1	Dnah7b
ENSMUSG00000025986	0.482604041854809	0.171238990730574	1	Slc39a10
ENSMUSG00000100213	-0.138274309103633	0.263237870288149	1	Gm28151
ENSMUSG00000026109	0.0120554904592045	0.629818833257813	1	Tmeff2
ENSMUSG00000045954	0.0300118714119487	0.629163799405168	1	Sdpr
ENSMUSG00000026107	0.81698340248653	0.00930705220335874	0.641934076352918	Nabp1
ENSMUSG00000018417	0.467720595731474	0.204708611612028	1	Myo1b
ENSMUSG00000062939	0.0823053782568552	0.110588318192144	1	Stat4
ENSMUSG00000109599	-0.0612253385127544	0.44825645230576	1	Gm45679
ENSMUSG00000026104	-0.110369351608389	0.278014889791013	1	Stat1
ENSMUSG00000026103	-0.0412106910282784	0.969973206239762	1	Gls
ENSMUSG00000002881	0.0510650277331106	0.839504628411679	1	Nab1
ENSMUSG00000043015	-0.503842866881919	0.136051599694843	1	Nemp2
ENSMUSG00000026102	0.0851056861718609	0.810252332431179	1	Inpp1
ENSMUSG00000041426	0.34876773295544	0.275337266477844	1	Hibch
ENSMUSG00000043629	-0.394518269318198	0.105828390774793	1	1700019D03Rik
ENSMUSG00000026098	-0.116704412036427	0.657466087351809	1	Pms1
ENSMUSG00000026097	-0.179024545534097	0.684167286490134	1	Ormdl1
ENSMUSG00000026096	-0.0171841289804217	0.959126930790979	1	Osgepl1
ENSMUSG00000099913	0.0859102443021992	0.276131994235567	1	Gm28551
ENSMUSG00000026095	0.00526967983410445	0.980115779478681	1	Asnsd1
ENSMUSG00000096141	-0.434488865011822	0.095014480156457	1	Dnah7a
ENSMUSG00000026094	-0.0112521447594615	0.936929847510539	1	Stk17b
ENSMUSG00000042807	0.114869462589493	0.182540101162976	1	Hecw2
ENSMUSG00000025983	-0.0686025100603099	0.791990187946274	1	Ccdc150
ENSMUSG00000041303	0.074339721264186	0.812799016841417	1	Gtf3c3
ENSMUSG00000073678	0.14371447661817	0.645418341096253	1	Pgap1
ENSMUSG00000052331	0.0708700771781583	0.53105124480772	1	Ankrd44
ENSMUSG00000025982	0.0361461304763532	0.994886207536817	1	Sf3b1
ENSMUSG00000025981	0.246052554418757	0.422523066309063	1	Coq10b
ENSMUSG00000025980	-0.207023874078872	0.989508275474168	1	Hspd1
ENSMUSG00000073676	0.0529403422303148	0.999996778675675	1	Hspe1
ENSMUSG00000025979	0.161987188336352	0.859958533886877	1	Mob4
ENSMUSG00000025978	0.118154477370807	0.431723326045042	1	Rftn2
ENSMUSG00000097649	-0.268369094159978	0.379161056800644	1	Gm10561
ENSMUSG00000046994	-0.0829876843980653	0.839830715588721	1	Mars2
ENSMUSG00000038349	0.309267506289924	0.157792786337316	1	Plcl1
ENSMUSG00000038331	0.0210089567951567	0.657038299680567	1	Satb2
ENSMUSG00000097519	0.118041670045473	0.54395017317675	1	4930558J18Rik
ENSMUSG00000038323	-0.148372558197034	0.786169955486036	1	1700066M21Rik
ENSMUSG00000048495	0.603504710985438	0.0660641991283906	1	Tyw5
ENSMUSG00000025971	0.185262159374578	0.645463967574402	1	Maip1
ENSMUSG00000038305	0.329529467188362	0.0925713502555986	1	Spats2l
ENSMUSG00000054770	0.20569117018963	0.614292208443844	1	Kctd18
ENSMUSG00000026039	0.258830432797014	0.461992361663543	1	Sgol2a
ENSMUSG00000051223	-0.00895802627440748	0.982932497752487	1	Bzw1
ENSMUSG00000026034	0.0966777942679339	0.842714977051142	1	Clk1
ENSMUSG00000026035	0.354678912023278	0.406497235507128	1	Ppil3
ENSMUSG00000026036	0.0790488729435992	0.872765431144455	1	Nif3l1
ENSMUSG00000026037	-0.475219133455835	0.168556025633496	1	Orc2
ENSMUSG00000085054	-0.0374491608067942	0.791750312081151	1	Gm15834
ENSMUSG00000038174	0.162805048829318	0.609585430747287	1	Fam126b
ENSMUSG00000026032	0.172392312375641	0.842715989126746	1	Ndufb3
ENSMUSG00000026031	-0.430427327161692	0.199025506295636	1	Cflar
ENSMUSG00000026029	-0.600760543326513	0.055700167594053	1	Casp8
ENSMUSG00000026028	-0.186867187774849	0.330423222997576	1	Trak2
ENSMUSG00000026027	-0.187196669501754	0.500543705224722	1	Stradb
ENSMUSG00000038079	0.406569500778647	0.288993467391536	1	Tmem237
ENSMUSG00000097573	-0.449919415050746	0.0718693956214414	1	G730003C15Rik
ENSMUSG00000079550	0.0369597356344931	0.981144955885044	1	Mpp4
ENSMUSG00000026024	-0.12151515136325	0.625106527013299	1	Als2
ENSMUSG00000041075	-0.0116885881741624	0.969807298864312	1	Fzd7
ENSMUSG00000026021	-0.0939591021774922	0.81452478276728	1	Sumo1
ENSMUSG00000026020	-0.0882779988292502	0.973006100415273	1	Nop58
ENSMUSG00000067336	-0.202413185522251	0.496457227790918	1	Bmpr2
ENSMUSG00000041040	-0.230586186474907	0.542542961598529	1	Fam117b
ENSMUSG00000026019	0.0986105436965722	0.780702065191958	1	Wdr12
ENSMUSG00000026017	-0.286987347590013	0.315612167889173	1	Carf
ENSMUSG00000073664	0.26818432296265	0.423442304021034	1	Nbeal1
ENSMUSG00000049439	0.358295518824898	0.28329658829285	1	Cyp20a1
ENSMUSG00000026782	0.220458775216386	0.502294858886524	1	Abi2
ENSMUSG00000026014	0.156042797286284	0.684438234220444	1	Raph1
ENSMUSG00000026009	0.124203816451764	0.199125525843715	1	Icos
ENSMUSG00000052062	-0.369786652076293	0.0099215076582194	0.66140459475589	Pard3b
ENSMUSG00000025969	0.198415726045359	0.549319530054393	1	Nrp2
ENSMUSG00000040865	0.362761740169254	0.213625585882468	1	Ino80d
ENSMUSG00000101599	-0.497320857348169	0.0691988254342224	1	Gm20342
ENSMUSG00000025968	0.0565891955443118	0.914218147185183	1	Ndufs1
ENSMUSG00000025967	0.132509403197836	0.999858731529218	1	Eef1b2
ENSMUSG00000027520	0.706602215356552	0.0319896360333583	0.987688466450666	Zdbf2
ENSMUSG00000025964	-0.251568558626282	0.371194769205651	1	Adam23
ENSMUSG00000025963	0.0678408214255718	0.378798255549155	1	Mdh1b
ENSMUSG00000025962	0.189218179383394	0.621282259512836	1	Fastkd2
ENSMUSG00000025959	0.673136232209162	0.0270925925143204	0.951106300670998	Klf7
ENSMUSG00000025958	-0.205719560441867	0.70484210815876	1	Creb1
ENSMUSG00000025956	-0.251132565642671	0.530806356967148	1	Mettl21a
ENSMUSG00000070871	0.193916610801567	0.411969614493169	1	Ccnyl1
ENSMUSG00000045005	-0.220325621131523	0.197036776940904	1	Fzd5
ENSMUSG00000051344	0.474483286794858	0.0386398673075248	1	Plekhm3
ENSMUSG00000025950	0.5687221674987	0.110558964054872	1	Idh1
ENSMUSG00000025949	-0.411243943267067	0.202857190026311	1	Pikfyve
ENSMUSG00000015222	-0.028339199395469	0.995499742193587	1	Map2
ENSMUSG00000055567	0.0139040992045733	0.667962382943943	1	Unc80
ENSMUSG00000026005	0.00824215966640043	0.978009186964347	1	Rpe
ENSMUSG00000026004	0.167338785825481	0.525427232015837	1	Kansl1l
ENSMUSG00000026003	-1.83178091998164	7.08307093256699e-10	1.57967449934219e-06	Acadl
ENSMUSG00000061816	-0.100755057232481	0.404517806322459	1	Myl1
ENSMUSG00000026000	-0.0619126571930319	0.876530579435291	1	Lancl1
ENSMUSG00000025997	0.191487993007535	0.431368727507327	1	Ikzf2
ENSMUSG00000053153	-0.0825582907873283	0.659315022428355	1	Spag16
ENSMUSG00000026196	0.106378013598293	0.717947418555614	1	Bard1
ENSMUSG00000026192	-0.0687250669208291	0.973637755554322	1	Atic
ENSMUSG00000026193	0.0390523561943163	0.911323011466434	1	Fn1
ENSMUSG00000073652	0.0868864127222877	0.306060542622066	1	Apol7d
ENSMUSG00000039395	-0.00937452894353179	0.952580060541395	1	Mreg
ENSMUSG00000097131	0.101707733109003	0.357669570271684	1	D230017M19Rik
ENSMUSG00000026189	-0.16684902938872	0.705861002071816	1	Pecr
ENSMUSG00000026187	0.458436288152319	0.19634895153924	1	Xrcc5
ENSMUSG00000039354	-0.00136416337957092	0.980069025742107	1	Smarcal1
ENSMUSG00000110712	-0.076412069347914	0.318920267613288	1	Gm45835
ENSMUSG00000046330	0.141124493845774	0.999887537121332	1	Rpl37a
ENSMUSG00000039323	-0.0608024266868153	0.939093006600325	1	Igfbp2
ENSMUSG00000026185	0.17213072174037	0.405482499848265	1	Igfbp5
ENSMUSG00000055322	0.244930556424352	0.127249425456684	1	Tns1
ENSMUSG00000006304	0.146453960234354	0.703768321389053	1	Arpc2
ENSMUSG00000064272	0.10347847279514	0.213139952375264	1	Gpbar1
ENSMUSG00000006299	0.065808429262392	0.967020742618045	1	Aamp
ENSMUSG00000026179	0.319498647727838	0.538573144870757	1	Pnkd
ENSMUSG00000006301	0.466193496703119	0.136202281620659	1	Tmbim1
ENSMUSG00000073650	0.054107498661591	0.437812287841266	1	Catip
ENSMUSG00000026176	0.25864669794997	0.458335860819398	1	Ctdsp1
ENSMUSG00000033364	-0.0835495186780366	0.829450337440699	1	Usp37
ENSMUSG00000026174	0.0809219594179188	0.827382684160025	1	Cnot9
ENSMUSG00000026173	0.16308858506076	0.0604747376754659	1	Plcd4
ENSMUSG00000026135	0.535848353858657	0.0468007573689015	1	Zfp142
ENSMUSG00000026172	0.567596815745159	0.0808592881612385	1	Bcs1l
ENSMUSG00000026171	0.257886845986459	0.41085264935684	1	Rnf25
ENSMUSG00000033276	-0.031028798403908	0.974592577802467	1	Stk36
ENSMUSG00000033257	0.0558580622767857	0.916643800856798	1	Ttll4
ENSMUSG00000026170	-0.133623338754537	0.220905351731231	1	Cyp27a1
ENSMUSG00000033227	0.847905377888932	0.0147346545869009	0.745814853540318	Wnt6
ENSMUSG00000026167	-0.29693488129497	0.392420244755315	1	Wnt10a
ENSMUSG00000055197	0.250046078342282	0.345577484711432	1	Fev
ENSMUSG00000006538	0.0189276790293095	1	1	Ihh
ENSMUSG00000026162	0.065254642979497	0.856150703343641	1	Nhej1
ENSMUSG00000033159	0.294800150687591	0.319715606786541	1	Cnppd1
ENSMUSG00000049339	0.0576402334611023	0.876387240237627	1	Fam134a
ENSMUSG00000026197	0.298069690717246	0.366985847762866	1	Zfand2b
ENSMUSG00000026198	0.0312809638955439	0.794760288830192	1	Abcb6
ENSMUSG00000033124	0.589439061845366	0.0435396277832487	1	Atg9a
ENSMUSG00000026199	0.121650718497079	0.71324705573821	1	Ankzf1
ENSMUSG00000026200	-0.0987356454646959	0.701933522905454	1	Glb1l
ENSMUSG00000026201	0.209698281930677	0.549550243837876	1	Stk16
ENSMUSG00000026202	-0.036285318183021	0.76066449636621	1	Tuba4a
ENSMUSG00000026203	0.0510034184281964	0.805354910931485	1	Dnajb2
ENSMUSG00000026204	-0.0778840072508795	0.779237226312493	1	Ptprn
ENSMUSG00000026209	0.280780548150305	0.593262876561212	1	Dnpep
ENSMUSG00000026208	0.0832912538016331	0.714101342747364	1	Des
ENSMUSG00000026207	-0.249651440085094	0.553204357752955	1	Speg
ENSMUSG00000033021	0.23595310538009	0.544098347579302	1	Gmppa
ENSMUSG00000033007	0.0864331006494979	0.428059113844381	1	Asic4
ENSMUSG00000032997	0.549343795347197	0.0983881449861544	1	Chpf
ENSMUSG00000026211	-0.26380857107778	0.48147766007022	1	Obsl1
ENSMUSG00000051703	0.12466621631739	0.138217729403645	1	Tmem198
ENSMUSG00000032968	0.0589691042808282	0.723167722040948	1	Inha
ENSMUSG00000026213	0.289345121734827	0.242752924571658	1	Stk11ip
ENSMUSG00000006576	-0.0602212773967808	0.706226701548343	1	Slc4a3
ENSMUSG00000026235	0.201855086351949	0.585513160445094	1	Epha4
ENSMUSG00000101849	-0.179026171127049	0.127795490560625	1	Gm28386
ENSMUSG00000004872	-0.6903181152735	0.0293844387027881	0.958049093277868	Pax3
ENSMUSG00000032908	-0.00466658726759503	0.98605265376175	1	Sgpp2
ENSMUSG00000026245	0.026394202296993	0.935973970859343	1	Farsb
ENSMUSG00000090486	0.104506322180593	0.339636601757383	1	BC035947
ENSMUSG00000012187	0.134979794546444	0.213170262090101	1	Mogat1
ENSMUSG00000032883	0.158783218339924	0.693955663045914	1	Acsl3
ENSMUSG00000079470	0.507717559083648	0.109105141247059	1	Utp14b
ENSMUSG00000054702	-0.00888979417803433	0.963649403347481	1	Ap1s3
ENSMUSG00000073643	-0.628753787329784	0.0212596194695402	0.894961694118884	Wdfy1
ENSMUSG00000026248	0.03152730926562	0.953595339728991	1	Mrpl44
ENSMUSG00000026249	0.453207188139081	0.192040110967251	1	Serpine2
ENSMUSG00000004364	-0.0443887672781057	0.927262120910783	1	Cul3
ENSMUSG00000038608	0.0390181271748539	0.573594716282012	1	Dock10
ENSMUSG00000055980	0.226313786029164	0.145648430133471	1	Irs1
ENSMUSG00000026142	0.160424004719499	0.560187014586093	1	Rhbdd1
ENSMUSG00000026150	0.110415424643222	0.849267419928106	1	Mff
ENSMUSG00000026159	0.496522102781427	0.178161957275689	1	Agfg1
ENSMUSG00000038496	0.0734216675269784	0.718819000159953	1	Slc19a3
ENSMUSG00000045658	-1.74271320635987	1.56165905698282e-09	2.85080860852214e-06	Pid1
ENSMUSG00000026219	0.138016413675578	0.719762386073632	1	Trip12
ENSMUSG00000073633	0.105828391544897	0.663432023726522	1	Fbxo36
ENSMUSG00000070031	0.180837161483298	0.213262153647742	1	Sp140
ENSMUSG00000036707	0.12407319305078	0.758337254492016	1	Cab39
ENSMUSG00000026223	0.152282403999401	0.810784986354552	1	Itm2c
ENSMUSG00000049608	0.0856577591207983	0.152229800140313	1	Gpr55
ENSMUSG00000026229	-0.087958052877031	0.968506615269747	1	Psmd1
ENSMUSG00000062590	-0.32499688659604	0.341569054840906	1	Armc9
ENSMUSG00000079445	-0.365624857083964	0.230793341384688	1	B3gnt7
ENSMUSG00000026234	0.0290489100114953	0.999998869241197	1	Ncl
ENSMUSG00000026238	-0.0152963999167232	0.999999994864725	1	Ptma
ENSMUSG00000026239	0.151993899022255	0.708436092740416	1	Pde6d
ENSMUSG00000026240	0.22614535730463	0.519279662744077	1	Cops7b
ENSMUSG00000053333	0.0505757242361917	0.816255715629758	1	Dis3l2
ENSMUSG00000026247	0.0120948446549653	0.781403083027819	1	Ecel1
ENSMUSG00000036480	-0.051064362400863	0.465905524346953	1	Prss56
ENSMUSG00000026254	0.0457817480084547	0.897777321178276	1	Eif4e2
ENSMUSG00000026255	0.161611764029605	0.135351466877549	1	Efhd1
ENSMUSG00000048000	0.236056474101536	0.527944723093882	1	Gigyf2
ENSMUSG00000026259	-0.176423405261381	0.0850711952834331	1	Ngef
ENSMUSG00000026289	0.307315491533515	0.322287198094522	1	Atg16l1
ENSMUSG00000056055	-0.178672931230646	0.581501432629418	1	Sag
ENSMUSG00000070738	0.206388995582524	0.511071890215325	1	Dgkd
ENSMUSG00000005501	0.146605829961535	0.574657920703489	1	Usp40
ENSMUSG00000081984	-0.079378716237511	0.927432130366186	1	Dnajb3
ENSMUSG00000044783	-0.0451391831474168	0.948738193499001	1	Hjurp
ENSMUSG00000026295	0.0189276790293095	1	1	Spp2
ENSMUSG00000049866	0.475751554382804	0.147318210761605	1	Arl4c
ENSMUSG00000036206	0.245515893791484	0.389448150260455	1	Sh3bp4
ENSMUSG00000055013	0.137024921357984	0.648870535723705	1	Agap1
ENSMUSG00000034486	0.0171742730129969	0.998283956913899	1	Gbx2
ENSMUSG00000044337	0.0973255822832426	0.634487015448794	1	Ackr3
ENSMUSG00000101028	0.105844859502307	0.47946117669529	1	Gm28723
ENSMUSG00000034432	0.135362255330367	0.929580548185275	1	Cops8
ENSMUSG00000026303	-0.00551024062700563	0.841999515282209	1	Mlph
ENSMUSG00000026304	0.0676272228556288	0.871346273503695	1	Rab17
ENSMUSG00000026305	0.0962269990720094	0.795246654322839	1	Lrrfip1
ENSMUSG00000070732	0.135396549390562	0.162631158738398	1	Rbm44
ENSMUSG00000034353	0.0770987124917625	0.43237948311069	1	Ramp1
ENSMUSG00000034343	0.3354372896903	0.484260251109468	1	Ube2f
ENSMUSG00000026307	0.0827080171902242	0.759069331603829	1	Scly
ENSMUSG00000026309	-0.143310282385485	0.707324773821883	1	Ilkap
ENSMUSG00000067071	-0.130312669347723	0.770509008282435	1	Hes6
ENSMUSG00000055866	-0.0296896795862462	0.859463493022567	1	Per2
ENSMUSG00000034292	0.235241389851394	0.411830914685884	1	Traf3ip1
ENSMUSG00000026311	0.0599590315974735	0.919448830004479	1	Asb1
ENSMUSG00000007805	-0.0678918859290992	0.720025734923809	1	Twist2
ENSMUSG00000026313	0.491826330684295	0.116463841019064	1	Hdac4
ENSMUSG00000096941	0.0438137300064252	0.475097617655352	1	Gm26720
ENSMUSG00000026260	0.13795527600799	0.908868935842457	1	Ndufa10
ENSMUSG00000073616	-0.141973551634407	0.842212150663992	1	Cops9
ENSMUSG00000034220	-0.61082983591434	0.0693400946971051	1	Gpc1
ENSMUSG00000101995	0.0630139749554683	0.370337160119196	1	Gm29480
ENSMUSG00000034212	0.114933540524519	0.279012017564323	1	Ankmy1
ENSMUSG00000047067	-0.619203244012633	0.0529265992378846	1	Dusp28
ENSMUSG00000026269	0.222958636561052	0.46947892927803	1	Rnpepl1
ENSMUSG00000100632	-0.588148527217545	0.013805927063342	0.722658633810202	9430060I03Rik
ENSMUSG00000026270	-0.117784941183833	0.826954291847488	1	Capn10
ENSMUSG00000014602	-0.0128749925420749	0.909417226252133	1	Kif1a
ENSMUSG00000026273	0.0604538444413677	0.82321376391935	1	Mterf4
ENSMUSG00000101172	-0.0751186645410803	0.361815458816745	1	Gm28535
ENSMUSG00000026274	-0.665899025919826	0.0397801279296297	1	Pask
ENSMUSG00000026275	-0.38946683054292	0.276396415763764	1	Ppp1r7
ENSMUSG00000034107	0.0915780371397359	0.273843870336564	1	Ano7
ENSMUSG00000034088	0.285233033096194	0.410715822750411	1	Hdlbp
ENSMUSG00000026276	-0.00875380536350524	0.910958462179226	1	Sept2
ENSMUSG00000034066	0.054107498661591	0.54399450883038	1	Farp2
ENSMUSG00000026277	-0.18720250604652	0.607882789765668	1	Stk25
ENSMUSG00000026278	0.384233817026085	0.261656899449284	1	Bok
ENSMUSG00000026279	0.09981362078163	0.768237384520373	1	Thap4
ENSMUSG00000026280	0.402602352468683	0.287157571163676	1	Atg4b
ENSMUSG00000026281	-0.196832401375654	0.784770212201052	1	Dtymk
ENSMUSG00000026283	-0.043460344783833	0.943169918334123	1	Ing5
ENSMUSG00000073609	-0.0954601108206761	0.730922254160097	1	D2hgdh
ENSMUSG00000051185	0.0451318376378303	0.897919768700757	1	Fam174a
ENSMUSG00000040710	-0.178980561244424	0.449697840475394	1	St8sia4
ENSMUSG00000040693	0.144080116110863	0.0063872392117076	0.532552645074728	Slco4c1
ENSMUSG00000044768	0.176203695584304	0.5961783572042	1	D1Ertd622e
ENSMUSG00000040648	0.524226351256173	0.108913022589836	1	Ppip5k2
ENSMUSG00000026333	-0.0909827570377568	0.79429399352758	1	Gin1
ENSMUSG00000026335	-0.290918355313631	0.317139728832002	1	Pam
ENSMUSG00000050840	-0.205607843256606	0.142087749439404	1	Cdh20
ENSMUSG00000047496	-0.158185098565231	0.542303978167751	1	Rnf152
ENSMUSG00000056536	0.198321046723869	0.568411475532446	1	Pign
ENSMUSG00000026319	0.103138272179859	0.787343967535409	1	2310035C23Rik
ENSMUSG00000026321	0.134859034172875	0.643925076647332	1	Tnfrsf11a
ENSMUSG00000099843	-0.143825176030342	0.53492774662915	1	Gm7160
ENSMUSG00000038866	-0.119368537289996	0.514855981863276	1	Zcchc2
ENSMUSG00000044340	-0.320082794976283	0.320508897022279	1	Phlpp1
ENSMUSG00000057329	-0.205532798694131	0.560264953935649	1	Bcl2
ENSMUSG00000009905	0.0707612479329903	0.845365717287838	1	Kdsr
ENSMUSG00000009907	0.255545180733248	0.572385808804887	1	Vps4b
ENSMUSG00000067001	-0.176423405261381	0.0850711952834331	1	Serpinb7
ENSMUSG00000026312	-0.320909584954369	0.0258434790727409	0.944958472583924	Cdh7
ENSMUSG00000038702	0.168921142337643	0.53526091032392	1	Dsel
ENSMUSG00000070695	0.0488539716908464	0.384171031147152	1	Cntnap5a
ENSMUSG00000026374	0.113761055406941	0.990463431948364	1	Tsn
ENSMUSG00000026377	0.152349707198711	0.863603761385282	1	Nifk
ENSMUSG00000064302	-0.0166679518885649	0.958953373677135	1	Clasp1
ENSMUSG00000107722	-0.206967521716079	0.529171685574702	1	2900060B14Rik
ENSMUSG00000026380	0.205004189793776	0.0982716325109772	1	Tfcp2l1
ENSMUSG00000048402	-0.136484036338494	0.737640755909481	1	Gli2
ENSMUSG00000004451	-0.0195533207051169	0.979167713098787	1	Ralb
ENSMUSG00000098923	-0.134447127121244	0.70068278777135	1	Tmem185b
ENSMUSG00000101731	0.12981423120187	0.308161627290234	1	3830432H09Rik
ENSMUSG00000026383	-0.216921029538054	0.629411515578078	1	Epb41l5
ENSMUSG00000026384	-0.265465120829629	0.462727306132108	1	Ptpn4
ENSMUSG00000036975	0.811208093129626	0.0135109474118617	0.722658633810202	Tmem177
ENSMUSG00000050777	0.219871070808896	0.17077932740108	1	Tmem37
ENSMUSG00000026385	0.222328752707351	0.559495244743155	1	Dbi
ENSMUSG00000026388	0.415534834813042	0.209513607526938	1	3110009E18Rik
ENSMUSG00000026389	-0.136156771626813	0.155036225533975	1	Steap3
ENSMUSG00000003721	-0.113453021560107	0.774834331315281	1	Insig2
ENSMUSG00000026339	0.134570269634521	0.602450427638904	1	Ccdc93
ENSMUSG00000050534	0.0697579001730428	0.406324277431623	1	Htr5b
ENSMUSG00000001674	0.0629062029472474	0.995378822340525	1	Ddx18
ENSMUSG00000026341	0.241919321457651	0.794489731126244	1	Actr3
ENSMUSG00000026342	0.0627973645119684	0.768363606395791	1	Slc35f5
ENSMUSG00000026344	-0.0663913778354083	0.352651971287973	1	Lypd1
ENSMUSG00000049690	0.122181883117289	0.238526303934098	1	Nckap5
ENSMUSG00000036155	0.184291557698753	0.490307241226831	1	Mgat5
ENSMUSG00000026347	-0.0577329735671047	0.694177714323214	1	Tmem163
ENSMUSG00000102014	-0.376132324471572	0.0599064379924067	1	2900009J06Rik
ENSMUSG00000026349	0.0837331787636347	0.837290835422425	1	Ccnt2
ENSMUSG00000036104	0.00259563709128171	0.929213538356648	1	Rab3gap1
ENSMUSG00000036086	0.0532589279832663	0.909643518061455	1	Zranb3
ENSMUSG00000056211	0.141281925245915	0.739399869689328	1	R3hdm1
ENSMUSG00000026353	0.413910860115086	0.35932246289401	1	Ubxn4
ENSMUSG00000026355	-0.31840979523347	0.588556740906677	1	Mcm6
ENSMUSG00000026356	0.0123038761234304	0.990893509125988	1	Dars
ENSMUSG00000045382	0.295638819669831	0.0418362084796299	1	Cxcr4
ENSMUSG00000026399	0.0123219284550586	0.670925195989028	1	Cd55
ENSMUSG00000026409	0.0289530238149309	0.898614331263576	1	Pfkfb2
ENSMUSG00000046404	-0.00123032859477361	0.950186833293596	1	Yod1
ENSMUSG00000016528	0.495402573858079	0.0957695943987869	1	Mapkapk2
ENSMUSG00000016526	0.338754519466154	0.271248411445507	1	Dyrk3
ENSMUSG00000026427	0.0789089410447293	0.879512469768786	1	Eif2d
ENSMUSG00000042349	0.0768288339543087	0.443287402165326	1	Ikbke
ENSMUSG00000026425	0.077386341938896	0.742630946222704	1	Srgap2
ENSMUSG00000055184	0.215835596819477	0.385280276400783	1	Fam72a
ENSMUSG00000026432	-0.0515998642644074	0.501052490760041	1	Avpr1b
ENSMUSG00000042251	0.149979767141748	0.548433904008337	1	Pm20d1
ENSMUSG00000013275	-0.109113704762657	0.711042685976063	1	Slc41a1
ENSMUSG00000026433	-0.129821741537835	0.667738405700117	1	Rab29
ENSMUSG00000026434	0.10916542095484	0.992938292653687	1	Nucks1
ENSMUSG00000026435	-0.0542267157818241	0.866294185209683	1	Slc45a3
ENSMUSG00000026436	-0.424442172152003	0.0796659105871146	1	Elk4
ENSMUSG00000026437	-1.18481154692637	0.000108860003513284	0.0382427294617805	Cdk18
ENSMUSG00000079330	-0.179109583844653	0.616526307753925	1	Lemd1
ENSMUSG00000042115	0.240636461555404	0.244403021446209	1	Klhdc8a
ENSMUSG00000009772	-0.0105233592304691	0.989281479984317	1	Nuak2
ENSMUSG00000042066	0.0922031486255248	0.728404888041197	1	Tmcc2
ENSMUSG00000042046	-0.0615326943007172	0.90023135393151	1	Dstyk
ENSMUSG00000026439	0.273341126111929	0.371254401979027	1	Rbbp5
ENSMUSG00000053024	0.0390181271748539	0.472211466636948	1	Cntn2
ENSMUSG00000026442	-0.0250490082787454	0.935985906426446	1	Nfasc
ENSMUSG00000026443	-0.0907146646955557	0.159933430647317	1	Lrrn2
ENSMUSG00000054387	0.252011429212546	0.507445462174199	1	Mdm4
ENSMUSG00000026447	-0.160183795688034	0.532226986394276	1	Pik3c2b
ENSMUSG00000046062	-0.585266104191496	0.0740464559004628	1	Ppp1r15b
ENSMUSG00000070645	0.25824924812163	0.0608795330285823	1	Ren1
ENSMUSG00000070644	-0.0799801857138982	0.748899606798441	1	Etnk2
ENSMUSG00000070643	0.0239554563667151	0.896725205132885	1	Sox13
ENSMUSG00000090553	0.0629284093672207	0.999999569678242	1	Snrpe
ENSMUSG00000102976	-0.0489293633803105	0.743884889450033	1	Zc3h11a
ENSMUSG00000094410	0.0210377063443427	0.655408483248833	1	Gm38394
ENSMUSG00000026463	0.114069382122676	0.317711570819501	1	Atp2b4
ENSMUSG00000041559	-0.109270754642823	0.12635953895209	1	Fmod
ENSMUSG00000020423	-0.246682770053305	0.481006413580234	1	Btg2
ENSMUSG00000042451	-0.161153020467776	0.181574849610147	1	Mybph
ENSMUSG00000026458	-0.00214738301792522	0.970063268713252	1	Ppfia4
ENSMUSG00000042305	0.175488594523362	0.623715687894804	1	Tmem183a
ENSMUSG00000026456	-0.0360829522212999	0.93196842218947	1	Cyb5r1
ENSMUSG00000026457	-0.121491110319109	0.753245857429921	1	Adipor1
ENSMUSG00000026455	0.0943606044650001	0.790433980273776	1	Klhl12
ENSMUSG00000042229	0.49369924650635	0.155540480449829	1	Rabif
ENSMUSG00000042207	-0.0128407327270567	0.995943979190241	1	Kdm5b
ENSMUSG00000026452	0.135869972256189	0.0885839182987098	1	Syt2
ENSMUSG00000073557	-0.0137021074175952	0.843246040626714	1	Ppp1r12b
ENSMUSG00000026429	0.0233384367143892	0.949476578229933	1	Ube2t
ENSMUSG00000026426	0.439457185009602	0.165108080990613	1	Arl8a
ENSMUSG00000003051	-0.643937609902589	0.0450028644401825	1	Elf3
ENSMUSG00000041926	-0.296164094352585	0.491178929425846	1	Rnpep
ENSMUSG00000062580	0.072516973305619	0.959359100627661	1	Timm17a
ENSMUSG00000048096	0.125842074056763	0.191602131013917	1	Lmod1
ENSMUSG00000041889	0.407745486325415	0.208354424318173	1	Shisa4
ENSMUSG00000041879	0.0463783977077932	0.892604539599961	1	Ipo9
ENSMUSG00000009418	0.912285061497403	0.0041675639657206	0.427916663356109	Nav1
ENSMUSG00000090399	0.0929401051207472	0.309088447194139	1	Gm38399
ENSMUSG00000026421	0.0907455809175945	0.826537563526077	1	Csrp1
ENSMUSG00000041801	0.721026895226929	0.0345712979122645	1	Phlda3
ENSMUSG00000026418	0.159160729182524	0.648910780298791	1	Tnni1
ENSMUSG00000041782	0.210636374361229	0.51869157418557	1	Lad1
ENSMUSG00000026414	0.377141181155943	0.184214634642228	1	Tnnt2
ENSMUSG00000026413	-0.0136449537731875	0.999743973405778	1	Pkp1
ENSMUSG00000026411	0.178988714456337	0.700483001160069	1	Tmem9
ENSMUSG00000041642	-0.103927663286511	0.707269107828908	1	Kif21b
ENSMUSG00000087230	0.125600116523898	0.0264066129698878	0.944958472583924	Mroh3
ENSMUSG00000041605	0.395350404579035	0.183635582721581	1	5730559C18Rik
ENSMUSG00000041570	0.140696695726738	0.600782479819032	1	Camsap2
ENSMUSG00000026404	0.417093895323204	0.186172736439586	1	Ddx59
ENSMUSG00000041498	-0.583186040479708	0.0571292158189624	1	Kif14
ENSMUSG00000104414	0.017594087471436	0.577437278974071	1	Gm37799
ENSMUSG00000041483	0.197427474224875	0.572452559752674	1	Zfp281
ENSMUSG00000097448	0.0250969481897027	0.930006853969033	1	Platr22
ENSMUSG00000026393	-0.0393701957412412	0.927176773859903	1	Nek7
ENSMUSG00000019230	0.103561029461533	0.384885790817897	1	Lhx9
ENSMUSG00000079283	0.0565737742608754	0.887475916177044	1	2310009B15Rik
ENSMUSG00000056268	0.284751597886642	0.350678076475549	1	Dennd1b
ENSMUSG00000033964	-0.0544345267010176	0.791567904661094	1	Zbtb41
ENSMUSG00000033952	0.0791052259423531	0.801894486819855	1	Aspm
ENSMUSG00000052726	-0.0130229497899242	0.873039390379949	1	Kcnt2
ENSMUSG00000026361	0.390524085082207	0.267877968537157	1	Cdc73
ENSMUSG00000033849	0.0576378380638583	0.434769742748549	1	B3galt2
ENSMUSG00000018196	0.414347163675013	0.271326330399977	1	Glrx2
ENSMUSG00000018199	0.53537444853457	0.0911815588897595	1	Trove2
ENSMUSG00000018189	0.086045921196953	0.92270048043685	1	Uchl5
ENSMUSG00000026360	0.050149275825319	0.836003568128007	1	Rgs2
ENSMUSG00000056220	0.00511835236786184	0.965421642185505	1	Pla2g4a
ENSMUSG00000006010	0.0564010435258217	0.850192055716949	1	BC003331
ENSMUSG00000006005	0.163446132409389	0.954263954807948	1	Tpr
ENSMUSG00000066842	0.464485030337678	0.140713906964084	1	Hmcn1
ENSMUSG00000100954	-0.250795778234175	0.482913372423766	1	Gm10138
ENSMUSG00000023150	0.134185617147344	0.720396935671108	1	Ivns1abp
ENSMUSG00000052748	-0.0637179923990717	0.886087808031118	1	Swt1
ENSMUSG00000053286	-0.143127113027046	0.709409152373273	1	Trmt1l
ENSMUSG00000026484	0.173241146278641	0.715022970064314	1	Rnf2
ENSMUSG00000026483	-0.0781963149569003	0.658345226015077	1	Fam129a
ENSMUSG00000100594	0.167127110134096	0.235532615340577	1	2810414N06Rik
ENSMUSG00000043019	0.159013763407758	0.569928132076585	1	Edem3
ENSMUSG00000032666	0.00305960605032263	0.993298472899086	1	1700025G04Rik
ENSMUSG00000014980	-0.183724827897609	0.625170303037544	1	Tsen15
ENSMUSG00000032649	-0.124811462577983	0.119885793646599	1	Colgalt2
ENSMUSG00000026482	-0.203773324169198	0.651589030281595	1	Rgl1
ENSMUSG00000008475	0.369703007122744	0.45545073242205	1	Arpc5
ENSMUSG00000026480	-0.060366860608054	0.835399556657275	1	Ncf2
ENSMUSG00000042772	0.557669445708543	0.0666889955212811	1	Smg7
ENSMUSG00000042751	0.127921967704338	0.161557980584139	1	Nmnat2
ENSMUSG00000026478	-0.100161017332316	0.801243958639011	1	Lamc1
ENSMUSG00000042699	0.0782234785885379	0.905093690447905	1	Dhx9
ENSMUSG00000042684	0.37913399286463	0.229352402247721	1	Npl
ENSMUSG00000066800	0.110454653529469	0.307808365649588	1	Rnasel
ENSMUSG00000045968	0.0659231116540813	0.451704426835314	1	Teddm2
ENSMUSG00000026473	-0.274996676955167	0.670451374961167	1	Glul
ENSMUSG00000056708	0.0847262006048617	0.81175671957699	1	Ier5
ENSMUSG00000026470	0.595314438074727	0.0764756116761569	1	Stx6
ENSMUSG00000033722	0.158423709417774	0.0767400492687275	1	BC034090
ENSMUSG00000026469	-0.35164337533069	0.279523131555587	1	Xpr1
ENSMUSG00000033701	-0.0132137048177324	0.990759131974085	1	Acbd6
ENSMUSG00000026468	-0.0746542608911096	0.450547433371665	1	Lhx4
ENSMUSG00000033684	0.221914231704822	0.34423501379492	1	Qsox1
ENSMUSG00000033671	0.30487308911546	0.281461315664436	1	Cep350
ENSMUSG00000026466	-0.0334757792341149	0.959144870989206	1	Tor1aip1
ENSMUSG00000050565	0.0544543875691834	0.879619281050442	1	Tor1aip2
ENSMUSG00000015484	0.0760515323892354	0.0710929199067658	1	Fam163a
ENSMUSG00000060985	-0.40400261550082	0.146809819401368	1	Tdrd5
ENSMUSG00000078193	0.128475051898257	0.773397812939169	1	Gm2000
ENSMUSG00000026600	0.286478011558025	0.463544889214922	1	Soat1
ENSMUSG00000101523	0.119014633101522	0.478038348672253	1	Gm10031
ENSMUSG00000026596	0.17424837735668	0.600067051023118	1	Abl2
ENSMUSG00000060519	-0.234773288727525	0.494450441495171	1	Tor3a
ENSMUSG00000033557	-0.431773002092935	0.194793375713841	1	Fam20b
ENSMUSG00000026594	-0.209768777920924	0.582612646484133	1	Ralgps2
ENSMUSG00000101905	0.0148053262557179	0.689947849361903	1	4930439D14Rik
ENSMUSG00000070565	0.0493620258579908	0.890724876347597	1	Rasal2
ENSMUSG00000033488	-0.105186744391918	0.808257423927696	1	BC026585
ENSMUSG00000026589	0.103561029461533	0.384885790817897	1	Sec16b
ENSMUSG00000026587	0.129460188002447	0.178913654826121	1	Astn1
ENSMUSG00000040782	0.556073250724572	0.0900183933546109	1	Rfwd2
ENSMUSG00000090394	-0.160090437653345	0.425346033180111	1	4930523C07Rik
ENSMUSG00000058267	-0.0528820574642199	0.994495466478768	1	Mrps14
ENSMUSG00000014226	0.124508237212592	0.992468440410856	1	Cacybp
ENSMUSG00000026721	-0.191284207611818	0.541870726303095	1	Rabgap1l
ENSMUSG00000040423	0.125065929433884	0.67770828479991	1	Rc3h1
ENSMUSG00000026715	0.112240123116832	0.386562180835325	1	Serpinc1
ENSMUSG00000043467	0.301932817860868	0.397030992352234	1	Zbtb37
ENSMUSG00000026709	0.097231707458322	0.788479916034045	1	Dars2
ENSMUSG00000026708	0.0962680766699918	0.76283808061806	1	Cenpl
ENSMUSG00000026705	0.296970425855392	0.336688736211754	1	Klhl20
ENSMUSG00000044835	0.171348628130988	0.60059141566329	1	Ankrd45
ENSMUSG00000026701	0.197996987699904	0.969705543138218	1	Prdx6
ENSMUSG00000040297	0.436275899649396	0.172667022176129	1	Suco
ENSMUSG00000026698	0.404005824598312	0.175150215723293	1	Pigc
ENSMUSG00000040265	0.0719836708897949	0.101180103781492	1	Dnm3
ENSMUSG00000026694	-0.278664028518735	0.412405658638793	1	Mettl13
ENSMUSG00000026696	0.616215158652666	0.0666115987223358	1	Vamp4
ENSMUSG00000040225	0.0519847321231242	0.888647198454481	1	Prrc2c
ENSMUSG00000026586	0.1271285828123	0.555431432742266	1	Prrx1
ENSMUSG00000096984	0.0980527020882502	0.250923021783216	1	Gm26523
ENSMUSG00000040124	-0.171423220425832	0.600257168196599	1	Gorab
ENSMUSG00000026585	0.499286734329737	0.144051412422954	1	Kifap3
ENSMUSG00000026584	-0.163120000699816	0.721403156096527	1	Scyl3
ENSMUSG00000041406	0.326009362474658	0.341382270751179	1	BC055324
ENSMUSG00000041396	0.542458696452058	0.0755394203779663	1	Mettl18
ENSMUSG00000040918	0.0490637390523733	0.739127783521817	1	Slc19a2
ENSMUSG00000026578	-0.221610919482439	0.397395507936481	1	Ccdc181
ENSMUSG00000026577	0.175455763437269	0.52989276781141	1	Blzf1
ENSMUSG00000026575	-0.386155997405109	0.333706899899304	1	Nme7
ENSMUSG00000026576	-0.148867975067002	0.715660694899512	1	Atp1b1
ENSMUSG00000040848	0.596848604934693	0.0647319318704798	1	Sft2d2
ENSMUSG00000040843	0.283475659049861	0.542834112695899	1	Tiprl
ENSMUSG00000040836	-0.134254432799919	0.534038803212157	1	Gpr161
ENSMUSG00000026571	-0.00815844774071063	0.888525036248947	1	Dcaf6
ENSMUSG00000026568	-0.211021311470136	0.610190003442228	1	Mpc2
ENSMUSG00000026567	-0.0231221456844206	0.874177000570834	1	Adcy10
ENSMUSG00000026566	0.438233604165465	0.29131038516407	1	Mpzl1
ENSMUSG00000040723	0.168277950279128	0.495355986300194	1	Rcsd1
ENSMUSG00000040713	0.0202747092580869	0.931758071050054	1	Creg1
ENSMUSG00000026565	-0.154080943803326	0.6842686752998	1	Pou2f1
ENSMUSG00000000544	0.00832608732840727	0.981190244497742	1	Gpa33
ENSMUSG00000040612	0.719985751437023	0.0121297551825889	0.694678214456976	Ildr2
ENSMUSG00000026563	-0.0592040047630473	0.891941218040114	1	Tada1
ENSMUSG00000040596	0.261560083717517	0.241123550070596	1	Pogk
ENSMUSG00000060568	-0.0576635092208445	0.806373317541311	1	Fam78b
ENSMUSG00000026558	-0.0252839261091223	0.97783472854603	1	Uck2
ENSMUSG00000052428	0.146162060672195	0.788432871518543	1	Tmco1
ENSMUSG00000026687	-0.209001717482603	0.609955521557077	1	Aldh9a1
ENSMUSG00000026688	0.148468627567607	0.664549963233514	1	Mgst3
ENSMUSG00000015843	0.0124145906259183	0.974070310985608	1	Rxrg
ENSMUSG00000026686	-0.157861333955295	0.100097470905868	1	Lmx1a
ENSMUSG00000052534	0.214159295329341	0.605445841046557	1	Pbx1
ENSMUSG00000026683	-0.00822747336798524	0.999117729495342	1	Nuf2
ENSMUSG00000026678	-0.367839790647092	0.0264645313124366	0.944958472583924	Rgs5
ENSMUSG00000070532	0.0813673571711781	0.428939177301696	1	Ccdc190
ENSMUSG00000026675	-0.313983013373979	0.372527731639367	1	Hsd17b7
ENSMUSG00000097503	-0.0263024105594872	0.950535938900502	1	3110045C21Rik
ENSMUSG00000026670	0.0558952490605099	0.883589985021892	1	Uap1
ENSMUSG00000026667	0.206552227019268	0.498491809481141	1	Uhmk1
ENSMUSG00000044306	-0.070898270809432	0.336931442579454	1	4930500M09Rik
ENSMUSG00000102752	0.0148053262557179	0.604416342042955	1	Gm7694
ENSMUSG00000038473	0.062962563704253	0.404890678297987	1	Nos1ap
ENSMUSG00000038463	0.373519185044374	0.0029588457955172	0.366466114135693	Olfml2b
ENSMUSG00000026663	0.190347377010618	0.427246166313448	1	Atf6
ENSMUSG00000026659	0.393905398881848	0.255962708941926	1	Dusp12
ENSMUSG00000104340	0.0531028976379211	0.555151313298799	1	Gm10522
ENSMUSG00000059498	0.0189461383927536	0.658911188023714	1	Fcgr3
ENSMUSG00000026649	-0.134763304329728	0.657802620228985	1	Cfap126
ENSMUSG00000058076	0.176325200036356	0.623543306518012	1	Sdhc
ENSMUSG00000038370	0.0593301050164204	0.755764581385463	1	Pcp4l1
ENSMUSG00000005677	-0.130144911811874	0.306628898034477	1	Nr1i3
ENSMUSG00000005674	0.173050522143369	0.506608677235533	1	Tomm40l
ENSMUSG00000005681	-0.105823639868967	0.767075995065857	1	Apoa2
ENSMUSG00000058715	0.140558582420005	0.0929721192451398	1	Fcer1g
ENSMUSG00000013593	0.0827336632141828	0.978613930412528	1	Ndufs2
ENSMUSG00000006403	-0.130791043240952	0.595107995163724	1	Adamts4
ENSMUSG00000052423	-0.351055145686209	0.288736875136255	1	B4galt3
ENSMUSG00000062729	0.374373853374412	0.226401206754775	1	Ppox
ENSMUSG00000053483	0.356419535215387	0.262654608758332	1	Usp21
ENSMUSG00000062963	-0.163165260854237	0.818734722601314	1	Ufc1
ENSMUSG00000103983	0.267552868854869	0.24282765591838	1	Gm20045
ENSMUSG00000013973	0.37944232953911	0.22943018227982	1	Dedd
ENSMUSG00000013997	0.584566363242516	0.069904651536266	1	Nit1
ENSMUSG00000006412	0.203233379142744	0.955919275859084	1	Pfdn2
ENSMUSG00000045259	0.249379777431792	0.0652461378954237	1	Klhdc9
ENSMUSG00000006411	0.0915780371397359	0.273843870336564	1	Nectin4
ENSMUSG00000026641	-0.176226610629549	0.634329841310738	1	Usf1
ENSMUSG00000103711	0.294074590123003	0.0269877882631542	0.949710023602661	Tstd1
ENSMUSG00000097045	0.0358886544940057	0.861862020163209	1	Gm26641
ENSMUSG00000038235	-0.364910333607754	0.402410379339245	1	F11r
ENSMUSG00000091993	0.243523438857194	0.584206006777817	1	B930036N10Rik
ENSMUSG00000060244	-0.0185995033419188	0.932499052344646	1	Alyref2
ENSMUSG00000015316	-0.0377614332770086	0.608074275140111	1	Slamf1
ENSMUSG00000104413	-0.212241390494343	0.0586132756121906	1	Gm37065
ENSMUSG00000015314	-0.0821346786979111	0.413669520294056	1	Slamf6
ENSMUSG00000026556	0.0567340630607061	0.887168366834705	1	Vangl2
ENSMUSG00000003458	0.0898784346343408	0.778788528086163	1	Ncstn
ENSMUSG00000026553	-0.0664343105973722	0.88077187394391	1	Copa
ENSMUSG00000003464	0.0762982151495034	0.882542920950797	1	Pex19
ENSMUSG00000026554	0.252819872645578	0.537254572686995	1	Dcaf8
ENSMUSG00000013698	0.0786241814427762	0.800830202243241	1	Pea15a
ENSMUSG00000007122	0.0706302630215685	0.291493717311614	1	Casq1
ENSMUSG00000038034	0.126966629353291	0.712657206942185	1	Igsf8
ENSMUSG00000007097	-0.00908210788230714	0.888282770284988	1	Atp1a2
ENSMUSG00000050229	-0.370486395259263	0.221069827792095	1	Pigm
ENSMUSG00000037995	0.287245472055489	0.419436039072467	1	Igsf9
ENSMUSG00000026547	-0.238173843949328	0.664529023530824	1	Tagln2
ENSMUSG00000026544	-0.634235070398532	0.0640500231234598	1	Dusp23
ENSMUSG00000005338	-0.207740741932365	0.407300673832884	1	Cadm3
ENSMUSG00000037860	0.0221597858424416	0.797386151654721	1	Aim2
ENSMUSG00000026532	0.0576378380638583	0.434769742748549	1	Spta1
ENSMUSG00000028354	0.133620670237329	0.355504696937249	1	Fmn2
ENSMUSG00000026527	0.103561029461533	0.276915214093791	1	Rgs7
ENSMUSG00000026526	0.0514795893403517	0.970359990913791	1	Fh1
ENSMUSG00000026525	0.00683302588264565	0.99621615881768	1	Opn3
ENSMUSG00000078185	0.496190560321782	0.0687226220762326	1	Chml
ENSMUSG00000039748	-0.0374340569709422	0.928957759880954	1	Exo1
ENSMUSG00000078184	-0.121957734936865	0.714297160936982	1	Rbm8a2
ENSMUSG00000057335	0.225642453174169	0.51056559974007	1	Cep170
ENSMUSG00000026504	-0.128790983761218	0.758247984999407	1	Sdccag8
ENSMUSG00000019699	0.21085218438662	0.440904012817099	1	Akt3
ENSMUSG00000063659	0.449530461582272	0.0272469177717054	0.954230184983178	Zbtb18
ENSMUSG00000015961	0.215933731431115	0.776899787682843	1	Adss
ENSMUSG00000026502	-0.103834684691293	0.795966108621556	1	Desi2
ENSMUSG00000026500	0.592524144327258	0.0756220572908427	1	Cox20
ENSMUSG00000039630	0.0413724297902441	0.999814426368111	1	Hnrnpu
ENSMUSG00000026495	0.291586233026115	0.363324006468437	1	Efcab2
ENSMUSG00000026494	-0.240627242478324	0.453754831336438	1	Kif26b
ENSMUSG00000055067	0.313028305959604	0.328823285517418	1	Smyd3
ENSMUSG00000026492	-0.0556457106773307	0.951622887599227	1	Tfb2m
ENSMUSG00000038949	0.145668351821831	0.610628127375041	1	Cnst
ENSMUSG00000038936	-0.345642797363998	0.469596621867699	1	Sccpdh
ENSMUSG00000026491	0.0214802912820028	0.950938897132235	1	Ahctf1
ENSMUSG00000073486	0.0189461383927536	0.658911188023714	1	Gm10518
ENSMUSG00000026490	0.0853738645016128	0.855597502819414	1	Cdc42bpa
ENSMUSG00000026489	0.195248402332506	0.213884637534202	1	Coq8a
ENSMUSG00000010609	-0.214138192905202	0.461976141892624	1	Psen2
ENSMUSG00000038855	0.146184090072719	0.155781104004941	1	Itpkb
ENSMUSG00000053963	0.0938619816556364	0.274197468858057	1	Stum
ENSMUSG00000026496	-0.0792247869580949	0.973980920260114	1	Parp1
ENSMUSG00000058729	0.54578567899021	0.0984668410302885	1	Lin9
ENSMUSG00000026497	-2.28301369631465	3.61194269402309e-15	1.75829370345044e-11	Mixl1
ENSMUSG00000026499	-0.0410920660588097	0.92149937834842	1	Acbd3
ENSMUSG00000060743	0.121098087050582	0.999931832109987	1	H3f3a
ENSMUSG00000097347	-0.199329273971333	0.509004028198776	1	Gm17275
ENSMUSG00000073485	-0.0598168567643488	0.707722855241951	1	H3f3aos
ENSMUSG00000038806	0.105489317055837	0.866718212843108	1	Sde2
ENSMUSG00000066652	0.120025383058255	0.239285467220113	1	Lefty2
ENSMUSG00000026520	-0.0142975112170662	0.98725163804099	1	Pycr2
ENSMUSG00000026516	0.245647160281577	0.522736947053962	1	Nvl
ENSMUSG00000062169	0.309615257572041	0.606662988779823	1	Cnih4
ENSMUSG00000038733	-0.255387424665081	0.52716618125419	1	Wdr26
ENSMUSG00000026514	-0.0656575263688595	0.401402575516751	1	Cnih3
ENSMUSG00000004880	0.122581661059762	0.84302959043812	1	Lbr
ENSMUSG00000022995	0.285111829954647	0.535107480824213	1	Enah
ENSMUSG00000026511	-0.0648383044396111	0.989186057720657	1	Srp9
ENSMUSG00000038633	0.0477507654097444	0.905385477615317	1	Degs1
ENSMUSG00000047539	-0.132516147565958	0.845251551076866	1	Fbxo28
ENSMUSG00000026510	0.167523264544205	0.633528819688337	1	Trp53bp2
ENSMUSG00000026509	-0.302227188969839	0.371694356444266	1	Capn2
ENSMUSG00000038576	-0.196787268272533	0.563112200239731	1	Susd4
ENSMUSG00000030768	-0.390685271828381	0.105212170715707	1	Disp1
ENSMUSG00000046836	-0.122507000249589	0.825273063412625	1	Brox
ENSMUSG00000042901	-0.0419874064663495	0.966848592002848	1	Aida
ENSMUSG00000056050	-0.174836838562148	0.622906913850407	1	Mia3
ENSMUSG00000072258	0.0148703047367196	0.942320660385199	1	Taf1a
ENSMUSG00000104212	0.0630139749554683	0.370337160119196	1	Gm37986
ENSMUSG00000039384	-0.101681874258687	0.541160346792183	1	Dusp10
ENSMUSG00000044854	-0.158037588837747	0.14905913240857	1	1700056E22Rik
ENSMUSG00000039377	0.0615447243069587	0.553666060832858	1	Hlx
ENSMUSG00000073481	-0.430370166701982	0.262876497350845	1	Marc2
ENSMUSG00000039349	0.104506322180593	0.339636601757383	1	C130074G19Rik
ENSMUSG00000026620	-0.144129812936697	0.702462697624652	1	Mark1
ENSMUSG00000039318	-0.34566515890007	0.225784243615013	1	Rab3gap2
ENSMUSG00000026618	0.176895377309567	0.610589655350455	1	Iars2
ENSMUSG00000026617	0.376450963826503	0.296551101124559	1	Bpnt1
ENSMUSG00000097261	-0.403966564893404	0.163877399409212	1	4930532G15Rik
ENSMUSG00000026615	0.11467355499327	0.968505197642296	1	Eprs
ENSMUSG00000097615	0.0633432481689662	0.321306051315414	1	Gm2061
ENSMUSG00000026614	0.146485634772043	0.52612035708299	1	Slc30a10
ENSMUSG00000039246	-0.0153643511484435	0.98106392861522	1	Lyplal1
ENSMUSG00000039239	0.280603444405184	0.226292779864763	1	Tgfb2
ENSMUSG00000001305	0.317028464779506	0.355891546952266	1	Rrp15
ENSMUSG00000097784	-0.211828694433525	0.56483789438358	1	A430105J06Rik
ENSMUSG00000039210	-0.161073955149483	0.705723414934045	1	Gpatch2
ENSMUSG00000026610	0.023849603402859	0.645121256638432	1	Esrrg
ENSMUSG00000103577	0.127463479626081	0.16415773424667	1	9330162B11Rik
ENSMUSG00000026608	0.216357491983531	0.48410157795691	1	Kctd3
ENSMUSG00000037624	0.0462140159840094	0.807588989843587	1	Kcnk2
ENSMUSG00000104507	0.0322751435788888	0.603214163715741	1	A430027H14Rik
ENSMUSG00000026605	0.259401734528182	0.782424682410851	1	Cenpf
ENSMUSG00000026604	-0.115045432383363	0.811827933410798	1	Ptpn14
ENSMUSG00000104435	0.0807179532073824	0.285852845101748	1	Gm37422
ENSMUSG00000026603	0.00245601884821676	0.974495444049023	1	Smyd2
ENSMUSG00000010175	0.00980116400976198	0.994387882275436	1	Prox1
ENSMUSG00000079045	-0.0765131306341141	0.391730764216376	1	Prox1os
ENSMUSG00000089872	0.236175918839058	0.431122994125964	1	Rps6kc1
ENSMUSG00000026634	-0.0432103370642374	0.962941211902812	1	Angel2
ENSMUSG00000037568	0.0793597265029795	0.762924637464777	1	Vash2
ENSMUSG00000066595	-0.04078092598697	0.920420664681718	1	Mfsd7b
ENSMUSG00000026632	-0.169712561518113	0.60690958826482	1	Tatdn3
ENSMUSG00000062510	0.0445753977192528	0.852478114161489	1	Nsl1
ENSMUSG00000026630	0.0795954516710773	0.697224702229439	1	Batf3
ENSMUSG00000026628	0.0576815770439427	0.532126093490192	1	Atf3
ENSMUSG00000073478	0.00684008819345432	0.982950108845012	1	D730003I15Rik
ENSMUSG00000037499	0.292306742664879	0.414592805963311	1	Nenf
ENSMUSG00000026627	0.0268740019421926	0.906319952420316	1	Tmem206
ENSMUSG00000026626	-0.271883816742038	0.461455841828103	1	Ppp2r5a
ENSMUSG00000037474	0.0219950468786146	0.939574362973692	1	Dtl
ENSMUSG00000037461	0.195091870858448	0.566961315530452	1	Ints7
ENSMUSG00000026623	-0.378510842174279	0.24576846160717	1	Lpgat1
ENSMUSG00000102840	0.29356036415793	0.251555304781385	1	Gm38037
ENSMUSG00000026622	-0.0975406214692559	0.833500662160664	1	Nek2
ENSMUSG00000037434	-0.177034095101522	0.595588459434892	1	Slc30a1
ENSMUSG00000097416	0.140335488767006	0.407336221829798	1	Gm26670
ENSMUSG00000026637	-0.110477453818716	0.163424445289315	1	Traf5
ENSMUSG00000037395	-0.106647248079353	0.799796794487044	1	Rcor3
ENSMUSG00000097316	0.125600116523898	0.0264066129698878	0.944958472583924	Gm10516
ENSMUSG00000037375	-0.305232271253035	0.0701655194521217	1	Hhat
ENSMUSG00000016200	0.779660458510896	0.00885249121920434	0.63979542023177	Syt14
ENSMUSG00000016181	0.662968046382518	0.036198240675179	1	Diexf
ENSMUSG00000026638	-0.259533109583765	0.227719634976198	1	Irf6
ENSMUSG00000079144	0.262969422738995	0.384505292817909	1	A130010J15Rik
ENSMUSG00000009633	-0.431607200801823	0.256861484643711	1	G0s2
ENSMUSG00000016179	0.375645041108826	0.138206474379127	1	Camk1g
ENSMUSG00000097850	0.115752756983911	0.558838984909459	1	4631405K08Rik
ENSMUSG00000026640	-0.0992162788354553	0.593311517955469	1	Plxna2
ENSMUSG00000016494	0.29108411686911	0.0375119456653567	1	Cd34
ENSMUSG00000016493	-0.138274309103633	0.263237870288149	1	Cd46
ENSMUSG00000016481	-0.393683540608328	0.268642373138521	1	Cr1l
ENSMUSG00000026616	0.0920413406617357	0.114701866091355	1	Cr2
ENSMUSG00000050530	-0.0606010468806711	0.90324087240737	1	Fam171a1
ENSMUSG00000026643	-0.214688402283487	0.654416199990061	1	Nmt2
ENSMUSG00000049950	-0.103084819886261	0.903896065231053	1	Rpp38
ENSMUSG00000026644	0.245884074533605	0.240720405144657	1	Acbd7
ENSMUSG00000026648	-0.111009986377808	0.671133588354646	1	Dclre1c
ENSMUSG00000026646	0.161067026878264	0.735126848802478	1	Suv39h2
ENSMUSG00000109865	0.0965216204708111	0.90035689173346	1	Hspa14
ENSMUSG00000051396	0.142210481089489	0.442556798351393	1	Gm45902
ENSMUSG00000026655	0.252513113868333	0.37871650047746	1	Fam107b
ENSMUSG00000026657	0.628037186436232	0.0399329988873458	1	Frmd4a
ENSMUSG00000039449	0.215019642408895	0.5587584756074	1	Prpf18
ENSMUSG00000048186	-0.175629342684966	0.491656242173002	1	Bend7
ENSMUSG00000026662	0.107849848261224	0.746942230052385	1	Sephs1
ENSMUSG00000026664	0.125841025608152	0.654559667657062	1	Phyh
ENSMUSG00000026669	-0.111045057650481	0.77548535452106	1	Mcm10
ENSMUSG00000026672	0.0715204310700149	0.619855267941713	1	Optn
ENSMUSG00000039145	-0.0463555016318046	0.638394178617131	1	Camk1d
ENSMUSG00000039128	0.154837129489917	0.882270222935703	1	Cdc123
ENSMUSG00000025817	0.108453463733201	0.968958993227423	1	Nudt5
ENSMUSG00000025816	-0.0778035930486973	0.875374520130868	1	Sec61a2
ENSMUSG00000025815	0.199550353919216	0.211833156333878	1	Dhtkd1
ENSMUSG00000043241	0.371663003914005	0.237088956153087	1	Upf2
ENSMUSG00000045319	-0.417243754992831	0.207269768734859	1	Proser2
ENSMUSG00000039063	-0.141456256578871	0.594176451890095	1	Echdc3
ENSMUSG00000039046	0.42892134221493	0.134185029172803	1	Usp6nl
ENSMUSG00000002107	-0.535927016701587	0.119773614866196	1	Celf2
ENSMUSG00000015619	0.271072865367415	0.406812287869718	1	Gata3
ENSMUSG00000025782	0.035104616587376	0.912570862615335	1	Taf3
ENSMUSG00000025781	0.176232334063905	0.976477304056637	1	Atp5c1
ENSMUSG00000037262	-0.231186849828293	0.642647758786742	1	Kin
ENSMUSG00000025780	-0.133427889454431	0.299328153006698	1	Itih5
ENSMUSG00000061186	0.14185232490914	0.223811086416455	1	Sfmbt2
ENSMUSG00000026778	0.0772339296464606	0.349260336080043	1	Prkcq
ENSMUSG00000026773	-0.447668236323741	0.164380187392879	1	Pfkfb3
ENSMUSG00000037197	0.0938962849267734	0.806572238670507	1	Rbm17
ENSMUSG00000058594	-0.310839883666259	0.375134058300022	1	Fbxo18
ENSMUSG00000047909	-0.118810464585867	0.814575267413601	1	Ankrd16
ENSMUSG00000026768	-0.06289491711946	0.291821652023756	1	Itga8
ENSMUSG00000026767	0.131501121241964	0.70932787709243	1	Fam188a
ENSMUSG00000026730	0.24325633393314	0.347660437244176	1	Pter
ENSMUSG00000026727	0.0228492794994298	0.954207327617778	1	Rsu1
ENSMUSG00000026726	0.0189276790293095	1	1	Cubn
ENSMUSG00000026723	0.113363304289503	0.578978504856544	1	Trdmt1
ENSMUSG00000026728	-0.476735763687299	0.20258623825108	1	Vim
ENSMUSG00000063275	-0.237629845644898	0.68494704209162	1	Hacd1
ENSMUSG00000026718	-0.210123353571376	0.591262353120227	1	Stam
ENSMUSG00000057914	0.158474762946874	0.236887193901907	1	Cacnb2
ENSMUSG00000026707	-0.0287503370929494	0.881355490008195	1	Nsun6
ENSMUSG00000017418	0.217953350416047	0.521626881762791	1	Arl5b
ENSMUSG00000026748	0.287053724099164	0.360781961660573	1	Plxdc2
ENSMUSG00000053702	0.407206900770147	0.0143086485314613	0.728095829803001	Nebl
ENSMUSG00000054057	0.334710405467579	0.058745047010118	1	A930004D18Rik
ENSMUSG00000054074	-0.0259432267666978	0.785305152921612	1	Skida1
ENSMUSG00000026743	0.371012255711202	0.389130406239899	1	Mllt10
ENSMUSG00000026740	-0.0627967283022491	0.901731885963068	1	Dnajc1
ENSMUSG00000051154	0.60920439706098	0.0767334821125267	1	Commd3
ENSMUSG00000026739	0.0657394288680423	0.83511800616027	1	Bmi1
ENSMUSG00000026737	0.216457431057738	0.332782190446317	1	Pip4k2a
ENSMUSG00000023094	-0.899385728440252	0.00211993319857095	0.289341162915235	Msrb2
ENSMUSG00000043415	0.256981597969045	0.404199740868073	1	Otud1
ENSMUSG00000036617	-0.488452195626552	0.181930979836931	1	Etl4
ENSMUSG00000036591	-0.190492170376398	0.552414665046438	1	Arhgap21
ENSMUSG00000048550	-0.320816983043376	0.386978348396292	1	Thnsl1
ENSMUSG00000025716	0.0615563025072949	0.416872757883885	1	Myo3a
ENSMUSG00000026786	-0.00142382620334607	0.87006816767676	1	Apbb1ip
ENSMUSG00000026784	-0.0661145613637085	0.991358177815795	1	Pdss1
ENSMUSG00000058835	0.198579031680322	0.56923439067674	1	Abi1
ENSMUSG00000026781	0.19122053718048	0.555226182278601	1	Acbd5
ENSMUSG00000026779	0.56092663669368	0.0978183039762668	1	Mastl
ENSMUSG00000026775	-0.279720252816044	0.519192614164568	1	Yme1l1
ENSMUSG00000026771	-0.331996684847124	0.311972264332431	1	Spopl
ENSMUSG00000026986	0.0768374313595947	0.350181610565348	1	Hnmt
ENSMUSG00000026976	0.0456190596351513	0.46597328790942	1	Pax8
ENSMUSG00000004113	-0.282576577303728	0.282179189467865	1	Cacna1b
ENSMUSG00000036893	0.109089108902228	0.756997089783571	1	Ehmt1
ENSMUSG00000026972	0.26554409385886	0.466974758885043	1	Arrdc1
ENSMUSG00000026974	0.106753510502084	0.808683269441894	1	Zmynd19
ENSMUSG00000026975	0.00431245286658909	0.962661244754621	1	Dph7
ENSMUSG00000036850	-0.0292096639604464	0.997771861807673	1	Mrpl41
ENSMUSG00000036833	-0.0232956215799929	0.866735919427049	1	Pnpla7
ENSMUSG00000006476	-0.193091599795329	0.603494750661758	1	Nsmf
ENSMUSG00000078202	0.278984164603786	0.429305783386627	1	Nrarp
ENSMUSG00000103217	0.0156345236379412	0.58235082069256	1	Gm38287
ENSMUSG00000059555	-0.117414724649493	0.460161891630305	1	Tor4a
ENSMUSG00000013465	0.257696841685641	0.456977787967463	1	Nelfb
ENSMUSG00000036770	0.104575012991563	0.263255993124001	1	Stpg3
ENSMUSG00000036752	-0.0170732331035276	0.999921735198117	1	Tubb4b
ENSMUSG00000036731	0.0980527020882502	0.3581530229074	1	Cysrt1
ENSMUSG00000044628	0.106213287530609	0.568623185914266	1	Rnf208
ENSMUSG00000006471	-0.201275626133095	0.525901502505841	1	Ndor1
ENSMUSG00000078201	0.330144562769102	0.339217227497247	1	Tmem203
ENSMUSG00000048707	0.461335504087125	0.0474997739459741	1	Tprn
ENSMUSG00000026966	0.117991379009214	0.906511809505437	1	Ssna1
ENSMUSG00000026965	0.383754186919161	0.314681365008134	1	Anapc2
ENSMUSG00000026959	0.0964719174373076	0.254227218575718	1	Grin1
ENSMUSG00000036646	-0.172480619221714	0.76920460527062	1	Man1b1
ENSMUSG00000026958	0.0480211992165067	0.813322262747054	1	Dpp7
ENSMUSG00000026956	-1.64968552505226	5.46672289637889e-09	7.25782010715612e-06	Uap1l1
ENSMUSG00000026955	-0.778927311434695	0.0212754797444539	0.894961694118884	Sapcd2
ENSMUSG00000015085	-0.190738533305675	0.133457026111658	1	Entpd2
ENSMUSG00000015094	-0.213906381433101	0.538349812990774	1	Npdc1
ENSMUSG00000026944	0.119491024273487	0.535342040638329	1	Abca2
ENSMUSG00000047617	-0.0905790039485354	0.840320061828379	1	BC029214
ENSMUSG00000015090	0.0120948446549653	0.834917664599794	1	Ptgds
ENSMUSG00000015083	0.0158185478792408	0.520038421362466	1	C8g
ENSMUSG00000015095	-0.165503893229635	0.686187195731721	1	Fbxw5
ENSMUSG00000026942	-0.127506300221312	0.854127697523781	1	Traf2
ENSMUSG00000015092	0.0521410292295393	0.997994594380485	1	Edf1
ENSMUSG00000026941	0.0534667356167349	0.360244852749087	1	Mamdc4
ENSMUSG00000036504	-0.0212735337711132	0.974695583136642	1	Phpt1
ENSMUSG00000015087	-0.0957055570575817	0.884850759331801	1	Rabl6
ENSMUSG00000026939	0.0394152278985148	0.865273508154259	1	Tmem141
ENSMUSG00000087612	-0.0486978806915263	0.763370676507769	1	A230005M16Rik
ENSMUSG00000049086	0.055490946597513	0.942184666285593	1	Bmyc
ENSMUSG00000059625	-0.0821346786979111	0.413669520294056	1	Sohlh1
ENSMUSG00000026933	0.223332712664744	0.480973034744572	1	Camsap1
ENSMUSG00000036352	0.268256179536443	0.512129581160851	1	Ubac1
ENSMUSG00000026932	0.176692192721735	0.535633469853267	1	Nacc2
ENSMUSG00000087679	-0.287198267359415	0.387484738592655	1	C330006A16Rik
ENSMUSG00000087595	0.0449927771675091	0.58437508385192	1	1810012K08Rik
ENSMUSG00000036327	0.0882817900000212	0.738912920600703	1	Qsox2
ENSMUSG00000026930	0.0227379846080905	0.908496694385824	1	Gpsm1
ENSMUSG00000075467	0.580918687403738	0.0936251842109493	1	Dnlz
ENSMUSG00000036281	0.302066552844421	0.36495609968999	1	Snapc4
ENSMUSG00000026927	-0.118296762606615	0.867236745463248	1	Sdccag3
ENSMUSG00000026926	-0.140921525771132	0.820961837653667	1	Pmpca
ENSMUSG00000026925	-0.0343815031792481	0.867282482988058	1	Inpp5e
ENSMUSG00000026924	0.0659435890929476	0.830218666396936	1	Sec16a
ENSMUSG00000026923	-0.48061576442232	0.147280982158263	1	Notch1
ENSMUSG00000026921	-0.0448288658542314	0.990948468179449	1	Egfl7
ENSMUSG00000026922	0.407374021273842	0.180267743557315	1	Agpat2
ENSMUSG00000036186	0.167141484088419	0.63213582610688	1	Fam69b
ENSMUSG00000036160	-0.611495216392096	0.0777366222364147	1	Surf6
ENSMUSG00000015776	0.203795924861397	0.559702496505381	1	Med22
ENSMUSG00000062647	-0.0545885708163883	0.999999919735053	1	Rpl7a
ENSMUSG00000015790	-0.117081129374767	0.764693870061015	1	Surf1
ENSMUSG00000014873	0.316120836568221	0.418253200244171	1	Surf2
ENSMUSG00000014867	0.150804084970541	0.755498230210071	1	Surf4
ENSMUSG00000052406	0.0970265659321286	0.807195494594041	1	Rexo4
ENSMUSG00000014852	0.0686791111848466	0.16300493131619	1	Adamts13
ENSMUSG00000015488	-0.421712610560289	0.253074260828355	1	Cacfd1
ENSMUSG00000036067	0.457370455190539	0.00204800619300128	0.287587331178756	Slc2a6
ENSMUSG00000087364	0.0697579001730428	0.519237606376001	1	Gm13398
ENSMUSG00000036040	-0.974525539997187	0.000109983198945137	0.0382427294617805	Adamtsl2
ENSMUSG00000009216	-0.134904434988514	0.378150275737541	1	Fam163b
ENSMUSG00000009614	0.0553371440288515	0.553783496987983	1	Sardh
ENSMUSG00000009621	0.137849095435485	0.667219849454034	1	Vav2
ENSMUSG00000109946	-0.0351560864104448	0.855765069544475	1	D2Bwg1423e
ENSMUSG00000026918	0.030611006333161	0.980703578830971	1	Brd3
ENSMUSG00000026917	0.409351489940948	0.28008315009816	1	Wdr5
ENSMUSG00000015846	0.142089915030215	0.51218325073199	1	Rxra
ENSMUSG00000026837	0.0680515806010244	0.690185179990539	1	Col5a1
ENSMUSG00000026833	-0.28818210585654	0.404710103541511	1	Olfm1
ENSMUSG00000035829	0.331895041480512	0.0268060466033766	0.945593006269835	Ppp1r26
ENSMUSG00000026831	0.16308858506076	0.0604747376754659	1	1700007K13Rik
ENSMUSG00000035772	0.358168733408841	0.231998072526662	1	Mrps2
ENSMUSG00000026821	-0.212736788768999	0.408719478218198	1	Ralgds
ENSMUSG00000026816	0.370859600954125	0.215466006536585	1	Gtf3c5
ENSMUSG00000026815	0.128856867886119	0.318668361844259	1	Gfi1b
ENSMUSG00000026812	-0.471287659911234	0.205953532543322	1	Tsc1
ENSMUSG00000026809	0.528346251435544	0.00445397265250851	0.427933004060752	Spaca9
ENSMUSG00000026807	-0.0735975684580828	0.67229048344437	1	Ak8
ENSMUSG00000035666	0.170323239627753	0.541250513064568	1	Gtf3c4
ENSMUSG00000026806	0.177059141837679	0.541353048246654	1	Ddx31
ENSMUSG00000026805	0.0654391558566387	0.286954227410628	1	Barhl1
ENSMUSG00000026803	0.4311552858995	0.169005221881097	1	Ttf1
ENSMUSG00000043535	0.35891493899194	0.249984541530726	1	Setx
ENSMUSG00000026799	0.242629285684289	0.494472597388073	1	Med27
ENSMUSG00000039844	0.199568730334613	0.461253693079475	1	Rapgef1
ENSMUSG00000039826	0.0362686208149087	0.905761374205403	1	Trub2
ENSMUSG00000026798	0.308388781980469	0.453150849891302	1	Coq4
ENSMUSG00000059316	-0.495747903806882	0.102299753618743	1	Slc27a4
ENSMUSG00000069020	-0.523072719034967	0.147137214604527	1	Urm1
ENSMUSG00000039798	-0.187370260407051	0.193860251666927	1	2600006K01Rik
ENSMUSG00000039787	-0.387334141731931	0.21370161900584	1	Cercam
ENSMUSG00000026790	0.10032499933156	0.821967544743581	1	Odf2
ENSMUSG00000019715	0.658158418986903	0.0426340917824947	1	Gle1
ENSMUSG00000057738	0.217597882136149	0.518308295295207	1	Sptan1
ENSMUSG00000039715	0.237679483397389	0.430252163695892	1	Wdr34
ENSMUSG00000054766	-0.165398389938904	0.999706290938498	1	Set
ENSMUSG00000026785	-0.123779555997618	0.484339032272925	1	Pkn3
ENSMUSG00000015335	-0.127666114065944	0.759643759482015	1	Zdhhc12
ENSMUSG00000039686	0.364476978302472	0.232090215760352	1	Zer1
ENSMUSG00000039678	-0.269142368509389	0.450318219308117	1	Tbc1d13
ENSMUSG00000015337	0.021554861721623	0.913393306618604	1	Endog
ENSMUSG00000039660	0.122382373292101	0.78886498034388	1	Spout1
ENSMUSG00000039648	0.10626146219695	0.663965582055915	1	Kyat1
ENSMUSG00000100747	-0.210417942833025	0.319983299567073	1	1700084E18Rik
ENSMUSG00000007476	-0.530790765576965	0.128884354530984	1	Lrrc8a
ENSMUSG00000075419	0.471585768595184	0.12379113978121	1	Dolk
ENSMUSG00000052533	0.227328070994626	0.474677180387889	1	Nup188
ENSMUSG00000026860	0.0830085728051922	0.79962666733223	1	Sh3glb2
ENSMUSG00000026858	0.255564518002066	0.364403832356737	1	Miga2
ENSMUSG00000026856	0.0124614025380697	0.943387094769478	1	Dolpp1
ENSMUSG00000026853	-0.298014029263796	0.138985509601799	1	Crat
ENSMUSG00000039515	0.194318493549711	0.665929618948145	1	Ptpa
ENSMUSG00000089762	-0.198038841199849	0.547600986773867	1	Ier5l
ENSMUSG00000047363	-0.00551024062700563	0.790189818905645	1	Cstad
ENSMUSG00000026857	0.444285986630285	0.178134042440852	1	Ntmt1
ENSMUSG00000039483	0.162489924710662	0.578815273595404	1	Asb6
ENSMUSG00000039476	-0.593561054061691	0.0685997235484661	1	Prrx2
ENSMUSG00000050737	-0.128509004785417	0.138825973936291	1	Ptges
ENSMUSG00000026848	0.170931055674334	0.562252364403531	1	Tor1b
ENSMUSG00000026849	0.00996170490291979	0.971636676172393	1	Tor1a
ENSMUSG00000026851	0.187115337982745	0.70205681651804	1	BC005624
ENSMUSG00000026854	-0.219871685328955	0.431596251553991	1	Usp20
ENSMUSG00000075415	0.161609369751018	0.618485121896786	1	Fnbp1
ENSMUSG00000000194	0.0486582533882951	0.843210084289671	1	Gpr107
ENSMUSG00000062661	0.133179437262058	0.606033718644125	1	Ncs1
ENSMUSG00000076441	-0.443100436097204	0.144444709063459	1	Ass1
ENSMUSG00000026843	0.106517497122007	0.750521615942225	1	Fubp3
ENSMUSG00000039356	0.19134614184994	0.707367492933035	1	Exosc2
ENSMUSG00000026842	0.355403325376609	0.314751785997366	1	Abl1
ENSMUSG00000026841	0.0940746455015736	0.244856305912724	1	Fibcd1
ENSMUSG00000001864	0.149965685969243	0.692971323405303	1	Aif1l
ENSMUSG00000001855	-0.109218798173092	0.75965230083597	1	Nup214
ENSMUSG00000050592	0.0964719174373076	0.36251817238772	1	Fam78a
ENSMUSG00000051373	0.508654661493541	0.0929547669038949	1	Plpp7
ENSMUSG00000039262	0.336764240596813	0.341193879510245	1	Prrc2b
ENSMUSG00000086216	0.193362835064676	0.34469834049133	1	Gm13610
ENSMUSG00000039254	-0.286965805952458	0.397542791974691	1	Pomt1
ENSMUSG00000002550	-0.252597330908855	0.48766631792886	1	Uck1
ENSMUSG00000044627	0.0490663216649117	0.999602181530004	1	Swi5
ENSMUSG00000002546	-0.0869849387634937	0.771992949486423	1	Golga2
ENSMUSG00000039205	0.0433877519935133	0.855011208997802	1	Ciz1
ENSMUSG00000039195	-0.176204905480879	0.663874183174382	1	1110008P14Rik
ENSMUSG00000026820	0.319661967340927	0.313290874128586	1	Ptges2
ENSMUSG00000026819	0.184513955318226	0.545464490528912	1	Slc25a25
ENSMUSG00000039164	-0.368227456166707	0.0621762018058649	1	Naif1
ENSMUSG00000039157	0.346640997075141	0.244167988383827	1	Fam102a
ENSMUSG00000026810	-0.0789123653947058	0.840067950492598	1	Dpm2
ENSMUSG00000046854	0.103102065452296	0.256815891967688	1	Pip5kl1
ENSMUSG00000079442	0.327834492883593	0.0842613936762384	1	St6galnac4
ENSMUSG00000026811	-0.366183302625794	0.117805987229339	1	St6galnac6
ENSMUSG00000026817	0.659659965674237	0.0154494487583819	0.767427719957173	Ak1
ENSMUSG00000026814	0.0472581552692436	0.451846554929942	1	Eng
ENSMUSG00000009566	0.0481858367394181	0.879508516200782	1	Fpgs
ENSMUSG00000009555	-0.200047097682939	0.591250326176295	1	Cdk9
ENSMUSG00000059013	-0.191442711662021	0.13821462626783	1	Sh2d3c
ENSMUSG00000009563	-0.354745472715536	0.415594927879524	1	Tor2a
ENSMUSG00000053746	-0.221406799415766	0.567179706491376	1	Ptrh1
ENSMUSG00000026797	-0.157263771146357	0.578060614805889	1	Stxbp1
ENSMUSG00000026796	0.484426216059025	0.109099323915366	1	Fam129b
ENSMUSG00000026792	-0.035732921528044	0.90842124255706	1	Lrsam1
ENSMUSG00000038900	0.116893227706694	0.788094378143136	1	Rpl12
ENSMUSG00000026791	-0.0742666256870545	0.872465433333202	1	Slc2a8
ENSMUSG00000038860	-0.0100844166722893	0.948279005686057	1	Garnl3
ENSMUSG00000038831	0.253381666061745	0.364807800306927	1	Ralgps1
ENSMUSG00000004105	0.050384274180064	0.764882164600729	1	Angptl2
ENSMUSG00000068966	0.0922577658285176	0.63133914526797	1	Zbtb34
ENSMUSG00000026788	-0.184343119851914	0.639309475663211	1	Zbtb43
ENSMUSG00000038740	0.175836784471068	0.504929583909046	1	Mvb12b
ENSMUSG00000038718	0.021983023907066	0.992046965561727	1	Pbx3
ENSMUSG00000038696	-0.0871103732443886	0.896526194789735	1	Mapkap1
ENSMUSG00000026867	0.25065860901534	0.545363804144299	1	Gapvd1
ENSMUSG00000026864	-0.358190994061064	0.6403388706782	1	Hspa5
ENSMUSG00000070953	0.0299129479698727	0.961671643537031	1	Rabepk
ENSMUSG00000035949	-0.0309368989688559	0.965739813273729	1	Fbxw2
ENSMUSG00000026869	-0.224840843241298	0.689662498880615	1	Psmd5
ENSMUSG00000057110	-0.119003226665724	0.723458838660195	1	Cntrl
ENSMUSG00000026878	0.0739942924284279	0.950809978330017	1	Rab14
ENSMUSG00000026879	-0.147453925327771	0.301286471967726	1	Gsn
ENSMUSG00000026880	0.0177005312554587	0.984354584872159	1	Stom
ENSMUSG00000035778	0.560488389786981	0.0575019569841839	1	Ggta1
ENSMUSG00000026883	0.102386686283805	0.746714447661327	1	Dab2ip
ENSMUSG00000026885	0.088701339157282	0.309282647242624	1	Ttll11
ENSMUSG00000026895	0.0225643260246205	0.985418997547881	1	Ndufa8
ENSMUSG00000026894	0.0920413406617357	0.114701866091355	1	Morn5
ENSMUSG00000026889	0.0354464818093839	0.910219542984247	1	Rbm18
ENSMUSG00000026887	0.378866875459378	0.262912004335574	1	Mrrf
ENSMUSG00000047250	-0.037613337776539	0.352782877367191	1	Ptgs1
ENSMUSG00000055088	0.0488231273889263	0.466955504350782	1	Olfr354
ENSMUSG00000009030	0.134988205003635	0.750765563724003	1	Pdcl
ENSMUSG00000075376	-0.183269619386577	0.677071695568168	1	Rc3h2
ENSMUSG00000066798	0.469135980263992	0.123940441334431	1	Zbtb6
ENSMUSG00000050714	-0.24926077082523	0.416610770321899	1	Zbtb26
ENSMUSG00000035437	-0.194646145941806	0.612079379196605	1	Rabgap1
ENSMUSG00000026915	0.107491089063506	0.900780460865361	1	Strbp
ENSMUSG00000053164	0.0440904737165008	0.588122389798426	1	Gpr21
ENSMUSG00000035403	-0.272557699140906	0.392533295387764	1	Crb2
ENSMUSG00000035392	0.299296315915603	0.372912992854489	1	Dennd1a
ENSMUSG00000000247	0.0390356663415039	0.465973249361263	1	Lhx2
ENSMUSG00000026749	-0.246278252521304	0.468351853134707	1	Nek6
ENSMUSG00000026750	0.0195526892069883	0.999946119363939	1	Psmb7
ENSMUSG00000063972	-0.196393419593452	0.602043251393079	1	Nr6a1
ENSMUSG00000046618	-0.0292146075223551	0.838843471206959	1	Olfml2a
ENSMUSG00000085755	-0.00940056188923481	0.997029389053475	1	Gm13496
ENSMUSG00000035295	-0.198361573758554	0.213176845381358	1	Wdr38
ENSMUSG00000062997	0.169818677805722	0.999044370430461	1	Rpl35
ENSMUSG00000026755	0.102402546550923	0.940613513242571	1	Arpc5l
ENSMUSG00000026754	-0.202577722010458	0.46534388552352	1	Golga1
ENSMUSG00000035236	-0.128087131727033	0.787083162271724	1	Scai
ENSMUSG00000026753	0.374568472247494	0.350555242431606	1	Ppp6c
ENSMUSG00000049252	-0.10020776383804	0.376899796068968	1	Lrp1b
ENSMUSG00000036890	0.134402872374093	0.68294759390465	1	Gtdc1
ENSMUSG00000026872	0.380755860893838	0.289893701555192	1	Zeb2
ENSMUSG00000052248	-0.128562688118295	0.686098648129463	1	Zeb2os
ENSMUSG00000052155	0.151483909036054	0.634383815159531	1	Acvr2a
ENSMUSG00000026761	0.0273851697522191	0.922948149865313	1	Orc4
ENSMUSG00000036792	0.414587779325179	0.162593708862776	1	Mbd5
ENSMUSG00000069495	-0.411986602470776	0.290893273539079	1	Epc2
ENSMUSG00000026764	0.283955062063345	0.355295838254686	1	Kif5c
ENSMUSG00000026765	0.0473594343792074	0.863108924743047	1	Lypd6b
ENSMUSG00000050447	0.555673086902643	0.0854153474778803	1	Lypd6
ENSMUSG00000026766	-0.107274973553705	0.939868225431089	1	Mmadhc
ENSMUSG00000017144	0.249361701228693	0.445584000106274	1	Rnd3
ENSMUSG00000036249	-0.0582595442347027	0.885086437262253	1	Rbm43
ENSMUSG00000026946	0.007983508371777	0.978044912552412	1	Nmi
ENSMUSG00000036202	0.329431564903939	0.464029897097357	1	Rif1
ENSMUSG00000026950	0.0149971810865716	0.594911156950641	1	Neb
ENSMUSG00000036093	0.166016049103658	0.728757941272367	1	Arl5a
ENSMUSG00000017412	0.0139040992045733	0.667962382943943	1	Cacnb4
ENSMUSG00000055371	-0.078171618309983	0.880001962152623	1	Stam2
ENSMUSG00000036053	0.228623047767383	0.361287053475038	1	Fmnl2
ENSMUSG00000061136	0.0173732036974552	0.996592127561847	1	Prpf40a
ENSMUSG00000026960	-0.140818779689374	0.834896995504944	1	Arl6ip6
ENSMUSG00000075334	0.233602443038834	0.367131283755878	1	Rprm
ENSMUSG00000060988	-0.172470834374866	0.10040857732409	1	Galnt13
ENSMUSG00000026824	0.104497091968644	0.360041911996415	1	Kcnj3
ENSMUSG00000026826	-0.213813959436972	0.453038078486126	1	Nr4a2
ENSMUSG00000026827	-0.494939152291448	0.23581801026108	1	Gpd2
ENSMUSG00000026836	0.147334568575834	0.498019117367853	1	Acvr1
ENSMUSG00000026839	-0.0212028196630141	0.998711446270008	1	Upp2
ENSMUSG00000036641	0.103857792712536	0.403356410368084	1	Ccdc148
ENSMUSG00000026991	0.0340872999102216	0.921449192742472	1	Pkp4
ENSMUSG00000026989	0.0541648134992683	0.776718782203305	1	Dapl1
ENSMUSG00000035168	-0.120311267035766	0.800649459789579	1	Tanc1
ENSMUSG00000026988	0.451485966034538	0.100926090020818	1	Wdsub1
ENSMUSG00000026987	0.320582272937031	0.388222956031393	1	Baz2b
ENSMUSG00000086603	0.0762827567617415	0.886586375287055	1	Gm13620
ENSMUSG00000026977	0.0846532884843166	0.841684660503464	1	March7
ENSMUSG00000060703	0.14895270885583	0.593429144143556	1	Cd302
ENSMUSG00000026980	-0.10672988390214	0.729826793707798	1	Ly75
ENSMUSG00000086196	0.0488231273889263	0.466955504350782	1	Gm13571
ENSMUSG00000026970	-0.0443174399481693	0.945204558695556	1	Rbms1
ENSMUSG00000064289	-0.0877699513382405	0.87737591611964	1	Tank
ENSMUSG00000026914	-0.0830711164071662	0.991052715173783	1	Psmd14
ENSMUSG00000026896	0.117207442022179	0.2581726195031	1	Ifih1
ENSMUSG00000026893	-0.114803016559018	0.452118354180091	1	Gca
ENSMUSG00000059742	-0.0612369026406631	0.71749214216894	1	Kcnh7
ENSMUSG00000075324	-0.231358425855897	0.563772194714485	1	Fign
ENSMUSG00000026888	0.0899411610784015	0.731973159454873	1	Grb14
ENSMUSG00000044647	-0.0106388951812549	0.996328014355449	1	Csrnp3
ENSMUSG00000034848	0.197738469760813	0.566458149132668	1	Ttc21b
ENSMUSG00000064329	-0.105951100726613	0.550241357666327	1	Scn1a
ENSMUSG00000034780	0.0915780371397359	0.273843870336564	1	B3galt1
ENSMUSG00000027030	0.0568093751278109	0.869826348734697	1	Stk39
ENSMUSG00000027035	0.241769906518762	0.34731526492495	1	Cers6
ENSMUSG00000005233	0.0692754072823378	0.947102929689911	1	Spc25
ENSMUSG00000005232	0.0940746455015736	0.244856305912724	1	G6pc2
ENSMUSG00000027070	0.0707325264713476	0.780438131024338	1	Lrp2
ENSMUSG00000063145	0.423680683272712	0.181946828073133	1	Bbs5
ENSMUSG00000027086	0.542157409649073	0.0788911688719167	1	Fastkd1
ENSMUSG00000042133	0.014602771967339	0.99724560287599	1	Ppig
ENSMUSG00000070883	0.158647867231041	0.559201965409149	1	Ccdc173
ENSMUSG00000027088	-0.0912750063555098	0.821303509575873	1	Phospho2
ENSMUSG00000042155	-0.262198367300475	0.547237645707163	1	Klhl23
ENSMUSG00000068882	-0.0179957631206624	0.99997299521135	1	Ssb
ENSMUSG00000051730	0.0941862663190184	0.800243164236409	1	Mettl5
ENSMUSG00000085735	-0.264125968143196	0.190617592038602	1	Mettl5os
ENSMUSG00000044308	0.461461442718736	0.16961716888743	1	Ubr3
ENSMUSG00000075304	-0.1683459798154	0.846828012036331	1	Sp5
ENSMUSG00000087264	-0.260018752365598	0.216657678864929	1	Gad1os
ENSMUSG00000086515	0.0512002325632444	0.684315221061092	1	Erich2os
ENSMUSG00000075302	0.168403808428139	0.578603173417916	1	Erich2
ENSMUSG00000070880	-0.601181354473663	0.0560871732481482	1	Gad1
ENSMUSG00000014959	0.00378549494434437	0.991086089860948	1	Gorasp2
ENSMUSG00000041997	0.0144556490441721	0.945844683389787	1	Tlk1
ENSMUSG00000041975	0.112901247282655	0.776105007802261	1	Mettl8
ENSMUSG00000041966	0.0887458572359231	0.872186855583	1	Dcaf17
ENSMUSG00000027015	0.0915780371397359	0.387705365030751	1	Cybrd1
ENSMUSG00000027012	0.0539964548565353	0.864762696991054	1	Dync1i2
ENSMUSG00000027010	0.209755884840864	0.0842291316322742	1	Slc25a12
ENSMUSG00000027018	-0.100361752647219	0.799960534318229	1	Hat1
ENSMUSG00000041921	0.0130669838149495	0.972072200064756	1	Metap1d
ENSMUSG00000041911	0.0440904737165008	0.588122389798426	1	Dlx1
ENSMUSG00000023391	-0.191930267943548	0.358490578917635	1	Dlx2
ENSMUSG00000064263	-0.128742940987349	0.31205596236306	1	Platr26
ENSMUSG00000027111	-0.532815853179085	0.115729999022306	1	Itga6
ENSMUSG00000006494	-0.334790217823151	0.352771342758498	1	Pdk1
ENSMUSG00000004085	0.411726053306561	0.162593595505583	1	Map3k20
ENSMUSG00000055612	0.215987124071383	0.858328129265496	1	Cdca7
ENSMUSG00000027109	-0.238575458441968	0.510413394771827	1	Sp3
ENSMUSG00000063714	0.324070670002837	0.3019401404955	1	Sp3os
ENSMUSG00000027108	0.0770897508332452	0.966809451805332	1	Ola1
ENSMUSG00000068859	0.0734204607885777	0.791827478998023	1	Sp9
ENSMUSG00000041777	0.36311080350139	0.317510715605614	1	Cir1
ENSMUSG00000008226	0.445035500005664	0.145139919099842	1	Scrn3
ENSMUSG00000041762	-0.0773124931768357	0.787921525258566	1	Gpr155
ENSMUSG00000075284	-0.0274166149761369	0.891737846422654	1	Wipf1
ENSMUSG00000086382	0.202717915756725	0.163875092520846	1	Chrna1os
ENSMUSG00000056486	0.525220912695466	0.115610192019745	1	Chn1
ENSMUSG00000027104	0.0155838341006879	0.952464978416764	1	Atf2
ENSMUSG00000097377	-0.142238165792588	0.247613898208177	1	Gm10822
ENSMUSG00000018770	0.0488484102928989	0.997392387474118	1	Atp5g3
ENSMUSG00000009207	0.149203291964248	0.593717565225943	1	Lnpk
ENSMUSG00000042499	0.151078556757086	0.434991846960225	1	Hoxd11
ENSMUSG00000050368	0.571326047568243	0.00390018715297727	0.420441116875219	Hoxd10
ENSMUSG00000086077	0.0390181271748539	0.472211466636948	1	Gm14396
ENSMUSG00000043342	1.6599156768445	9.85705786276574e-08	8.46779253104887e-05	Hoxd9
ENSMUSG00000052371	0.185276993832423	0.539724422717413	1	Hoxd3os1
ENSMUSG00000027102	0.715571804745735	0.0239833102505455	0.931521975795122	Hoxd8
ENSMUSG00000079277	0.0328148209982508	0.906710911954002	1	Hoxd3
ENSMUSG00000101174	0.368552942228935	0.337873621942743	1	Hoxd4
ENSMUSG00000100642	0.0531966242367239	0.531183368222814	1	Gm28230
ENSMUSG00000075277	0.145084747988784	0.662852927397371	1	Haglr
ENSMUSG00000085015	0.125600116523898	0.0773394302572368	1	Gm14424
ENSMUSG00000086559	-0.10824906509916	0.225820501804054	1	Gm14426
ENSMUSG00000042448	0.351110015138212	0.377536161948671	1	Hoxd1
ENSMUSG00000027099	0.254174080853241	0.761431367232091	1	Mtx2
ENSMUSG00000087333	0.221575397663621	0.229241211729023	1	Gm13652
ENSMUSG00000100303	0.202341763301643	0.35128129263229	1	2600014E21Rik
ENSMUSG00000059005	0.0152945132582112	0.999952938684478	1	Hnrnpa3
ENSMUSG00000015839	-0.148138359538054	0.640801509247998	1	Nfe2l2
ENSMUSG00000042410	-0.0342672582164953	0.903148136536404	1	Agps
ENSMUSG00000075273	0.308092123056836	0.150453206937777	1	Ttc30b
ENSMUSG00000075272	0.062962563704253	0.404890678297987	1	Ttc30a2
ENSMUSG00000075271	0.169774510356073	0.544596841775556	1	Ttc30a1
ENSMUSG00000075270	0.0645957726346571	0.200915635491214	1	Pde11a
ENSMUSG00000056436	0.299851631682306	0.0475431645145487	1	Cyct
ENSMUSG00000042369	-0.509441939028787	0.0289530833422893	0.958049093277868	Rbm45
ENSMUSG00000042359	-0.120535700989683	0.662706618973725	1	Osbpl6
ENSMUSG00000002731	0.396537949248089	0.363394795967186	1	Prkra
ENSMUSG00000075267	-0.17435929628434	0.221551656170817	1	Dfnb59
ENSMUSG00000002732	-0.15976012764557	0.636798895072934	1	Fkbp7
ENSMUSG00000002733	0.124964540011114	0.755943948325598	1	Plekha3
ENSMUSG00000051747	0.0789603829268511	0.0591245258983899	1	Ttn
ENSMUSG00000044033	0.178378910139919	0.106518836201122	1	Ccdc141
ENSMUSG00000042272	-0.294353303074207	0.353337527547984	1	Sestd1
ENSMUSG00000027016	-0.330533963120399	0.0135288917665402	0.722658633810202	Zfp385b
ENSMUSG00000027014	-0.144475671223481	0.742576016684874	1	Cwc22
ENSMUSG00000027011	0.14431739215684	0.958616532786046	1	Ube2e3
ENSMUSG00000027009	0.179985963889794	0.106794866827115	1	Itga4
ENSMUSG00000034701	0.0188290886115052	0.658911183312237	1	Neurod1
ENSMUSG00000027007	0.609159867889756	0.00230845477257628	0.31215438424726	Ssfa2
ENSMUSG00000059173	-0.0769402317704471	0.75678557597593	1	Pde1a
ENSMUSG00000027006	-0.155448340031469	0.747962142886193	1	Dnajc10
ENSMUSG00000027004	0.7589671643026	0.0178430853569437	0.83519364920771	Frzb
ENSMUSG00000027002	-0.183835801268045	0.773796984259603	1	Nckap1
ENSMUSG00000027001	0.0908441560109891	0.772148119566219	1	Dusp19
ENSMUSG00000026999	-0.0951183244406028	0.828317144381163	1	Nup35
ENSMUSG00000027091	0.0302417657334132	0.934007931925121	1	Zc3h15
ENSMUSG00000027087	-0.0248632940232637	0.996090106029097	1	Itgav
ENSMUSG00000048388	0.169571327103383	0.592858429073996	1	Fam171b
ENSMUSG00000059588	0.573910605911081	0.0196564502716045	0.862050449749288	Calcrl
ENSMUSG00000027082	0.129745861688237	0.49997012522857	1	Tfpi
ENSMUSG00000034101	-0.0557740428255347	0.957582041515264	1	Ctnnd1
ENSMUSG00000076437	0.117049382828313	0.998873466951981	1	Selenoh
ENSMUSG00000050043	0.380262835944906	0.311011697608747	1	Tmx2
ENSMUSG00000027080	-0.0319024906552451	0.945162960041304	1	Med19
ENSMUSG00000034075	0.138406988593447	0.707195704643786	1	Zdhhc5
ENSMUSG00000027079	0.0113391098288867	0.93931807603264	1	Clp1
ENSMUSG00000097187	-0.168965188188192	0.482378085782149	1	Gm19426
ENSMUSG00000023224	0.15896275077921	0.20679851243357	1	Serping1
ENSMUSG00000027078	0.637254484947039	0.0293662661338519	0.958049093277868	Ube2l6
ENSMUSG00000027076	0.373597690249187	0.358782344961907	1	Timm10
ENSMUSG00000027075	0.0796532412962851	0.789459030965072	1	Slc43a1
ENSMUSG00000027074	0.531900949880161	0.0740683143694563	1	Slc43a3
ENSMUSG00000027071	0.0263928890862663	0.446438451115597	1	P2rx3
ENSMUSG00000027067	0.069665829473701	0.859602388451478	1	Ssrp1
ENSMUSG00000033955	0.00968818802106357	0.830206958699535	1	Tnks1bp1
ENSMUSG00000044338	-0.537041594825296	0.0930224008597836	1	Aplnr
ENSMUSG00000085025	0.0727438113042075	0.29802198678157	1	Gm13715
ENSMUSG00000075189	0.0760515323892354	0.0710929199067658	1	Olfr1055
ENSMUSG00000059112	0.0156345236379412	0.6709252426374	1	Olfr1263
ENSMUSG00000025314	-0.0971847927775133	0.762627132623884	1	Ptprj
ENSMUSG00000051329	0.346983738824492	0.258899606200434	1	Nup160
ENSMUSG00000008200	0.660984633647455	0.0438353285013424	1	Fnbp4
ENSMUSG00000027282	0.437326826978095	0.382872320203301	1	Mtch2
ENSMUSG00000040794	-0.214715705881141	0.359908401891225	1	C1qtnf4
ENSMUSG00000005510	0.146029582750442	0.918631948043205	1	Ndufs3
ENSMUSG00000005505	-0.00104104533618732	0.982696831648778	1	Kbtbd4
ENSMUSG00000005506	-0.0749162358791661	0.849093840274407	1	Celf1
ENSMUSG00000002104	0.00488202191606783	0.699975812564231	1	Rapsn
ENSMUSG00000002102	-0.0193358408783038	0.964130580454742	1	Psmc3
ENSMUSG00000002105	-0.0346600083684516	0.943700633555193	1	Slc39a13
ENSMUSG00000002111	0.125771053372127	0.123732570862006	1	Spi1
ENSMUSG00000002100	0.0332260298220843	1	1	Mybpc3
ENSMUSG00000040687	-0.115056607202531	0.736672112606756	1	Madd
ENSMUSG00000002108	0.148113972513724	0.372353547797964	1	Nr1h3
ENSMUSG00000002103	-0.0051105638749371	0.992308172078332	1	Acp2
ENSMUSG00000002109	0.531679279892546	0.067386394878438	1	Ddb2
ENSMUSG00000097868	-0.105341673953341	0.688286933821044	1	A330069E16Rik
ENSMUSG00000027257	-0.0607772574101644	0.879151488618719	1	Pacsin3
ENSMUSG00000027255	0.158782226104236	0.689072355803199	1	Arfgap2
ENSMUSG00000040591	0.0317141495457437	0.924816406219276	1	1110051M20Rik
ENSMUSG00000027253	0.151741760624634	0.614945104694696	1	Lrp4
ENSMUSG00000040549	0.211962750061544	0.618201485007073	1	Ckap5
ENSMUSG00000075040	-0.145171114461752	0.515536283762024	1	Zfp408
ENSMUSG00000027247	-0.262212350441239	0.365106899101653	1	Arhgap1
ENSMUSG00000027244	0.00783346261695805	0.938087852802799	1	Atg13
ENSMUSG00000027243	0.311121109067296	0.274580204778723	1	Harbi1
ENSMUSG00000040506	-0.320828104415994	0.370002619760698	1	Ambra1
ENSMUSG00000027239	0.273879416634306	0.945561556843388	1	Mdk
ENSMUSG00000040479	0.0986020475050907	0.673488068116246	1	Dgkz
ENSMUSG00000027230	-0.175768007800154	0.201428029690799	1	Creb3l1
ENSMUSG00000058318	0.427687944593313	0.18476432567322	1	Phf21a
ENSMUSG00000040434	-0.10040020018172	0.784921716711772	1	Large2
ENSMUSG00000027222	0.128000250422352	0.718217977020277	1	Pex16
ENSMUSG00000027223	-0.219627339314704	0.617811564806079	1	Mapk8ip1
ENSMUSG00000068742	-0.0559532479672646	0.925572955535937	1	Cry2
ENSMUSG00000049922	-0.0815834996311491	0.664824607172913	1	Slc35c1
ENSMUSG00000027221	0.0961953409940861	0.580709011593161	1	Chst1
ENSMUSG00000027220	0.99347935871046	0.000484927653615042	0.107301264445365	Syt13
ENSMUSG00000075028	0.0138853603322492	0.910670430237494	1	Prdm11
ENSMUSG00000068735	-0.0840627948141942	0.989907602117831	1	Trp53i11
ENSMUSG00000027217	0.498213289857822	0.0625347556644397	1	Tspan18
ENSMUSG00000027215	0.187525938504479	0.537368454546499	1	Cd82
ENSMUSG00000027198	-0.084120175681333	0.813620521077577	1	Ext2
ENSMUSG00000040272	0.17454638704047	0.389441032462107	1	Accs
ENSMUSG00000087006	0.0410903486545305	0.468015085734058	1	Gm13889
ENSMUSG00000040174	0.212547513331053	0.49338757978456	1	Alkbh3
ENSMUSG00000027195	-0.171412221810194	0.816873684799956	1	Hsd17b12
ENSMUSG00000075020	0.0187334314772411	0.661720147462118	1	Mir670hg
ENSMUSG00000027194	-0.0514010908923652	0.911980022295638	1	Ttc17
ENSMUSG00000027193	0.238570324468146	0.665760367787274	1	Api5
ENSMUSG00000075014	0.0837642055010166	0.288473902870065	1	Gm10800
ENSMUSG00000027165	-0.296006719517955	0.405414677426247	1	B230118H07Rik
ENSMUSG00000027164	0.202983212807231	0.531229459287891	1	Traf6
ENSMUSG00000032841	-0.113742517461329	0.72461951045841	1	Prr5l
ENSMUSG00000027163	0.349547740910865	0.343586457445187	1	Commd9
ENSMUSG00000048058	0.0126941316860593	0.984522161446808	1	Ldlrad3
ENSMUSG00000027189	0.0615229899427543	0.849702948159478	1	Trim44
ENSMUSG00000075012	0.229314970608857	0.481425415821529	1	Fjx1
ENSMUSG00000005089	0.0114349260719047	0.991328845006915	1	Slc1a2
ENSMUSG00000005087	-0.101921436956286	0.816404760550621	1	Cd44
ENSMUSG00000010914	-0.414398372574086	0.226223096173625	1	Pdhx
ENSMUSG00000010911	0.114523749350076	0.748843485854216	1	Apip
ENSMUSG00000027187	0.209570856816526	0.582905447826109	1	Cat
ENSMUSG00000027185	0.180158614626376	0.579057353489804	1	Nat10
ENSMUSG00000027184	0.199471794297955	0.876870885324142	1	Caprin1
ENSMUSG00000032698	-0.137439835360771	0.777805533169588	1	Lmo2
ENSMUSG00000027180	-0.196459737030288	0.658458069389007	1	Fbxo3
ENSMUSG00000068686	-0.102039127493173	0.608978336245796	1	Cd59b
ENSMUSG00000032679	0.057012139142294	0.844607809283835	1	Cd59a
ENSMUSG00000027177	-0.350776893867887	0.0983556541978985	1	Hipk3
ENSMUSG00000027176	0.00862873239342952	0.970006797069592	1	Cstf3
ENSMUSG00000027175	-0.185036221982272	0.56810236467804	1	Tcp11l1
ENSMUSG00000074997	-0.133427889454431	0.299328153006698	1	Pin1rt1
ENSMUSG00000027173	0.152560650408973	0.360638928782163	1	Depdc7
ENSMUSG00000074994	0.416941510739238	0.197366643531546	1	Qser1
ENSMUSG00000027171	-0.00245091789119387	0.954593930974832	1	Prrg4
ENSMUSG00000045106	-0.147453925327771	0.199117871846976	1	Ccdc73
ENSMUSG00000027170	-0.0749349025866314	0.85172505374378	1	Eif3m
ENSMUSG00000005973	0.0726339635489235	0.835323633638723	1	Rcn1
ENSMUSG00000027168	0.186866635435186	0.419792074837974	1	Pax6
ENSMUSG00000027167	0.309019888267822	0.401983399356422	1	Elp4
ENSMUSG00000042670	0.0790041054575468	0.944456994071027	1	Immp1l
ENSMUSG00000027166	0.253989003099926	0.545775581465116	1	Dnajc24
ENSMUSG00000016386	-0.317246330024748	0.335109162211976	1	Mpped2
ENSMUSG00000027122	0.299455104962242	0.370877445576967	1	Arl14ep
ENSMUSG00000057234	-0.247785489462316	0.466757318270747	1	Mettl15
ENSMUSG00000027115	0.715856648817699	0.0302910698822949	0.962217329648023	Kif18a
ENSMUSG00000048482	-0.155959335786402	0.169454975353222	1	Bdnf
ENSMUSG00000027162	0.316765493310967	0.410261622451261	1	Lin7c
ENSMUSG00000050199	0.0822837458551453	0.676056141792246	1	Lgr4
ENSMUSG00000027160	-0.00761605930153382	0.998946137749197	1	Ccdc34
ENSMUSG00000074968	0.0764100777955711	0.396549230255871	1	Ano3
ENSMUSG00000027134	0.441512809978485	0.154387040198135	1	Lpcat4
ENSMUSG00000027133	-0.0317589160261918	0.999843109033354	1	Nop10
ENSMUSG00000027130	-0.111782334206149	0.584271198948974	1	Slc12a6
ENSMUSG00000027131	0.0530470108698492	0.881589395997374	1	Emc4
ENSMUSG00000027132	0.47298721369609	0.15318832486286	1	Katnbl1
ENSMUSG00000055943	0.0140061500151748	0.970127648885465	1	Emc7
ENSMUSG00000003604	-0.150124241720841	0.746815252856236	1	Aven
ENSMUSG00000057378	0.0446352491221258	0.587138470009801	1	Ryr3
ENSMUSG00000044042	0.336397773791855	0.125039275026085	1	Fmn1
ENSMUSG00000074934	0.0676402856808705	0.350986545908723	1	Grem1
ENSMUSG00000023236	0.164252540994076	0.504251773058257	1	Scg5
ENSMUSG00000041219	0.50403964314052	0.123635329104862	1	Arhgap11a
ENSMUSG00000068614	0.507699934901392	0.0696825762587962	1	Actc1
ENSMUSG00000040383	0.162567406078867	0.621426621843619	1	Aqr
ENSMUSG00000040321	0.28766733992077	0.370773050076067	1	Zfp770
ENSMUSG00000057147	0.229046439722046	0.442164476475977	1	Dph6
ENSMUSG00000086735	0.0374087352633762	0.603150388451363	1	Gm13977
ENSMUSG00000040282	0.370783640327342	0.259559647877801	1	BC052040
ENSMUSG00000027210	0.313269477902224	0.339224405613003	1	Meis2
ENSMUSG00000086328	-0.217102034528914	0.264949169692645	1	2700033N17Rik
ENSMUSG00000099470	0.0838850183823393	0.411463836608234	1	Gm29340
ENSMUSG00000027351	0.0591715769863229	0.863515544487616	1	Spred1
ENSMUSG00000027349	-0.545243150550498	0.107318149436195	1	Fam98b
ENSMUSG00000040152	0.0425044156700191	0.495927625805834	1	Thbs1
ENSMUSG00000027344	-0.292895300220827	0.309266075970171	1	Fsip1
ENSMUSG00000005102	0.405549505999694	0.167925340013086	1	Eif2ak4
ENSMUSG00000009549	0.15522707231275	0.943074041944083	1	Srp14
ENSMUSG00000040093	-0.0416088522334382	0.868167819627941	1	Bmf
ENSMUSG00000040084	-0.0366978242053521	0.994425651970638	1	Bub1b
ENSMUSG00000040061	-0.112054310257784	0.514857624688001	1	Plcb2
ENSMUSG00000074918	0.0666831303922699	0.735868268920941	1	Inafm2
ENSMUSG00000040035	-0.094255806379423	0.389770072805423	1	Disp2
ENSMUSG00000027331	0.107291935015417	0.764243149510741	1	Knstrn
ENSMUSG00000027332	0.045234058488464	0.900433511036799	1	Ivd
ENSMUSG00000040007	-0.43803950246571	0.104359297481042	1	Bahd1
ENSMUSG00000074916	0.4112235124234	0.156900085511773	1	Chst14
ENSMUSG00000039983	0.192580496233455	0.578101487493497	1	Ccdc32
ENSMUSG00000027324	0.00837863085258356	0.941145079109048	1	Rpusd2
ENSMUSG00000027326	0.0244355092745096	0.936770578149644	1	Knl1
ENSMUSG00000027323	-0.114271942078795	0.865970513894698	1	Rad51
ENSMUSG00000070730	0.119665902515957	0.72712905521196	1	Rmdn3
ENSMUSG00000046814	0.0517951182577759	0.451665472729494	1	Gchfr
ENSMUSG00000034278	0.445454087997007	0.185872250762084	1	Dnajc17
ENSMUSG00000068580	-0.445306500193282	0.222108907873378	1	Zfyve19
ENSMUSG00000027317	0.308942046668566	0.256600248022195	1	Ppp1r14d
ENSMUSG00000027315	0.0558190995160378	0.898304042002046	1	Spint1
ENSMUSG00000034226	-0.186418238640856	0.0721828680188386	1	Rhov
ENSMUSG00000034216	-0.130839182614141	0.745706606042192	1	Vps18
ENSMUSG00000027313	-0.134773057025471	0.5042730249307	1	Chac1
ENSMUSG00000034154	0.170836091320847	0.736129460945117	1	Ino80
ENSMUSG00000048647	-0.0745228603692001	0.324016229359554	1	Exd1
ENSMUSG00000014077	-0.00592905456833028	0.998319209212753	1	Chp1
ENSMUSG00000085438	0.00144697052685919	0.991148342848411	1	1700020I14Rik
ENSMUSG00000072980	0.45338122808227	0.188949122059982	1	Oip5
ENSMUSG00000027306	0.336962123882795	0.434688780362129	1	Nusap1
ENSMUSG00000027305	0.0221724312862265	0.943835174429147	1	Ndufaf1
ENSMUSG00000027304	0.243029314186334	0.502795633492822	1	Rtf1
ENSMUSG00000034032	-0.13270611838473	0.731028966475141	1	Rpap1
ENSMUSG00000027298	-0.283005297544069	0.45006947297183	1	Tyro3
ENSMUSG00000033943	-0.0152719856237497	0.985148240449978	1	Mga
ENSMUSG00000033902	0.0166336486659708	0.937721256942577	1	Mapkbp1
ENSMUSG00000098789	0.118327137725936	0.699373986977326	1	Jmjd7
ENSMUSG00000027293	-0.174366254966395	0.648950384997792	1	Ehd4
ENSMUSG00000070719	0.261681239654794	0.106838631420096	1	Pla2g4d
ENSMUSG00000046971	-0.0909170656582178	0.351834039634743	1	Pla2g4f
ENSMUSG00000027291	0.318260724864286	0.331078287606446	1	Vps39
ENSMUSG00000033808	0.136496589479952	0.563272442481053	1	Tmem87a
ENSMUSG00000062646	0.314516208709413	0.200898993114685	1	Ganc
ENSMUSG00000079110	0.0626358043320441	0.264966239221856	1	Capn3
ENSMUSG00000027288	0.316036883773338	0.516939562648972	1	Zfp106
ENSMUSG00000097799	0.0645897656587228	0.924965647051058	1	Gm26899
ENSMUSG00000027287	0.228908383904587	0.676056985272818	1	Snap23
ENSMUSG00000027286	-0.0309470607424176	0.994116719741852	1	Lrrc57
ENSMUSG00000027285	-0.170168087805126	0.673891403614256	1	Haus2
ENSMUSG00000033705	0.0299529952496532	0.931242758033762	1	Stard9
ENSMUSG00000027284	-0.78941762659077	0.00899717102609516	0.641314114410652	Cdan1
ENSMUSG00000090100	-0.166466222020399	0.633722281695763	1	Ttbk2
ENSMUSG00000027272	-0.222157429920924	0.57961914505772	1	Ubr1
ENSMUSG00000054484	0.0708957748378471	0.889846629915016	1	Tmem62
ENSMUSG00000023572	0.202166110274554	0.544053739206129	1	Ccndbp1
ENSMUSG00000023216	0.0307581214061267	0.633036925251041	1	Epb42
ENSMUSG00000074890	-0.133264381320902	0.696510139643013	1	Lcmt2
ENSMUSG00000027259	0.162307693026405	0.662796591298467	1	Adal
ENSMUSG00000050619	-0.0340172864694721	0.994997429693092	1	Zscan29
ENSMUSG00000027263	-0.317207524616856	0.390840300063919	1	Tubgcp4
ENSMUSG00000043909	0.121596736566843	0.717977994257874	1	Trp53bp1
ENSMUSG00000027254	-0.117415595544858	0.629448046861758	1	Map1a
ENSMUSG00000033526	-0.0442209858123307	0.962327066778989	1	Ppip5k1
ENSMUSG00000000308	-0.138231111898957	0.320381045301928	1	Ckmt1
ENSMUSG00000027248	-0.287776484022901	0.786510768600701	1	Pdia3
ENSMUSG00000027246	0.00313935026534387	1	1	Ell3
ENSMUSG00000074884	0.200558551434737	0.989026021948327	1	Serf2
ENSMUSG00000027245	0.120395988065564	0.88409527165402	1	Hypk
ENSMUSG00000048222	0.0753023742253913	0.822888820395488	1	Mfap1b
ENSMUSG00000068479	-0.0735597167993023	0.96693104287592	1	Mfap1a
ENSMUSG00000027242	-0.182494401867593	0.640461199736667	1	Wdr76
ENSMUSG00000027238	-0.138724971986862	0.480716362636592	1	Frmd5
ENSMUSG00000060227	0.0792197885974262	0.793950656464762	1	Casc4
ENSMUSG00000033411	-0.0938173054972963	0.864716553784324	1	Ctdspl2
ENSMUSG00000027236	0.179145995491526	0.829663296037311	1	Eif3j1
ENSMUSG00000033396	0.170156124783974	0.604098417863223	1	Spg11
ENSMUSG00000060802	-0.779391634862641	0.0172410889963429	0.8174963107227	B2m
ENSMUSG00000027227	0.0420136610397932	0.703653904266535	1	Sord
ENSMUSG00000033256	0.311300541531553	0.409971962565832	1	Shf
ENSMUSG00000027199	-0.135939438265222	0.764752307332757	1	Gatm
ENSMUSG00000033213	0.0677445852024263	0.369914251077232	1	AA467197
ENSMUSG00000005802	-0.342635871494154	0.0914898664840351	1	Slc30a4
ENSMUSG00000085633	-0.027702240020149	0.697321555124456	1	Bloc1s6os
ENSMUSG00000005804	0.481827853991437	0.202329643853436	1	Bloc1s6
ENSMUSG00000005803	0.391504389840367	0.0305907642747974	0.963030769580962	Sqrdl
ENSMUSG00000027200	0.211037009285148	0.364490848974417	1	Sema6d
ENSMUSG00000035183	-0.414643826428332	0.310367172089143	1	Slc24a5
ENSMUSG00000027201	-0.229572530230403	0.66911478100521	1	Myef2
ENSMUSG00000086416	0.112076560404928	0.00144093965420986	0.233816474556454	Gm14002
ENSMUSG00000027203	-0.113479484568662	0.998232033894262	1	Dut
ENSMUSG00000027204	0.235962959611598	0.236838194069007	1	Fbn1
ENSMUSG00000053615	0.0263228582450473	0.642905398960912	1	Gm9913
ENSMUSG00000068394	0.399997162394902	0.190243124145531	1	Cep152
ENSMUSG00000035109	-0.0875018494154305	0.964031658712907	1	Shc4
ENSMUSG00000091337	0.30763143584113	0.592757934785802	1	Eid1
ENSMUSG00000035093	-0.329545271389333	0.291907077155797	1	Secisbp2l
ENSMUSG00000027206	0.297149698793418	0.588694201384357	1	Cops2
ENSMUSG00000027207	0.115212245470405	0.749915583392235	1	Galk2
ENSMUSG00000023330	0.034086673864364	0.910707996410895	1	Dtwd1
ENSMUSG00000027359	0.104345948316797	0.521824088334216	1	Slc27a2
ENSMUSG00000027361	0.283657037495448	0.416259806126737	1	Gabpb1
ENSMUSG00000098024	0.0621920085399877	0.785085859846182	1	Gm27003
ENSMUSG00000027363	0.255259420965897	0.509835687366394	1	Usp8
ENSMUSG00000027364	0.0462141315802132	0.916935538930538	1	Usp50
ENSMUSG00000027365	0.0616864883626267	0.858427208159313	1	Trpm7
ENSMUSG00000027366	0.347751432393069	0.294507591740797	1	Sppl2a
ENSMUSG00000001998	0.0390722524613237	0.871445024052127	1	Ap4e1
ENSMUSG00000001999	-0.260713548289866	0.346291453530666	1	Blvra
ENSMUSG00000034906	0.129808033744203	0.690498742548962	1	Ncaph
ENSMUSG00000074825	-0.123451691156128	0.795185245734416	1	Itpripl1
ENSMUSG00000044145	0.179243336482936	0.474836002110299	1	1810024B03Rik
ENSMUSG00000003660	0.439490783549854	0.207710195925107	1	Snrnp200
ENSMUSG00000003662	-0.0825025846432926	0.8597918528402	1	Ciao1
ENSMUSG00000034850	-0.121718074386444	0.822850591726588	1	Tmem127
ENSMUSG00000027367	-0.0925142607490696	0.845056748796558	1	Stard7
ENSMUSG00000027368	-0.210257359020008	0.214470327597497	1	Dusp2
ENSMUSG00000058620	0.112283330130623	0.320068539320933	1	Adra2b
ENSMUSG00000027371	0.00300289637510984	0.977860030596846	1	Fahd2a
ENSMUSG00000079056	0.525263308480923	0.0741931046978332	1	Kcnip3
ENSMUSG00000027376	-0.0911034573064022	0.403972136007998	1	Prom2
ENSMUSG00000034800	0.080588605068266	0.672228383296499	1	Zfp661
ENSMUSG00000027374	0.179415390071128	0.777962563452807	1	Mrps5
ENSMUSG00000027375	0.0164918667691072	0.689936851660482	1	Mal
ENSMUSG00000027377	0.200897706594327	0.062521139156697	1	Mall
ENSMUSG00000027378	0.2301948207232	0.448812890603864	1	Nphp1
ENSMUSG00000051319	0.230695788137066	0.506341682400351	1	1500011K16Rik
ENSMUSG00000027379	0.0880380909000381	0.897002624567023	1	Bub1
ENSMUSG00000027380	0.125600116523898	0.0264066129698878	0.944958472583924	Acoxl
ENSMUSG00000027381	0.121408568937649	0.639795579800371	1	Bcl2l11
ENSMUSG00000014355	-0.00150476287257528	0.972573639241097	1	Anapc1
ENSMUSG00000014361	0.251009985937936	0.0736724459059497	1	Mertk
ENSMUSG00000014353	0.433833100807156	0.165893601840297	1	Tmem87b
ENSMUSG00000027386	-0.0830970924680095	0.699395454009496	1	Fbln7
ENSMUSG00000027387	0.411651889152674	0.156682643379096	1	Zc3h8
ENSMUSG00000074807	-0.22798534329108	0.490478350069926	1	Gm10762
ENSMUSG00000042851	0.299466549545978	0.0457587592482452	1	Zc3h6
ENSMUSG00000027394	0.484725413392257	0.0674324627298968	1	Ttl
ENSMUSG00000027395	0.111664169718068	0.723051529498959	1	Polr1b
ENSMUSG00000037938	0.255599853925577	0.475000426305574	1	Chchd5
ENSMUSG00000027397	0.226998608238364	0.513165993630959	1	Slc20a1
ENSMUSG00000048327	0.389600312219309	0.26592278933788	1	Ckap2l
ENSMUSG00000037902	0.220545891340497	0.402992243522787	1	Sirpa
ENSMUSG00000037885	0.0382745907265376	0.801479450917638	1	Stk35
ENSMUSG00000027401	0.151941293631938	0.525079588576125	1	Tgm3
ENSMUSG00000027404	0.183334843380134	0.994801250598972	1	Snrpb
ENSMUSG00000027405	0.118974495282762	0.983181318017613	1	Nop56
ENSMUSG00000027406	0.170673285897857	0.623038317078027	1	Idh3b
ENSMUSG00000027408	0.358670863336089	0.311441998068708	1	Cpxm1
ENSMUSG00000037773	-0.129027075503837	0.755487946790502	1	Pced1a
ENSMUSG00000027411	0.39023803312031	0.259170338588507	1	Vps16
ENSMUSG00000027303	0.213556850419189	0.50766068752769	1	Ptpra
ENSMUSG00000037740	0.148214469721753	0.770502197227994	1	Mrps26
ENSMUSG00000027300	-0.162465347309532	0.594694293835594	1	Ubox5
ENSMUSG00000079043	0.347258180718678	0.197935179604915	1	Fastkd5
ENSMUSG00000068290	-0.0613076647061491	0.993927930903496	1	Ddrgk1
ENSMUSG00000074797	0.157247509441115	0.868181613792368	1	Itpa
ENSMUSG00000027309	0.177493318700877	0.48932304649439	1	4930402H24Rik
ENSMUSG00000027312	0.0445204161186554	0.88608696386279	1	Atrn
ENSMUSG00000027316	-0.12649472180307	0.256470123498978	1	Gfra4
ENSMUSG00000027318	-0.138274309103633	0.263237870288149	1	Adam33
ENSMUSG00000027322	-0.0907146646955557	0.260232705386186	1	Siglec1
ENSMUSG00000074793	-0.281112055530714	0.446398491800819	1	Hspa12b
ENSMUSG00000027327	0.180160304477119	0.645951287912066	1	1700037H04Rik
ENSMUSG00000027329	-0.181501934690106	0.484697570976402	1	Spef1
ENSMUSG00000068267	0.41076647262232	0.212404852594224	1	Cenpb
ENSMUSG00000027330	0.555564490204177	0.0763350697826028	1	Cdc25b
ENSMUSG00000068264	-0.168205770124072	0.661916158511056	1	Ap5s1
ENSMUSG00000037523	0.0896231285449601	0.81489359823532	1	Mavs
ENSMUSG00000037514	0.112288504606846	0.777212814222124	1	Pank2
ENSMUSG00000048911	0.358557283937531	0.104866415094844	1	Rnf24
ENSMUSG00000027333	-0.233672167232911	0.538595382720766	1	Smox
ENSMUSG00000079037	0.544319249377826	0.0935736504492463	1	Prnp
ENSMUSG00000027339	0.657474039915763	0.0294837384480951	0.958049093277868	Rassf2
ENSMUSG00000027340	0.186109082686972	0.463890458047517	1	Slc23a2
ENSMUSG00000027341	0.251783693067316	0.525113530126582	1	Tmem230
ENSMUSG00000027342	-0.318471233473133	0.371967027883858	1	Pcna
ENSMUSG00000087377	-0.329841315275285	0.297962770419314	1	AV099323
ENSMUSG00000058793	0.351482155230269	0.26330724680008	1	Cds2
ENSMUSG00000050558	0.306472232059225	0.0196378129493673	0.862050449749288	Prokr2
ENSMUSG00000027346	0.0564838785378741	0.790642937835015	1	Gpcpd1
ENSMUSG00000044991	0.0119216861714449	0.928603899015001	1	1110034G24Rik
ENSMUSG00000037376	0.15901832975155	0.82600866729298	1	Trmt6
ENSMUSG00000027353	0.058944384105915	0.856773853381415	1	Mcm8
ENSMUSG00000027357	0.398855746756526	0.29206284282646	1	Crls1
ENSMUSG00000043110	-0.2722811437709	0.419874333408375	1	Lrrn4
ENSMUSG00000027356	-0.217349892050285	0.108311295109372	1	Fermt1
ENSMUSG00000027358	0.0707579612625945	0.661628589001255	1	Bmp2
ENSMUSG00000034723	-0.14278373126101	0.671211373359834	1	Tmx4
ENSMUSG00000051177	-0.284587860948493	0.0128060803450849	0.713816783815342	Plcb1
ENSMUSG00000084762	-0.202698640734451	0.448213231421676	1	Platr3
ENSMUSG00000039943	0.161335424500581	0.609238790222454	1	Plcb4
ENSMUSG00000027270	-0.128509004785417	0.234523255291564	1	Lamp5
ENSMUSG00000027273	-0.00358540832937204	0.899927747616932	1	Snap25
ENSMUSG00000027274	0.0391588221968159	0.899719396579664	1	Mkks
ENSMUSG00000027281	0.151037839663537	0.582129546077184	1	Slx4ip
ENSMUSG00000027276	-0.121651360076198	0.745565504708247	1	Jag1
ENSMUSG00000062098	0.0747335357711255	0.761572139452083	1	Btbd3
ENSMUSG00000039092	0.0694365990091083	0.618932487832355	1	Sptlc3
ENSMUSG00000074766	0.055022567056864	0.817640658708964	1	Ism1
ENSMUSG00000039033	-0.296632940599976	0.465790983645767	1	Tasp1
ENSMUSG00000045624	0.00594221126698098	0.987636085255121	1	Esf1
ENSMUSG00000027384	0.100109778640869	0.734391117572991	1	Ndufaf5
ENSMUSG00000068205	0.0153738054187972	0.950365002549131	1	Macrod2
ENSMUSG00000051379	-0.227064417657559	0.418164782620269	1	Flrt3
ENSMUSG00000038844	0.117196528737511	0.636522607452292	1	Kif16b
ENSMUSG00000008333	0.0158204363600103	0.961757351775266	1	Snrpb2
ENSMUSG00000086171	-0.132666776584223	0.634959690786659	1	Pcsk2os1
ENSMUSG00000027419	-0.0907146646955557	0.159933430647317	1	Pcsk2
ENSMUSG00000027420	-0.0266859601389844	0.895903423175141	1	Bfsp1
ENSMUSG00000015932	0.067534427416546	0.987459032671307	1	Dstn
ENSMUSG00000027422	-0.122044779753215	0.858640758409935	1	Rrbp1
ENSMUSG00000027423	-0.0730125297725231	0.98844686243706	1	Snx5
ENSMUSG00000027424	0.312256843179317	0.414005338810251	1	Mgme1
ENSMUSG00000037279	-0.0554070202686851	0.719918162082995	1	Ovol2
ENSMUSG00000027425	0.196389260282516	0.524701900924122	1	Csrp2bp
ENSMUSG00000037259	0.0587048754598607	0.375113649797867	1	Dzank1
ENSMUSG00000027427	0.45498361555158	0.160229841149436	1	Polr3f
ENSMUSG00000027428	0.14248100158369	0.666000642844264	1	Rbbp9
ENSMUSG00000027429	-0.186250733539857	0.702110603127451	1	Sec23b
ENSMUSG00000074754	0.125777098504821	0.639895589985361	1	Smim26
ENSMUSG00000027430	-0.459006199804147	0.210385858331348	1	Dtd1
ENSMUSG00000001768	0.0974073270922629	0.554373170267438	1	Rin2
ENSMUSG00000002728	0.154364298315629	0.858724796663293	1	Naa20
ENSMUSG00000001767	-0.112200032434105	0.828168548954485	1	Crnkl1
ENSMUSG00000068154	0.146135125888994	0.0404748148236144	1	Insm1
ENSMUSG00000037110	0.206361388041839	0.431090783767047	1	Ralgapa2
ENSMUSG00000074749	0.239696776739705	0.473180500451146	1	Kiz
ENSMUSG00000027433	-0.0981730740679686	0.804706164631089	1	Xrn2
ENSMUSG00000037025	-0.202358837160986	0.507047742000078	1	Foxa2
ENSMUSG00000027435	-0.0347953383722253	0.669287778817295	1	Cd93
ENSMUSG00000036992	0.182784101392285	0.86805411548775	1	Nxt1
ENSMUSG00000027439	-0.210012982656115	0.535861918929772	1	Gzf1
ENSMUSG00000027438	0.221673584931656	0.470074708749261	1	Napb
ENSMUSG00000027447	-0.0772887335486766	0.952342913848276	1	Cst3
ENSMUSG00000074736	0.111430273781875	0.571517997557138	1	Syndig1
ENSMUSG00000068134	0.698894450860349	0.0211796754040067	0.894961694118884	Zfp120
ENSMUSG00000079009	-0.0156146973641296	0.520983855853299	1	Gm14139
ENSMUSG00000060336	0.164573517903815	0.587799296393775	1	Zfp937
ENSMUSG00000074735	-0.0171847760527736	0.933293611585223	1	Gm21994
ENSMUSG00000068130	0.186254675625227	0.51738281579349	1	Zfp442
ENSMUSG00000074731	-0.0883860643767678	0.38544127749878	1	Zfp345
ENSMUSG00000033096	-0.0982357074944657	0.771918226588344	1	Apmap
ENSMUSG00000086563	-0.228540964947856	0.0478511087812389	1	Platr15
ENSMUSG00000033068	-0.318995574725449	0.339740956169061	1	Entpd6
ENSMUSG00000033059	-0.0808372019789974	0.836872988661769	1	Pygb
ENSMUSG00000032046	0.0386360178392082	0.918735102100193	1	Abhd12
ENSMUSG00000027454	0.0826778534652054	0.871856471896315	1	Gins1
ENSMUSG00000068115	0.300907916093599	0.353710700076426	1	Ninl
ENSMUSG00000053916	0.0149971810865716	0.594911156950641	1	Nanp
ENSMUSG00000027455	0.0499845867613169	0.980188905108003	1	Nsfl1c
ENSMUSG00000087433	-0.213928423693453	0.401135235073134	1	Gm14167
ENSMUSG00000032966	-0.0148844395924834	0.999923045242736	1	Fkbp1a
ENSMUSG00000027456	-0.286943484987434	0.257762438538977	1	Sdcbp2
ENSMUSG00000027457	-0.203602207215148	0.571856615181001	1	Snph
ENSMUSG00000044364	-0.100737912846858	0.653226838723433	1	Tmem74b
ENSMUSG00000032869	0.189727507797796	0.56942920280719	1	Psmf1
ENSMUSG00000032852	0.197396587811403	0.182470242082721	1	Rspo4
ENSMUSG00000027459	0.306333747599819	0.316143536523359	1	Fam110a
ENSMUSG00000032802	-0.191442711662021	0.067708852094946	1	Srxn1
ENSMUSG00000068079	-0.497217412798977	0.055121566107586	1	Tcf15
ENSMUSG00000074698	-0.21578921410427	0.677168766402697	1	Csnk2a1
ENSMUSG00000027465	-0.343485555342331	0.306792721043986	1	Tbc1d20
ENSMUSG00000027466	-0.227817141019795	0.57885832594213	1	Rbck1
ENSMUSG00000032715	-0.153742219180507	0.658241777859893	1	Trib3
ENSMUSG00000051817	-0.109080628726973	0.813962861099132	1	Sox12
ENSMUSG00000074682	0.29876378646245	0.497667794631863	1	Zcchc3
ENSMUSG00000000359	0.0809498667279345	0.149668814768052	1	Rem1
ENSMUSG00000019188	-1.525675513439	7.30864901341448e-09	8.70571408222365e-06	H13
ENSMUSG00000042814	0.925215795997622	0.00149377936601079	0.239726965507929	Mcts2
ENSMUSG00000042745	-0.071505167662129	0.933822035796272	1	Id1
ENSMUSG00000009876	0.302328220136025	0.451798401895684	1	Cox4i2
ENSMUSG00000007659	0.348442439297934	0.30025261069076	1	Bcl2l1
ENSMUSG00000027469	0.285556398722292	0.626758276479919	1	Tpx2
ENSMUSG00000074673	0.0544858459739606	0.598689296928336	1	Ttll9
ENSMUSG00000027472	-0.0987789283850432	0.86296654005863	1	Pdrg1
ENSMUSG00000003283	-0.0422079228921446	0.858845819792239	1	Hck
ENSMUSG00000068040	0.476650978761191	0.170157131959165	1	Tm9sf4
ENSMUSG00000074671	0.274431990002232	0.405276676758304	1	Tspyl3
ENSMUSG00000051413	0.0200567677958821	0.961542610578756	1	Plagl2
ENSMUSG00000046020	-0.159830339883735	0.621171402988643	1	Pofut1
ENSMUSG00000027475	0.521811584836818	0.0868188975691009	1	Kif3b
ENSMUSG00000042548	0.064195882105588	0.90052204350954	1	Asxl1
ENSMUSG00000061411	0.325138199111482	0.270381429988825	1	Nol4l
ENSMUSG00000056941	-0.17544410568134	0.725537676663454	1	Commd7
ENSMUSG00000079000	-0.128742940987349	0.208662122687687	1	Dnmt3bos
ENSMUSG00000027478	0.534160344451127	0.150237951317746	1	Dnmt3b
ENSMUSG00000027479	-0.152726387982434	0.970939479665456	1	Mapre1
ENSMUSG00000074665	-0.0267871301939219	0.588167508480438	1	Bpifb4
ENSMUSG00000038572	0.065287248321776	0.698962461113049	1	Bpifb5
ENSMUSG00000027487	-0.0322814459159666	0.996936383863174	1	Cdk5rap1
ENSMUSG00000027488	-0.112459754175487	0.600473386359284	1	Snta1
ENSMUSG00000038533	0.260991029966865	0.406169057160166	1	Cbfa2t2
ENSMUSG00000027489	0.0952885873877238	0.739492478469902	1	Necab3
ENSMUSG00000038523	-0.047888979311168	0.991753034789986	1	1700003F12Rik
ENSMUSG00000027490	-0.286877298542089	0.4514534842776	1	E2f1
ENSMUSG00000000876	-0.261326176392242	0.46206799947959	1	Pxmp4
ENSMUSG00000059842	0.178485170052624	0.0857149912332362	1	Zfp341
ENSMUSG00000038467	-0.210352190529195	0.779200763687371	1	Chmp4b
ENSMUSG00000098640	0.0905244028665529	0.373874912392349	1	Gm14214
ENSMUSG00000027593	0.00944352936500504	0.980422447024522	1	Raly
ENSMUSG00000074656	0.218895590777268	0.564949184306232	1	Eif2s2
ENSMUSG00000084897	0.30415123213312	0.0392593257597599	1	Gm14226
ENSMUSG00000027597	0.252740861730761	0.523990131059115	1	Ahcy
ENSMUSG00000027598	-0.272379313126985	0.491502845101016	1	Itch
ENSMUSG00000047459	0.14523852451919	0.98443399842488	1	Dynlrb1
ENSMUSG00000027602	0.0833433481496058	0.859441669201882	1	Map1lc3a
ENSMUSG00000038383	-0.25823413293537	0.451973956162935	1	Pigu
ENSMUSG00000038375	-0.11478155005969	0.679315613294662	1	Trp53inp2
ENSMUSG00000038369	0.225744732914825	0.463114887718551	1	Ncoa6
ENSMUSG00000027603	-0.144127396659687	0.485690563266652	1	Ggt7
ENSMUSG00000027605	-0.125045415505607	0.607232218508788	1	Acss2
ENSMUSG00000027610	0.336532073107633	0.26844539167165	1	Gss
ENSMUSG00000038324	0.00141083184372951	0.983168598862043	1	Trpc4ap
ENSMUSG00000038312	0.13722229286696	0.716941711300439	1	Edem2
ENSMUSG00000027611	0.154330358962696	0.447301777617441	1	Procr
ENSMUSG00000074649	-0.0976087420463581	0.822774430459414	1	BC029722
ENSMUSG00000027613	0.149307346666641	0.965840307000821	1	Eif6
ENSMUSG00000086754	-0.0527929328545574	0.559926548105856	1	Gm16098
ENSMUSG00000005882	-0.0140747333772906	0.985954832895565	1	Uqcc1
ENSMUSG00000038241	0.0418443784682034	0.953060711864682	1	Cep250
ENSMUSG00000074646	-0.0943465200506552	0.120655609053942	1	6430550D23Rik
ENSMUSG00000005881	-0.0584779063424083	0.961125631886062	1	Ergic3
ENSMUSG00000038180	-0.212938792277609	0.569579493424661	1	Spag4
ENSMUSG00000089824	0.366804900632217	0.264013376798268	1	Rbm12
ENSMUSG00000027618	0.333377821607777	0.34186073211762	1	Nfs1
ENSMUSG00000067847	-0.188179137934368	0.837577423770558	1	Romo1
ENSMUSG00000027620	0.0770785262080192	0.998481141500325	1	Rbm39
ENSMUSG00000038116	0.0729360205477189	0.878584457138417	1	Phf20
ENSMUSG00000046229	-0.439783474016587	0.249584071696176	1	Scand1
ENSMUSG00000038085	-0.174738825331969	0.24789780302112	1	Cnbd2
ENSMUSG00000102869	-0.039334306065927	0.934515509079692	1	2900097C17Rik
ENSMUSG00000027624	0.110454653529469	0.307808365649588	1	Epb41l1
ENSMUSG00000027628	0.0904745955768345	0.761073541600055	1	Aar2
ENSMUSG00000061689	-0.0278563443558018	0.994147934709209	1	Dlgap4
ENSMUSG00000067818	0.788418765683262	0.0136932544503229	0.722658633810202	Myl9
ENSMUSG00000087179	0.0565123030338284	0.492174675744806	1	Gm14230
ENSMUSG00000062175	0.342973425353849	0.315756457806017	1	Tgif2
ENSMUSG00000074629	0.0896691691868066	0.537981858246365	1	4930518I15Rik
ENSMUSG00000027637	0.00938525851704053	0.999698110818258	1	1110008F13Rik
ENSMUSG00000027636	-0.000448579642116756	0.940695101070869	1	Sla2
ENSMUSG00000027634	-0.307140592123618	0.408410006738539	1	Ndrg3
ENSMUSG00000027635	0.0699295224748039	0.813547543880594	1	Dsn1
ENSMUSG00000055485	0.200440498174904	0.581455643217091	1	Soga1
ENSMUSG00000027639	-0.124514421209406	0.745633187847408	1	Samhd1
ENSMUSG00000027641	0.433957981998851	0.186575570589009	1	Rbl1
ENSMUSG00000074627	-0.124811462577983	0.211077933768136	1	Mroh8
ENSMUSG00000027642	0.0712037600642193	0.980850629204249	1	Rpn2
ENSMUSG00000063019	0.176189409933016	0.687027467313654	1	Manbal
ENSMUSG00000027646	0.164830092570575	0.662924786124518	1	Src
ENSMUSG00000067787	-0.0175261567469932	0.949113296076519	1	Blcap
ENSMUSG00000087547	0.066636207910957	0.939940577153048	1	Platr27
ENSMUSG00000027649	0.201429320436148	0.560695807461375	1	Ctnnbl1
ENSMUSG00000037843	-0.0488758611292296	0.973460110315341	1	Vstm2l
ENSMUSG00000027650	0.278387832849796	0.365255496880691	1	Tti1
ENSMUSG00000027651	0.276936169397695	0.412216907764376	1	Rprd1b
ENSMUSG00000037820	-0.0550158712242158	0.854412332536813	1	Tgm2
ENSMUSG00000037813	0.0674829705178285	0.654358548667847	1	D630003M21Rik
ENSMUSG00000078957	0.119012655608352	0.305023849826424	1	1700060C20Rik
ENSMUSG00000016024	-0.182459647101439	0.372615304292641	1	Lbp
ENSMUSG00000044349	0.178738059554183	0.652515707700399	1	Snhg11
ENSMUSG00000027652	0.458699175805488	0.0790661516690525	1	Ralgapb
ENSMUSG00000037771	0.124203816451764	0.303211480660449	1	Slc32a1
ENSMUSG00000037761	0.0900135821439865	0.790222537680775	1	Actr5
ENSMUSG00000037754	0.0488231273889263	0.570066221856025	1	Ppp1r16b
ENSMUSG00000027654	0.513593155057813	0.106566846439781	1	Fam83d
ENSMUSG00000027655	0.309952698710381	0.294728767828771	1	Dhx35
ENSMUSG00000074622	-0.306520873968678	0.221104408546437	1	Mafb
ENSMUSG00000070544	0.0390591053882024	0.996327959071329	1	Top1
ENSMUSG00000016933	0.279603825410298	0.377615955970245	1	Plcg1
ENSMUSG00000035877	-0.0128685371720668	0.94569565150156	1	Zhx3
ENSMUSG00000085303	-0.094255806379423	0.278571540460136	1	Gm16751
ENSMUSG00000027412	-0.127043872260613	0.706705894224239	1	Lpin3
ENSMUSG00000057133	-0.0799317221016849	0.864395549927647	1	Chd6
ENSMUSG00000109780	0.0490496714529524	0.793479789844797	1	Gm45447
ENSMUSG00000053141	0.108271502021817	0.27702643561239	1	Ptprt
ENSMUSG00000016921	0.00634539246528128	0.999905635319152	1	Srsf6
ENSMUSG00000035576	-0.154344593403372	0.0960753232102856	1	L3mbtl1
ENSMUSG00000017858	0.150640924017824	0.682956502477511	1	Ift52
ENSMUSG00000017861	-0.427434871727795	0.204763037416789	1	Mybl2
ENSMUSG00000070708	0.113704228374803	0.572001174372347	1	Gtsf1l
ENSMUSG00000086152	-0.0329126569308225	0.625892897740904	1	Gm11454
ENSMUSG00000074607	0.0178268106511645	0.966424467860106	1	Tox2
ENSMUSG00000017817	0.105603026537099	0.229588277082153	1	Jph2
ENSMUSG00000035399	-0.23498759290157	0.626031099528232	1	Oser1
ENSMUSG00000099632	0.234492542015964	0.445140976551308	1	2900093K20Rik
ENSMUSG00000017943	-0.479230396666927	0.0688772181110478	1	Gdap1l1
ENSMUSG00000048486	0.259427919967489	0.37483660637129	1	Fitm2
ENSMUSG00000017950	0.0189276790293095	1	1	Hnf4a
ENSMUSG00000017679	0.0774902400939593	0.762221796186082	1	Ttpal
ENSMUSG00000017707	0.430201179702992	0.208390676948006	1	Serinc3
ENSMUSG00000035268	0.0201594873617249	0.946206007137946	1	Pkig
ENSMUSG00000017697	-0.221380984007889	0.461442195224754	1	Ada
ENSMUSG00000035226	-0.255006999270138	0.140841588935815	1	Rims4
ENSMUSG00000018326	0.0446340318876418	0.996481003891391	1	Ywhab
ENSMUSG00000054582	-0.086179422525936	0.754673244559154	1	Pabpc1l
ENSMUSG00000018322	0.05764545311879	0.890968756207732	1	Tomm34
ENSMUSG00000018209	-0.0292314923929981	0.972078219311114	1	Stk4
ENSMUSG00000040164	0.0644916724724544	0.317777154361986	1	Kcns1
ENSMUSG00000017002	0.208340692449825	0.591906456276941	1	Slpi
ENSMUSG00000016995	-0.110369374297156	0.392054377128864	1	Matn4
ENSMUSG00000017009	-0.29092467865553	0.355679720777282	1	Sdc4
ENSMUSG00000045503	-0.0793511309961907	0.881283547255573	1	Sys1
ENSMUSG00000017734	0.0697579001730428	0.406324277431623	1	Dbndd2
ENSMUSG00000017721	0.0457589739931903	0.914888508703302	1	Pigt
ENSMUSG00000017723	-0.641947547749946	0.0660344118858913	1	Wfdc2
ENSMUSG00000017733	0.125600116523898	0.0264066129698878	0.944958472583924	Eppin
ENSMUSG00000067704	0.0575732768276512	0.413148268259844	1	Wfdc13
ENSMUSG00000076434	0.0697579001730428	0.519237606376001	1	Wfdc3
ENSMUSG00000017299	-0.175797242134081	0.704924411035255	1	Dnttip1
ENSMUSG00000086453	0.068177083932959	0.271817111585427	1	Gm11457
ENSMUSG00000001403	0.510345505493637	0.10874549042492	1	Ube2c
ENSMUSG00000017300	-0.217349892050285	0.108311295109372	1	Tnnc2
ENSMUSG00000050373	0.0483428593584414	0.910812283351454	1	Snx21
ENSMUSG00000017307	-0.250036248534618	0.464634439740497	1	Acot8
ENSMUSG00000045822	-0.486712751822516	0.149188507912798	1	Zswim3
ENSMUSG00000017764	0.46063068206271	0.15686122695024	1	Zswim1
ENSMUSG00000039873	0.454546510060244	0.00927364383926042	0.641934076352918	Neurl2
ENSMUSG00000017760	0.445074017787198	0.201920065715974	1	Ctsa
ENSMUSG00000017754	0.491126208525545	0.121007090937731	1	Pltp
ENSMUSG00000039849	0.409006956672373	0.255593701191359	1	Pcif1
ENSMUSG00000039834	0.370234286055035	0.129149099350254	1	Zfp335
ENSMUSG00000085436	-0.349169761944122	0.307733561479959	1	Zfp335os
ENSMUSG00000017737	-0.0421471479175652	0.732378027966684	1	Mmp9
ENSMUSG00000017740	-0.0329126569308225	0.625892897740904	1	Slc12a5
ENSMUSG00000039804	-0.31700112476654	0.361017372453479	1	Ncoa5
ENSMUSG00000017652	-0.167016709970934	0.447544739051234	1	Cd40
ENSMUSG00000017664	0.313600834780096	0.29549255948547	1	Slc35c2
ENSMUSG00000017670	0.285737139724843	0.37766795754906	1	Elmo2
ENSMUSG00000056824	0.124815319897781	0.262102987196253	1	Zfp663
ENSMUSG00000017667	0.101312496738336	0.697003181931491	1	Zfp334
ENSMUSG00000039725	-0.00385090837896183	0.989131063967184	1	Trp53rka
ENSMUSG00000017897	0.0512814963423761	0.7847756351047	1	Eya2
ENSMUSG00000039671	0.30933258757252	0.490249513083007	1	Zmynd8
ENSMUSG00000027678	0.0118013287523782	0.93269616029072	1	Ncoa3
ENSMUSG00000006800	-0.0495695243617496	0.962544446356017	1	Sulf2
ENSMUSG00000085129	0.215672949353599	0.085102048952192	1	5031425F14Rik
ENSMUSG00000039621	0.0921462421973787	0.704359822664651	1	Prex1
ENSMUSG00000042854	-0.0580187483917157	0.83766651953204	1	Trp53rkb
ENSMUSG00000074582	-0.113995278659696	0.813924213248904	1	Arfgef2
ENSMUSG00000002718	-0.0763094084899055	0.927708235488513	1	Cse1l
ENSMUSG00000039536	0.643700634925668	0.0540036797865847	1	Stau1
ENSMUSG00000017999	-0.0387436781990455	0.930272842813632	1	Ddx27
ENSMUSG00000039501	-0.023972886266951	0.844519219131063	1	Znfx1
ENSMUSG00000050556	-0.627767463265185	0.00826451377842839	0.612664767615067	Kcnb1
ENSMUSG00000017969	-0.0444209854719132	0.90886597812844	1	Ptgis
ENSMUSG00000017929	0.0694206806087455	0.67635517359722	1	B4galt5
ENSMUSG00000039463	-0.392877879681833	0.243077634454877	1	Slc9a8
ENSMUSG00000047030	0.594011612567369	0.0505297824778447	1	Spata2
ENSMUSG00000006418	0.0175508454000374	0.955503311880386	1	Rnf114
ENSMUSG00000042821	-0.779580196034053	0.00777933370052534	0.594813556871582	Snai1
ENSMUSG00000078923	-0.567126700105983	0.0431625517081531	1	Ube2v1
ENSMUSG00000090213	-0.145291315062133	0.801277673368713	1	Tmem189
ENSMUSG00000056501	-0.385296042400829	0.189519776643999	1	Cebpb
ENSMUSG00000087624	0.138211822432196	0.188645022304707	1	9230111E07Rik
ENSMUSG00000027540	0.0186626339099621	0.949631793707368	1	Ptpn1
ENSMUSG00000074577	0.114132990674327	0.189665389026718	1	Fam65c
ENSMUSG00000044641	0.0880025492329013	0.708300324647569	1	Pard6b
ENSMUSG00000051149	0.514917062247293	0.0190315235249869	0.846342500122362	Adnp
ENSMUSG00000078919	0.395172557697727	0.220415007785884	1	Dpm1
ENSMUSG00000074576	0.423744135836614	0.147381740336673	1	Mocs3
ENSMUSG00000074575	0.142257722179974	0.514863142834367	1	Kcng1
ENSMUSG00000027544	0.115015464996592	0.226518683544065	1	Nfatc2
ENSMUSG00000027546	0.055547518666396	0.772369414063378	1	Atp9a
ENSMUSG00000027547	0.410956954574478	0.375727619704163	1	Sall4
ENSMUSG00000027551	0.0178823625658126	0.932354973672794	1	Zfp64
ENSMUSG00000052368	-0.0857825390717684	0.407797337757451	1	Gm9873
ENSMUSG00000047907	0.406980433716673	0.116376473372958	1	Tshz2
ENSMUSG00000052056	0.0600370427676865	0.837348721147649	1	Zfp217
ENSMUSG00000013523	0.064828994677454	0.754760221275314	1	Bcas1
ENSMUSG00000038567	0.0118598204123838	1	1	Cyp24a1
ENSMUSG00000052033	0.260633656664587	0.821014568635589	1	Pfdn4
ENSMUSG00000085158	0.0940746455015736	0.353468099160495	1	Gm14264
ENSMUSG00000027560	0.167879896804022	0.129562234417218	1	Dok5
ENSMUSG00000067578	0.163673943020673	0.212812955695021	1	Cbln4
ENSMUSG00000027495	0.26667554245542	0.403633422221071	1	Fam210b
ENSMUSG00000027496	0.0984082887544332	0.917833100977248	1	Aurka
ENSMUSG00000027498	0.603344896262028	0.0708858862051083	1	Cstf1
ENSMUSG00000027502	-0.0953396728999567	0.871488199757553	1	Rtfdc1
ENSMUSG00000028640	-0.568892323765557	0.02593331209249	0.944958472583924	Tfap2c
ENSMUSG00000008999	0.545028847407145	0.0768983560049507	1	Bmp7
ENSMUSG00000005883	0.00488202191606783	0.614320942378438	1	Spo11
ENSMUSG00000027509	0.102769300852806	0.777600055888469	1	Rae1
ENSMUSG00000027510	0.0586377590189823	0.8601496632615	1	Rbm38
ENSMUSG00000087442	0.157347824413212	0.0925078321882059	1	Gm14453
ENSMUSG00000027519	0.236959109448177	0.463936136000314	1	Rab22a
ENSMUSG00000054455	0.21763577586776	0.665485544119049	1	Vapb
ENSMUSG00000027522	0.356292590778157	0.340340145737527	1	Stx16
ENSMUSG00000039263	0.145003737437133	0.649715391597436	1	Npepl1
ENSMUSG00000086537	-0.0373643211194913	0.970968184900359	1	Nespas
ENSMUSG00000027523	-0.179683670128878	0.647385434074276	1	Gnas
ENSMUSG00000090625	0.409072885446255	0.211945824452555	1	Gm20721
ENSMUSG00000016253	0.31731261137397	0.499639462552256	1	Nelfcd
ENSMUSG00000016256	0.22628013319776	0.602601898448799	1	Ctsz
ENSMUSG00000016252	0.189624191293919	0.613580705312824	1	Atp5e
ENSMUSG00000016257	-0.0957280078583308	0.876524524015868	1	Prelid3b
ENSMUSG00000027524	-0.121229471070567	0.356629466607837	1	Edn3
ENSMUSG00000090093	0.0996833424201445	0.273268333738197	1	Gm14399
ENSMUSG00000078902	-0.0129137725082203	0.896318409625225	1	Gm14443
ENSMUSG00000078903	0.0933647456279933	0.39064576143556	1	Gm14391
ENSMUSG00000078899	0.206492842043324	0.421080279294924	1	Gm4631
ENSMUSG00000078898	0.245715384560531	0.303087501723324	1	Zfp968
ENSMUSG00000078887	0.0761343631214568	0.779335368976298	1	Gm6710
ENSMUSG00000078879	0.0940746455015736	0.353468099160495	1	Zfp973
ENSMUSG00000078878	-0.217059156013589	0.614061550681173	1	Gm14305
ENSMUSG00000078877	0.564421208931267	0.0717507425475808	1	Gm14295
ENSMUSG00000074527	-0.371862131444382	0.265018896894328	1	Gm14296
ENSMUSG00000078875	0.00178434720531906	0.965076392543286	1	Gm14419
ENSMUSG00000078872	-0.124811462577983	0.119885793646599	1	Gm14401
ENSMUSG00000078870	-0.0801522792552695	0.445090576716513	1	Gm14410
ENSMUSG00000078867	-0.263125600812195	0.378878847894716	1	Gm14418
ENSMUSG00000094786	-0.334429117685128	0.159965908163231	1	Gm14403
ENSMUSG00000078864	-0.0663707884411016	0.705863189008667	1	Gm14322
ENSMUSG00000095362	0.131888912037833	0.169822256381013	1	Gm14325
ENSMUSG00000074529	0.0785195791994808	0.337839560601709	1	Zfp972
ENSMUSG00000078862	-0.186240494326841	0.447695866950605	1	Gm14326
ENSMUSG00000074519	0.11040217426029	0.341504948349177	1	Zfp971
ENSMUSG00000078861	0.195021443759173	0.5407467299712	1	Zfp931
ENSMUSG00000027525	0.151970594536346	0.25672804141453	1	Phactr3
ENSMUSG00000049999	-0.0692357254168712	0.29414828762435	1	Ppp1r3d
ENSMUSG00000070476	0.14123494536794	0.248953771693686	1	Fam217b
ENSMUSG00000000305	-0.433289462713994	0.136729639845757	1	Cdh4
ENSMUSG00000039117	0.42158001134579	0.162426495012573	1	Taf4
ENSMUSG00000039108	-0.0497262991075457	0.976963813146208	1	Lsm14b
ENSMUSG00000027566	0.129907924615978	0.999058459848835	1	Psma7
ENSMUSG00000039086	0.197582612705498	0.504699987438183	1	Ss18l1
ENSMUSG00000039069	-0.0263135644263958	0.991649609655502	1	Mtg2
ENSMUSG00000039050	-0.236890596511363	0.474037347821388	1	Osbpl2
ENSMUSG00000039041	0.161098157648919	0.884927819075149	1	Adrm1
ENSMUSG00000015647	0.0531262684230897	0.849482619619905	1	Lama5
ENSMUSG00000039001	-0.0715042929322188	0.99999999999992	1	Rps21
ENSMUSG00000038990	-0.0271697398737637	0.981524678312798	1	Cables2
ENSMUSG00000015627	0.11555618984564	0.460614633542174	1	Gata5
ENSMUSG00000084843	-0.583916972972271	0.0285089778549504	0.958049093277868	B230312C02Rik
ENSMUSG00000038963	-0.112719652672293	0.246911936596916	1	Slco4a1
ENSMUSG00000027569	0.376906811903605	0.245621952650296	1	Mrgbp
ENSMUSG00000049401	-0.390104293675839	0.360253550460686	1	Ogfr
ENSMUSG00000027570	-0.102211025038885	0.697965322924806	1	Col9a3
ENSMUSG00000038932	-0.215046809111238	0.506327007057698	1	Tcfl5
ENSMUSG00000038914	0.361308841197464	0.249852759628811	1	Dido1
ENSMUSG00000027573	-0.0255324372555334	0.957957400550791	1	Gid8
ENSMUSG00000086166	-0.208102634831841	0.0616450299794678	1	Gm14342
ENSMUSG00000098051	0.0362766162484855	0.891586984201396	1	Gm27032
ENSMUSG00000038848	0.0236538350271971	0.961455190200356	1	Ythdf1
ENSMUSG00000027574	0.196732754200282	0.249545533129481	1	Nkain4
ENSMUSG00000027575	0.194535289269533	0.529825681253024	1	Arfgap1
ENSMUSG00000027577	0.0756144996856534	0.340547416905841	1	Chrna4
ENSMUSG00000016346	0.0769547530788677	0.99989514048512	1	Kcnq2
ENSMUSG00000016344	0.00396333517732668	0.996961552506983	1	Ppdpf
ENSMUSG00000027579	-0.0252501188548117	0.953504890333998	1	Srms
ENSMUSG00000027580	-0.0885203096846832	0.587271234321045	1	Helz2
ENSMUSG00000038705	0.0824335995740601	0.706780408877803	1	Gmeb2
ENSMUSG00000027581	-0.498232643712064	0.111427888640389	1	Stmn3
ENSMUSG00000038685	0.0519326898820219	0.802934079287725	1	Rtel1
ENSMUSG00000038671	0.608117149084959	0.0748111286015492	1	Arfrp1
ENSMUSG00000027582	0.391130185843147	0.268878092057079	1	Zgpat
ENSMUSG00000027583	-0.287776124120087	0.410471512273387	1	Zbtb46
ENSMUSG00000000827	0.242031430756763	0.723038081901935	1	Tpd52l2
ENSMUSG00000000826	0.0320651701075341	0.925301788376922	1	Dnajc5
ENSMUSG00000089917	0.650300026320367	0.0421668493605029	1	Uckl1
ENSMUSG00000010492	0.0697579001730428	0.406324277431623	1	Uckl1os
ENSMUSG00000000823	0.121968266238922	0.576613063282197	1	Zfp512b
ENSMUSG00000002455	0.448478700959188	0.182982784971899	1	Prpf6
ENSMUSG00000038605	0.0449753499783266	0.809513027002369	1	Samd10
ENSMUSG00000108976	0.0630139749554683	0.370337160119196	1	Gm29797
ENSMUSG00000059540	0.0156357914074702	0.753050823120212	1	Tcea2
ENSMUSG00000002458	0.363896436666227	0.335704562754869	1	Rgs19
ENSMUSG00000027589	0.196483672400399	0.491789082245444	1	Pcmtd2
ENSMUSG00000038628	0.300675828265674	0.641837983007664	1	Polr3k
ENSMUSG00000073295	-0.0863468537415602	0.871205683414828	1	Nudt11
ENSMUSG00000073294	-0.117323042542194	0.243234786779313	1	AU022751
ENSMUSG00000073293	0.283995337369911	0.331767588952425	1	Nudt10
ENSMUSG00000068270	0.132104122168569	0.716599028415589	1	Shroom4
ENSMUSG00000062393	0.0208512673142691	0.881356963387527	1	Dgkk
ENSMUSG00000004317	-0.188489486520625	0.635044740691422	1	Clcn5
ENSMUSG00000046269	-0.295542074492792	0.131359517315095	1	Usp27x
ENSMUSG00000039556	0.0354442631107415	0.889794737778208	1	Ppp1r3f
ENSMUSG00000039545	0.232494166474112	0.146627869621877	1	Ppp1r3fos
ENSMUSG00000031143	0.00687393268230664	0.971101580863582	1	Ccdc22
ENSMUSG00000031142	0.0921116609928299	0.702434684466374	1	Cacna1f
ENSMUSG00000031144	0.133699263652842	0.437774343744436	1	Syp
ENSMUSG00000031145	0.289209984162375	0.0862467005557113	1	Prickle3
ENSMUSG00000031146	0.40638690744197	0.388813211502164	1	Plp2
ENSMUSG00000031148	-0.0857920950309707	0.784917428443429	1	Gpkow
ENSMUSG00000039382	-0.380553703352649	0.284112326612343	1	Wdr45
ENSMUSG00000031149	0.491341257163197	0.168546592502369	1	Praf2
ENSMUSG00000031150	-0.189918002833058	0.472783312134181	1	Ccdc120
ENSMUSG00000000134	0.281718987960634	0.364893170925446	1	Tfe3
ENSMUSG00000031153	0.52235977219162	0.105582382077253	1	Gripap1
ENSMUSG00000009731	0.142909762522354	0.237203536196746	1	Kcnd1
ENSMUSG00000031154	0.318842375387272	0.414619644353539	1	Otud5
ENSMUSG00000031155	-0.0250072488046944	0.9266128901356	1	Pim2
ENSMUSG00000031156	-0.134617690587344	0.749312664363351	1	Slc35a2
ENSMUSG00000031157	0.262428143540776	0.522983729663101	1	Pqbp1
ENSMUSG00000031158	0.229750054040449	0.703245602451088	1	Timm17b
ENSMUSG00000039278	-0.155112095891567	0.557415990962395	1	Pcsk1n
ENSMUSG00000031160	0.0421751370900708	0.753540181817323	1	Eras
[truncated: 12,605 more rows]
