# Supplementary material for: Diverse Routes toward Early Somites in the Mouse Embryo
Source: Dev Cell. 2021 Jan 11;56(1):141–153.e6. doi: 10.1016/j.devcel.2020.11.013 (PMC7808755; doi:10.1016/j.devcel.2020.11.013)
Supplement: Table S6. Transcriptional Effects of T Knockout at E7.5, Related to Figure 6 — Differential expression analysis results comparing tdTom+ versus tdTom− cells within the E7.5 cell subsets biased toward Anterior somitic tissues, Posterior somitic tissues and NMP T−/− chimeras and WT control chimeras. [file mmc7.csv]

	mgi	AntFate_T_chimera p-value	AntFate_T_chimera adjusted p-value	AntFate_T_chimera log2(FC(tdTom+_vs_tdTom-))	AntFate_WT_chimera p-value	AntFate_WT_chimera adjusted p-value	AntFate_WT_chimera log2(FC(tdTom+_vs_tdTom-))	PostFate_T_chimera p-value	PostFate_T_chimera adjusted p-value	PostFate_T_chimera log2(FC(tdTom+_vs_tdTom-))	PostFate_WT_chimera p-value	PostFate_WT_chimera adjusted p-value	PostFate_WT_chimera log2(FC(tdTom+_vs_tdTom-))	nmpFate_T_chimera p-value	nmpFate_T_chimera adjusted p-value	nmpFate_T_chimera log2(FC(tdTom+_vs_tdTom-))	nmpFate_WT_chimera p-value	nmpFate_WT_chimera adjusted p-value	nmpFate_WT_chimera log2(FC(tdTom+_vs_tdTom-))
1	0610005C13Rik	0.319227586534321	1	0.00882290248171863	1	1	0	0.898982885898099	1	-0.00164457244436735	0.163789060298923	1	0.0050628927992941	0.414559043287452	1	-0.00894349509283648	0.270500825150494	1	0.0067958701512681
2	0610006L08Rik	1	1	0	1	1	0	1	1	0	1	1	0	1	1	0	1	1	0
3	0610007P14Rik	0.558076907828159	1	0.0806162960010219	0.487502555696719	1	-0.0839209515919603	0.533223533156889	1	0.0509876243399179	0.0643854295612679	1	-0.150036376340955	0.593819851518361	1	0.0376363991683997	0.00804751231085818	0.496904360779258	0.169846828929973
4	0610009B22Rik	0.814162348733277	1	-0.0295666895493447	0.553096071288865	1	-0.0762042192072363	0.207188678204407	1	0.0948827408598956	0.373020649508018	1	0.0693340322788265	0.318987821097482	1	0.069706515340797	0.656084368639754	1	-0.0266307492494005
5	0610009O20Rik	0.562426060096439	1	-0.0715886932109995	0.344105702270555	1	-0.115982537021417	0.993502722789479	1	-0.000633418077560566	0.0205848903202756	1	0.152469184986025	0.814528903177368	1	0.016761992157321	0.208839538964098	1	0.0675857928916437
6	0610010F05Rik	0.187300680780855	1	-0.0889765682967597	0.00704499767969353	1	0.170478963681541	0.196441749564973	1	-0.0591233517290222	0.243724232855625	1	-0.0486844479194002	0.161581727002983	1	-0.0671133080060761	0.729374570373835	1	-0.0135037990519371
7	0610010K14Rik	0.134835045821168	1	-0.183485782754358	0.0333675962638372	1	-0.272778724868499	0.158462051012436	1	-0.110736419942632	0.411917947374296	1	-0.0643642886784772	0.0161574017307562	0.413093709354134	-0.173860789595439	0.220581421866049	1	-0.075867410828125
8	0610012D04Rik	1	1	0	1	1	0	1	1	0	1	1	0	1	1	0	1	1	0
9	0610012G03Rik	0.291586187693174	1	0.113116124451015	0.709866267460155	1	-0.0368244479239963	0.00232661846995457	0.12550529999189	0.218183606626617	0.566499310055965	1	0.044630813879954	0.0109872267372944	0.32786908722749	0.163865653761883	0.955286230835274	1	0.00329156376882889
10	0610025J13Rik	1	1	0	1	1	0	0.318391586326468	1	0.00271232980014869	1	1	0	0.600567261285534	1	-0.00301079196752528	0.989922225631345	1	3.77838912302008e-05
11	0610030E20Rik	0.394809526289969	1	0.0817315485905149	0.0149280687883974	1	0.213625641980533	0.00620616464452971	0.238642054940555	-0.191736946209264	0.424379886654968	1	0.0463282466453807	0.485159042685567	1	-0.039432191269519	0.843676784832088	1	0.0079651112069184
12	0610031O16Rik	1	1	0	1	1	0	1	1	0	1	1	0	1	1	0	1	1	0
13	0610033M10Rik	1	1	0	1	1	0	0.318389975202737	1	0.00581800754436606	1	1	0	0.318069312413625	1	0.00382018316192368	1	1	0
14	0610037L13Rik	0.259644747113942	1	0.138108762264948	0.364386481842367	1	-0.129633092906815	0.533734237824381	1	-0.049107528987169	0.822047544849387	1	-0.0166339421761265	0.752884825968868	1	0.0237379840165013	0.415311766438703	1	-0.0478344506032518
15	0610038B21Rik	0.809954466585563	1	-0.00735849096062953	0.738704222594125	1	-0.00969508767394073	0.0567560935325437	0.77534194008071	0.034730425508609	0.130226539977618	1	-0.0187203399775059	0.553808249087029	1	0.00906651396051807	0.632666843267429	1	-0.00453132849109766
16	0610039K10Rik	0.163999845397822	1	0.0130130811626008	0.321464483542354	1	-0.014964545599023	0.318390492738625	1	0.00396161290530795	0.882217626631035	1	-0.000892858608420676	0.318069995723918	1	0.00285929244444087	0.318159153543175	1	-0.0037914439644418
17	0610040B10Rik	0.409599944981411	1	-0.0500448499416897	0.577063048497223	1	0.0229447241314884	0.751545980977961	1	0.00900719213581476	0.0175980183102435	1	0.0376837502033665	0.588454021732916	1	0.0104619535156598	0.456543253873411	1	-0.015481450108657
18	0610040F04Rik	1	1	0	1	1	0	1	1	0	1	1	0	0.569702705677056	1	-0.00501614786770974	0.31785198952567	1	0.00171170481238628
19	0610040J01Rik	0.596166179934624	1	0.0188848732172802	0.275166985035552	1	0.0326208280937463	0.855076171321161	1	-0.00451145545820626	0.553009006134801	1	-0.0157164293007696	0.148224802333638	1	-0.0451756170431796	0.716900370474758	1	-0.00747942570375429
20	0610043K17Rik	1	1	0	1	1	0	0.31884947533565	1	-0.00710876319090021	1	1	0	0.16801014871882	1	0.00609580711236911	0.317850548442565	1	0.00242521289364627
21	1010001B22Rik	0.159075173310128	1	-0.0242435478325742	0.630971371186633	1	-0.0110482676029936	0.126380918830012	1	-0.0177627778169972	0.938666019820824	1	0.0007086730997665	0.467060448436189	1	0.00578802209787671	0.384752157676339	1	-0.00440073124787809
22	1010001N08Rik	0.463775368815642	1	-0.0470242031395806	0.69387476224442	1	-0.0168416390659374	0.315286506331032	1	0.0301348772594757	0.978840392598637	1	0.000236420483287473	0.820609355117859	1	0.00229121351767572	0.159709276277484	1	-0.00610842479281898
23	1110002E22Rik	1	1	0	1	1	0	1	1	0	1	1	0	1	1	0	0.318159812947118	1	-0.00227460797680244
24	1110002J07Rik	1	1	0	1	1	0	0.808140290592635	1	0.0022241156893196	0.958746806581699	1	0.000416132620848604	0.705109263955039	1	0.00269217096012345	0.859547553203213	1	0.00128818481027242
25	1110002L01Rik	0.560082223215711	1	-0.060515213272621	0.0292064683709407	1	0.163411473273129	0.283853688961392	1	-0.0710181341713448	0.760675007710187	1	0.0131558013381628	0.0891295924738207	0.894711580752939	-0.0975751067972516	0.110282961264449	1	0.0511837336631263
26	1110002O04Rik	1	1	0	1	1	0	1	1	0	1	1	0	1	1	0	1	1	0
27	1110004E09Rik	0.82409683275553	1	0.0283999338787653	0.0450484526757565	1	0.250984622669956	1.74465458553612e-05	0.00267631830769767	0.357961523703378	0.000526926978146659	0.182583297498277	0.265359013762646	0.0234251650668678	0.511446543153787	0.16649884214881	0.342252135068195	1	0.0582342464220926
28	1110004F10Rik	0.227596478273129	1	0.122697772403187	0.0959161196293345	1	0.187770090492884	0.159561981743833	1	-0.0772431978276114	0.807830906335451	1	-0.0144666561475786	0.389113865886891	1	-0.0412550990365554	0.382946896221796	1	0.036315759642191
29	1110006O24Rik	0.512127136840749	1	-0.0243605647278982	0.291780620151674	1	-0.0331603802675671	0.572016098506205	1	0.0142256653079749	0.0386166048955642	1	-0.0422546429648957	0.852922718271637	1	-0.00398138871769198	0.897813174277764	1	0.00187374991775462
30	1110008E08Rik	1	1	0	1	1	0	1	1	0	1	1	0	1	1	0	1	1	0
31	1110008F13Rik	0.788376171389318	1	-0.0203770094617766	0.335560727484319	1	0.107545103521537	0.886987272444007	1	0.0071597810536117	0.127815434717631	1	-0.0842928996031289	0.393502575742257	1	0.0410318471461864	0.917157550162227	1	0.00408742479996249
32	1110008L16Rik	0.135640525467159	1	-0.142115976614646	0.917908991880885	1	-0.00950471018883775	0.170488744243782	1	0.0931493093630313	0.557069478599788	1	0.030276152609968	0.211376939796346	1	-0.0798417663651456	0.0962752147683817	1	-0.0764231117714307
33	1110008P14Rik	0.961749482324022	1	0.0056055020192517	0.0405611672454137	1	-0.240080139339822	0.416028076792891	1	-0.0651983458837975	0.038987578192072	1	-0.139094676639005	0.229700767820823	1	-0.0880219521099324	0.014212809961274	0.63812483504482	-0.133457852879904
34	1110012L19Rik	0.627243833032115	1	0.0531078907999265	0.277827914260996	1	-0.1294654347861	0.515682114409165	1	-0.0502703440907559	0.0133942703040741	1	0.174861105990835	0.326841870910937	1	-0.0804704922228352	0.829512873324232	1	-0.0125125936043469
35	1110015O18Rik	1	1	0	1	1	0	1	1	0	1	1	0	0.318069949010075	1	0.00290327044694418	0.318159577627037	1	-0.00258950903607173
36	1110017D15Rik	0.319227596189561	1	0.00873748934976284	0.168317521403772	1	-0.0324578678789761	0.442101288952681	1	0.00967909249315461	0.594871471360658	1	-0.00696532571969686	0.748169937131473	1	0.00578754116018204	0.638737449216293	1	0.00645375542991432
37	1110019D14Rik	0.657345902692077	1	0.0267071430360427	0.492087642437509	1	-0.0409759579612442	0.552674015431594	1	-0.0290057629178303	0.176991103408205	1	-0.053500811645453	0.0809450543940483	0.894238015690747	0.0808029330989581	0.719102184416042	1	-0.012342135429649
38	1110020A21Rik	0.653665101760132	1	0.0140394047121301	0.979234744035312	1	-0.000502010227298049	0.855296868511143	1	0.00582200260235639	0.969744064004618	1	-0.000539389005196653	0.0130714448038687	0.366106400136307	0.0704554491120229	0.156506534501556	1	-0.0201862754445563
39	1110025L11Rik	1	1	0	1	1	0	1	1	0	1	1	0	1	1	0	1	1	0
40	1110028F18Rik	1	1	0	1	1	0	1	1	0	1	1	0	1	1	0	1	1	0
41	1110032A03Rik	0.279034640992319	1	-0.116888707231978	0.362941005051414	1	0.0758048414624449	0.29843745909454	1	-0.0740785478797267	0.0878299342142424	1	-0.0985539531535633	0.897803490998686	1	0.00793843476369804	0.393191352314417	1	-0.037746080363552
42	1110032F04Rik	0.172119475936151	1	0.0456661892086685	0.191496206391731	1	-0.0401687741693337	0.581992335506503	1	0.0140532213579447	0.0768176993061453	1	-0.0363550707195974	0.239480051528889	1	0.034937995657316	0.448097308682259	1	0.016301251014058
43	1110034G24Rik	0.0800681031805598	1	-0.183007671584069	0.076336983410816	1	-0.164861752198327	0.0196210562652315	0.471102704681348	-0.152704486475248	0.402481905645971	1	0.0418261740933552	0.426778004943952	1	-0.0434068451373636	0.375174207250471	1	-0.0317989421773796
44	1110035H17Rik	0.501846692907364	1	-0.0174955139753017	0.791831950328663	1	-0.00632012845058706	0.746145928590932	1	-0.00804036499897115	0.37534629624854	1	0.0108870083153371	0.0983920251478205	0.921598487035703	0.0347273910858135	0.847935881362251	1	-0.002293115896666
45	1110036E04Rik	1	1	0	1	1	0	1	1	0	1	1	0	1	1	0	1	1	0
46	1110037F02Rik	0.905813817765727	1	-0.0124118445664869	0.28261795889506	1	0.0978887651209244	0.109198696496666	0.988392503969359	-0.112555588263413	0.160378436497011	1	0.0736066234559059	0.196799207356955	1	0.077644597608337	0.694634526153391	1	0.0155826661242574
47	1110038F14Rik	0.77661107213633	1	-0.0359924003814802	0.659079955016281	1	0.0585677549916035	0.472048590052729	1	-0.0627684923509662	0.437239441497503	1	-0.0611038686346583	0.937454278655867	1	0.00587116290832146	0.091786592872944	1	-0.100648145659919
48	1110046J04Rik	0.209766478619952	1	0.0261490507106423	0.0521181931873294	1	0.0358218169226118	0.549440675969505	1	-0.0155445381246804	0.639234751350466	1	-0.00566208214124441	0.732601721968862	1	-0.00694620189700224	0.471827070618591	1	-0.00985603302094509
49	1110051M20Rik	0.878667933104538	1	-0.014579307919414	0.736241182077838	1	-0.0303770631345845	0.744343263922061	1	0.023026386781552	0.411803120211675	1	-0.0462440267980528	0.0148352895387886	0.397556661149784	-0.154175151354238	0.383964952493921	1	0.0400192797839442
50	1110057P08Rik	1	1	0	1	1	0	1	1	0	1	1	0	1	1	0	1	1	0
51	1110059E24Rik	0.0485100897910406	1	-0.23906431840647	0.837096769351892	1	-0.0263557538187076	0.42765500815874	1	-0.0626692078251678	0.158109508746559	1	-0.110765306579812	0.657294905357411	1	-0.0316432011043917	0.299249113859975	1	-0.0604435573443991
52	1110059G10Rik	0.979489245118607	1	0.00264279332186756	0.947480802548933	1	0.00651250261238923	0.875104863408371	1	0.0113605962760838	0.864535087017085	1	0.0111121317299723	0.00286221151523341	0.145597091119464	-0.200240507185846	0.651194882410348	1	0.0223476247861424
53	1110065P20Rik	0.105010018931401	1	-0.200057051969257	0.0492549163673564	1	-0.234769779477506	0.147106086555475	1	0.123195815990557	0.690029235388865	1	-0.0299101124776097	0.406281199272456	1	-0.0618580772739279	0.327226739557592	1	0.0569696879616527
54	1190002N15Rik	0.337237589532702	1	0.0900226269169736	0.444083097957901	1	-0.070163865113523	0.180501931481988	1	-0.0797904801403694	0.045157336062531	1	-0.110332497435659	0.197734802261564	1	-0.104779035264474	0.229294017333528	1	0.0721715375153134
55	1190003K10Rik	1	1	0	1	1	0	1	1	0	1	1	0	1	1	0	1	1	0
56	1190005I06Rik	0.166107619933214	1	-0.0771625930051896	0.978698872137252	1	-0.00111191438971157	0.015459183518074	0.412317770668275	-0.092099777773682	0.561161916560701	1	0.0173760276011003	0.876451409760171	1	0.00615341567497552	0.790980995816661	1	-0.00646833310974115
57	1190007I07Rik	0.0124757277086991	0.706938639699914	-0.335610006565482	0.0609884879230493	1	-0.229775007497756	0.000576813741286779	0.0450633822867892	-0.285722987870231	0.00905678018316495	0.92891312942011	-0.184404377316031	0.845060007277668	1	0.0152019340177045	0.896380597856366	1	0.0075723115496078
58	1190028D05Rik	1	1	0	1	1	0	1	1	0	1	1	0	1	1	0	1	1	0
59	1200007C13Rik	1	1	0	1	1	0	1	1	0	1	1	0	1	1	0	1	1	0
60	1300002E11Rik	0.0125828416165646	0.707256553688316	0.238353201018413	0.264553066402635	1	-0.101747514091117	0.187433546751854	1	-0.0923403583149018	0.302601338095436	1	0.0486617740590485	0.885231772754112	1	0.00819125348986399	0.0690556519139235	1	-0.0788147853727351
61	1300017J02Rik	0.321261069560339	1	-0.011865560457078	0.173115152791726	1	0.022876977982528	0.565907649008763	1	0.00456125901969898	0.104082974734162	1	0.012941587374783	0.905723924322067	1	-0.000520870386094046	0.874169099881764	1	-0.000558604793700429
62	1500002C15Rik	0.241051972658875	1	-0.0353873035803313	0.319677466297638	1	0.00876953556633447	0.693664397254222	1	-0.00807037661033851	0.815923922692593	1	-0.00136341434865458	0.109813163564398	0.964257928622094	0.0153233149406126	0.827523525049981	1	0.00150949265259957
63	1500009C09Rik	1	1	0	1	1	0	1	1	0	1	1	0	1	1	0	0.31815929132502	1	-0.0032373634115615
64	1500009L16Rik	0.127311671287634	1	-0.158367314507036	0.399264873180988	1	0.0994108159591564	0.166179879962189	1	-0.115496708600303	0.867064644897514	1	0.0125586115679832	0.231709960272533	1	0.0873569833611234	0.322114988352181	1	0.0551116706181059
65	1500011B03Rik	0.313802560090749	1	0.119467788771088	0.61847703784392	1	-0.0551479337173679	0.000169323105110739	0.0169628347443082	0.293213022888828	0.624523725216753	1	-0.033434254283835	0.0961787381260192	0.912540401549548	0.123052145107104	0.568583342667413	1	0.0314729814491863
66	1500011K16Rik	0.975727608378792	1	0.00332501690976228	0.158265537797461	1	0.119455255364216	0.736671258448503	1	0.0227317923303157	0.962309400237287	1	-0.00212632591724793	0.703274809958349	1	0.024113078730297	0.0588719643128782	1	0.085098566421728
67	1500015A07Rik	0.402838181884533	1	0.0661169539968411	0.608229141942735	1	0.034620850002471	0.219614840456211	1	0.0633964523649735	0.0075788509030857	0.851984334536577	0.0917165117699281	0.443027334639982	1	0.0360939181837555	0.724346918387762	1	0.00942615450995943
68	1500015L24Rik	1	1	0	1	1	0	1	1	0	1	1	0	1	1	0	1	1	0
69	1500015O10Rik	0.255234256643801	1	0.022658318933123	0.714527437567705	1	-0.00974499169928218	0.770951016168565	1	-0.00677005215057304	0.0965755417802676	1	0.0100494140247934	0.0502295920266285	0.730573913066809	0.0254203883463995	0.0751050384643488	1	-0.0179959788100952
70	1500035N22Rik	1	1	0	1	1	0	1	1	0	1	1	0	1	1	0	1	1	0
71	1520401A03Rik	1	1	0	1	1	0	1	1	0	1	1	0	0.284211781621465	1	-0.00924627824365418	0.317850236382901	1	0.00274277086342196
72	1600002D24Rik	1	1	0	1	1	0	1	1	0	1	1	0	1	1	0	1	1	0
73	1600002H07Rik	0.790622637957042	1	0.0261809087867897	0.474720337912465	1	0.060883191042651	0.0546570612061259	0.75874345114996	-0.13093301115746	0.517649466280323	1	-0.0309435460447113	0.0312367467428804	0.592443814013536	-0.133559701322689	0.226473324230534	1	0.0446495369664678
74	1600002K03Rik	0.625340522804718	1	-0.05186724126904	0.686084901642013	1	0.0337904043857556	0.645415928002418	1	0.0336362402212048	0.662107965253157	1	0.0207088362068215	0.585882904419064	1	-0.0329389820132234	0.242822176292301	1	0.0435830263455634
75	1600010M07Rik	1	1	0	1	1	0	1	1	0	1	1	0	1	1	0	1	1	0
76	1600012H06Rik	0.0439770474444071	1	0.22566124791259	0.254942822198947	1	0.105909537745531	0.587877256832528	1	-0.0392481405946531	0.706542825064925	1	-0.0222448212539357	0.404854193315155	1	0.0562909557503322	0.756505866295498	1	-0.0140942027750423
77	1600012P17Rik	1	1	0	1	1	0	1	1	0	1	1	0	1	1	0	1	1	0
78	1600014C10Rik	0.968985616774363	1	0.00241068120249235	0.836401293416243	1	-0.0144374211271996	0.259156572416085	1	0.0540439178157936	0.886668675833684	1	-0.00484461499148588	0.469243779952468	1	0.027030549301465	0.709342391441599	1	-0.00957603210759379
79	1600014C23Rik	0.319227317989084	1	0.0131006375335134	1	1	0	0.0844174589019414	0.901925613497355	0.0144303975974238	0.904223491899519	1	-0.000960503288089832	0.490126658270081	1	0.00682543021993722	0.224608848040871	1	0.00691056383854852
80	1600015I10Rik	1	1	0	1	1	0	1	1	0	1	1	0	1	1	0	1	1	0
81	1600019K03Rik	1	1	0	1	1	0	1	1	0	1	1	0	1	1	0	1	1	0
82	1600020E01Rik	0.0638242535765323	1	-0.142362894626016	0.0537547397896036	1	-0.142916949031929	0.161698801121643	1	-0.0784873912357915	0.654404679532092	1	-0.0182191936602198	0.680376334435816	1	-0.0196833260706387	0.305940776127776	1	-0.0349578280339643
83	1600025M17Rik	1	1	0	1	1	0	1	1	0	1	1	0	1	1	0	1	1	0
84	1600027J07Rik	1	1	0	1	1	0	0.318849431751401	1	-0.00798841954124793	1	1	0	1	1	0	1	1	0
85	1700001C02Rik	1	1	0	1	1	0	1	1	0	1	1	0	0.318596056933849	1	-0.00637130793545093	1	1	0
86	1700001C19Rik	0.159070065528359	1	-0.0241012081210132	1	1	0	0.800845995763586	1	-0.00267524339025898	0.905123195317416	1	-0.000777699648942284	0.894776141794557	1	-0.00126891868133316	1	1	0
87	1700001D01Rik	1	1	0	1	1	0	1	1	0	1	1	0	1	1	0	1	1	0
88	1700001F09Rik	1	1	0	1	1	0	1	1	0	1	1	0	1	1	0	1	1	0
89	1700001G01Rik	1	1	0	1	1	0	1	1	0	1	1	0	1	1	0	1	1	0
90	1700001J03Rik	1	1	0	1	1	0	1	1	0	1	1	0	1	1	0	1	1	0
91	1700001J04Rik	1	1	0	1	1	0	1	1	0	1	1	0	1	1	0	1	1	0
92	1700001K19Rik	1	1	0	1	1	0	1	1	0	1	1	0	1	1	0	1	1	0
93	1700001L05Rik	0.736313231188437	1	-0.0054395485984681	1	1	0	0.921686572626527	1	0.00111621506789399	0.553572926520831	1	0.00608979522733938	0.346103842032684	1	-0.00652755491040424	0.293380455052508	1	-0.00590988446632051
94	1700001L19Rik	0.397239877363497	1	-0.024685489682528	1	1	0	0.961288514240126	1	0.000743993029230016	0.763381431911923	1	0.00344696999631752	0.827656211602128	1	-0.00326153224267035	0.990787825435035	1	-0.000119150462954267
95	1700001N15Rik	1	1	0	1	1	0	1	1	0	1	1	0	1	1	0	1	1	0
96	1700001O22Rik	0.159711295655694	1	0.0144754648736678	1	1	0	0.678047572601594	1	-0.00404198701522836	0.160308300566737	1	-0.0125065865162216	0.706345587560866	1	0.00282129933572974	0.847479302687583	1	-0.00095824449758263
97	1700001P01Rik	1	1	0	1	1	0	1	1	0	1	1	0	0.161546911737305	1	0.00616993136967143	0.317851066102402	1	0.0020781618823263
98	1700003C15Rik	1	1	0	1	1	0	1	1	0	1	1	0	1	1	0	1	1	0
99	1700003E16Rik	1	1	0	1	1	0	1	1	0	0.318775383860355	1	-0.00377308591244127	0.483000801653639	1	0.00470837471059733	0.877226871622777	1	-0.000510930881643703
100	1700003E24Rik	1	1	0	1	1	0	1	1	0	1	1	0	1	1	0	0.317850259851253	1	0.00271443877364943
101	1700003F12Rik	0.837370501500743	1	0.0103518006030565	0.376188047022308	1	0.0348989510382874	0.800583525912869	1	-0.0100229141608051	0.552508396423991	1	0.0143702079049056	0.280738759878211	1	-0.0406065264118551	0.532444764876918	1	-0.014045720769229
102	1700003G13Rik	1	1	0	1	1	0	1	1	0	1	1	0	1	1	0	1	1	0
103	1700003H04Rik	1	1	0	1	1	0	1	1	0	1	1	0	1	1	0	1	1	0
104	1700003I16Rik	1	1	0	1	1	0	1	1	0	1	1	0	1	1	0	1	1	0
105	1700003I22Rik	1	1	0	1	1	0	1	1	0	1	1	0	1	1	0	1	1	0
106	1700003L19Rik	1	1	0	1	1	0	1	1	0	1	1	0	1	1	0	1	1	0
107	1700003M07Rik	1	1	0	1	1	0	0.157862374401962	1	0.00753753614953636	1	1	0	0.633030608553492	1	-0.0061933374227193	0.181017918987324	1	-0.0122046733581172
108	1700003P14Rik	1	1	0	1	1	0	1	1	0	1	1	0	1	1	0	1	1	0
109	1700006A11Rik	1	1	0	1	1	0	1	1	0	1	1	0	1	1	0	1	1	0
110	1700006E09Rik	1	1	0	1	1	0	1	1	0	1	1	0	1	1	0	1	1	0
111	1700006F04Rik	1	1	0	1	1	0	1	1	0	1	1	0	1	1	0	1	1	0
112	1700006H21Rik	1	1	0	1	1	0	1	1	0	1	1	0	1	1	0	1	1	0
113	1700006J14Rik	0.845955915424748	1	-0.00363412100289632	1	1	0	0.577496098766243	1	0.00453333989652102	0.198905832622337	1	0.00705528677073827	0.268733300648109	1	0.00825654736548216	0.166348094855123	1	0.0039303712381224
114	1700007B14Rik	0.321261014159031	1	-0.0156715782799978	1	1	0	1	1	0	1	1	0	1	1	0	1	1	0
115	1700007F19Rik	1	1	0	1	1	0	1	1	0	1	1	0	1	1	0	1	1	0
116	1700007G11Rik	0.512638058063909	1	-0.0268769955121589	0.573472126431373	1	-0.0241603797039193	0.79356875121122	1	0.00777546488567447	0.556336697175876	1	-0.00963739981178374	0.241283504021218	1	-0.0366108891549592	0.408321432432837	1	0.0120633431491187
117	1700007K09Rik	1	1	0	1	1	0	1	1	0	1	1	0	0.318069416311407	1	0.00361075307356823	1	1	0
118	1700007K13Rik	0.530289914334623	1	0.0236305770615052	0.910910490328685	1	-0.00270302675483915	0.0267736955448337	0.544271084146835	0.0666920956941169	0.150929207065849	1	0.0288576530837016	0.179186561927311	1	0.0522679642438464	0.124735866148685	1	0.0395958277890349
119	1700007L15Rik	0.736642222124425	1	-0.0281377601906838	0.370570305247824	1	0.0533205280287742	0.223166615170113	1	-0.0641147524671239	0.0355127888040227	1	-0.094625426039835	0.298753479806055	1	-0.0519972467294141	0.739814721155064	1	0.0106645480774067
120	1700007M16Rik	1	1	0	1	1	0	1	1	0	1	1	0	1	1	0	1	1	0
121	1700007P06Rik	1	1	0	1	1	0	1	1	0	1	1	0	1	1	0	1	1	0
122	1700008B11Rik	1	1	0	1	1	0	1	1	0	1	1	0	1	1	0	1	1	0
123	1700008J07Rik	0.0419586958462283	1	0.16143535336681	0.969417484689539	1	0.00293488992476079	0.955291689877287	1	-0.00316324732654649	0.283318437375184	1	0.0469840326646229	0.235658083609034	1	-0.0589601388735382	0.224748259727375	1	-0.0409370202817189
124	1700008K24Rik	1	1	0	1	1	0	1	1	0	1	1	0	1	1	0	1	1	0
125	1700008N11Rik	1	1	0	1	1	0	1	1	0	1	1	0	1	1	0	1	1	0
126	1700008O03Rik	0.319228042391436	1	0.0063548487878436	0.158362194863995	1	0.0152722634693406	0.954919254764751	1	0.000776581039512128	0.770178044326542	1	-0.00418248879895217	0.639136568303809	1	-0.0110895652242474	0.810643186117278	1	-0.00418038004548604
127	1700008P02Rik	1	1	0	1	1	0	1	1	0	1	1	0	1	1	0	1	1	0
128	1700009C05Rik	1	1	0	1	1	0	1	1	0	1	1	0	1	1	0	0.318159192613478	1	-0.00360620455878764
129	1700009J07Rik	1	1	0	1	1	0	1	1	0	1	1	0	1	1	0	1	1	0
130	1700009N14Rik	1	1	0	1	1	0	1	1	0	1	1	0	1	1	0	1	1	0
131	1700010B08Rik	1	1	0	1	1	0	1	1	0	1	1	0	0.318596263872696	1	-0.00436979342697928	1	1	0
132	1700010D01Rik	0.321261079562188	1	-0.011433311735129	1	1	0	1	1	0	1	1	0	1	1	0	0.318160127151215	1	-0.00199113944732677
133	1700010H22Rik	1	1	0	1	1	0	1	1	0	1	1	0	0.318596193538538	1	-0.0048256323171159	1	1	0
134	1700010I02Rik	1	1	0	1	1	0	1	1	0	1	1	0	1	1	0	1	1	0
135	1700010I14Rik	0.682678709912494	1	-0.015149160508059	0.577045513397454	1	0.012264834440875	0.962919568036124	1	-0.00124453239502156	0.938566324420499	1	0.00161619672997337	0.299894887244876	1	-0.027609126798904	0.397347931522773	1	0.0153034807082764
136	1700010J16Rik	1	1	0	1	1	0	1	1	0	1	1	0	1	1	0	1	1	0
137	1700010K24Rik	1	1	0	1	1	0	1	1	0	1	1	0	1	1	0	1	1	0
138	1700010L04Rik	1	1	0	1	1	0	1	1	0	1	1	0	0.31859617771183	1	-0.00494941931265918	1	1	0
139	1700011C11Rik	1	1	0	1	1	0	1	1	0	1	1	0	1	1	0	1	1	0
140	1700011D18Rik	1	1	0	1	1	0	1	1	0	1	1	0	1	1	0	0.157853509408333	1	0.0040313224161033
141	1700011H14Rik	1	1	0	1	1	0	0.785965528724783	1	-0.00165074662117989	1	1	0	0.318596080829382	1	-0.00599360894063324	1	1	0
142	1700011I03Rik	1	1	0	1	1	0	1	1	0	1	1	0	1	1	0	1	1	0
143	1700011L03Rik	1	1	0	1	1	0	1	1	0	1	1	0	1	1	0	1	1	0
144	1700011L22Rik	1	1	0	1	1	0	1	1	0	1	1	0	1	1	0	1	1	0
145	1700011M02Rik	1	1	0	1	1	0	1	1	0	1	1	0	1	1	0	1	1	0
146	1700012A03Rik	1	1	0	1	1	0	1	1	0	1	1	0	1	1	0	1	1	0
147	1700012B07Rik	1	1	0	1	1	0	1	1	0	1	1	0	1	1	0	1	1	0
148	1700012B09Rik	1	1	0	1	1	0	0.318849540366392	1	-0.00620974517607422	0.765462405846429	1	-0.00167702864613767	1	1	0	0.379726310592348	1	-0.00446448688699478
149	1700012C14Rik	0.502100857379727	1	-0.0185420361983417	0.319677111725227	1	0.0155392382050607	0.833107357729421	1	0.00257248286635629	0.895405393922107	1	-0.00165951382919265	0.707870967373089	1	-0.00731572161426736	0.81068560556559	1	-0.00273223716055293
150	1700012E03Rik	1	1	0	1	1	0	1	1	0	1	1	0	1	1	0	1	1	0
151	1700012I11Rik	1	1	0	1	1	0	1	1	0	1	1	0	1	1	0	1	1	0
152	1700012P22Rik	1	1	0	1	1	0	1	1	0	0.318775105300799	1	-0.005115342052568	1	1	0	1	1	0
153	1700013D24Rik	1	1	0	1	1	0	1	1	0	1	1	0	1	1	0	1	1	0
154	1700013F07Rik	1	1	0	1	1	0	1	1	0	1	1	0	0.318069323059946	1	0.00379703201772006	1	1	0
155	1700013G24Rik	1	1	0	0.319677116393373	1	0.0153248708656387	0.628383693452221	1	0.00511461400189577	0.318197571997949	1	0.0030658126846041	0.318596196803506	1	-0.0048012320510406	1	1	0
156	1700013H16Rik	0.777527334954186	1	-0.0153779178229316	0.86061623236439	1	0.00743732316340202	0.86670303476837	1	0.00779629000864934	0.130302255265406	1	-0.0499375355878034	0.138810995676755	1	-0.100966622452897	0.180162385360199	1	-0.0630998831654669
157	1700013M08Rik	1	1	0	1	1	0	1	1	0	1	1	0	1	1	0	1	1	0
158	1700013N06Rik	1	1	0	1	1	0	1	1	0	1	1	0	1	1	0	1	1	0
159	1700014D04Rik	0.684844878599051	1	-0.00795908497566998	1	1	0	0.318389994964862	1	0.00569361879416963	1	1	0	0.552467938613625	1	-0.00373013334083059	1	1	0
160	1700014F14Rik	1	1	0	1	1	0	1	1	0	1	1	0	1	1	0	1	1	0
161	1700014L14Rik	1	1	0	1	1	0	1	1	0	1	1	0	1	1	0	1	1	0
162	1700015F17Rik	1	1	0	1	1	0	0.085795848999872	0.901925613497355	0.0126157539546746	1	1	0	0.159732385166726	1	0.00524396464499212	0.317851498517991	1	0.00187996406173968
163	1700015G11Rik	1	1	0	1	1	0	1	1	0	0.318774813035997	1	-0.0147223384404281	1	1	0	1	1	0
164	1700015O11Rik	1	1	0	1	1	0	1	1	0	1	1	0	1	1	0	1	1	0
165	1700016C15Rik	1	1	0	1	1	0	1	1	0	1	1	0	1	1	0	1	1	0
166	1700016D06Rik	1	1	0	1	1	0	1	1	0	0.318775254460034	1	-0.00424990096377392	1	1	0	1	1	0
167	1700016F12Rik	1	1	0	1	1	0	1	1	0	1	1	0	0.31859630816349	1	-0.00414137944853209	0.318159251708964	1	-0.0033713349254386
168	1700016G14Rik	1	1	0	1	1	0	1	1	0	1	1	0	1	1	0	1	1	0
169	1700016G22Rik	1	1	0	1	1	0	1	1	0	1	1	0	1	1	0	1	1	0
170	1700016H13Rik	1	1	0	0.19813905984987	1	0.0235847617975598	0.420000269859753	1	-0.0103946068135987	0.173605006272914	1	0.00890151728136389	0.0262191586006309	0.542071807140784	0.0165519120995533	0.938597343620154	1	0.000538934621389501
171	1700016K19Rik	1	1	0	0.160829141665504	1	0.025350596817373	0.165449205212263	1	0.0179871779083901	0.159025822055085	1	0.0157703021739439	0.819607159908315	1	-0.00600639765945066	0.887705522030561	1	-0.0028473834643819
172	1700016L21Rik	1	1	0	1	1	0	1	1	0	1	1	0	1	1	0	1	1	0
173	1700016P04Rik	1	1	0	1	1	0	1	1	0	1	1	0	1	1	0	1	1	0
174	1700017B05Rik	0.788252187789396	1	0.0253688221906815	0.459144687482937	1	-0.0641630606359224	0.391435617595935	1	-0.0519363769103965	0.643847154894136	1	-0.0199609715985881	0.371046368506527	1	-0.0400355229747465	0.68605107983869	1	-0.00913320188948057
175	1700017D01Rik	1	1	0	1	1	0	1	1	0	1	1	0	1	1	0	1	1	0
176	1700017G19Rik	1	1	0	1	1	0	1	1	0	1	1	0	1	1	0	1	1	0
177	1700017I07Rik	1	1	0	1	1	0	1	1	0	1	1	0	1	1	0	1	1	0
178	1700017J07Rik	1	1	0	1	1	0	1	1	0	1	1	0	0.318069758214165	1	0.00310658047140957	1	1	0
179	1700017L05Rik	1	1	0	1	1	0	1	1	0	1	1	0	1	1	0	1	1	0
180	1700017N19Rik	1	1	0	1	1	0	1	1	0	1	1	0	1	1	0	1	1	0
181	1700018A04Rik	1	1	0	1	1	0	0.318390467618812	1	0.0040142079022106	1	1	0	1	1	0	1	1	0
182	1700018B08Rik	0.562215256850505	1	-0.0103938202624476	0.921760416556423	1	-0.00210299259171187	0.318390384252278	1	0.00420504366074581	0.0452913381745857	1	-0.023391217099824	1	1	0	0.317851120520615	1	0.00204973055363011
183	1700018B24Rik	1	1	0	1	1	0	0.318390369719385	1	0.00424118161523801	1	1	0	1	1	0	1	1	0
184	1700018C11Rik	1	1	0	1	1	0	1	1	0	1	1	0	1	1	0	1	1	0
185	1700018F24Rik	1	1	0	1	1	0	1	1	0	1	1	0	1	1	0	1	1	0
186	1700018G05Rik	1	1	0	1	1	0	1	1	0	1	1	0	1	1	0	1	1	0
187	1700018L02Rik	0.321260997069433	1	-0.0178551086381917	1	1	0	0.318849405420402	1	-0.00870968707095872	0.569766135191242	1	-0.0038326662023362	0.0844273031020905	0.894238015690747	0.00820293346441302	0.317852228881428	1	0.00164453624075597
188	1700018P08Rik	1	1	0	1	1	0	1	1	0	1	1	0	1	1	0	1	1	0
189	1700019A02Rik	1	1	0	1	1	0	1	1	0	1	1	0	0.434851043618859	1	-0.00943249551370632	0.318159108141504	1	-0.00404732598832594
190	1700019B03Rik	1	1	0	0.319677784398521	1	0.00690833434289757	1	1	0	0.164810655325598	1	0.00889586693130705	0.423790777931921	1	-0.0096225691566205	0.329587057555027	1	0.00565755706043073
191	1700019B21Rik	1	1	0	1	1	0	1	1	0	0.318197349609267	1	0.00331506785274822	1	1	0	1	1	0
192	1700019D03Rik	0.508663436297384	1	-0.018450264350958	1	1	0	0.403868712678292	1	-0.0133334668910173	0.846487892050413	1	-0.00225972424287792	0.021861614358566	0.491691619280492	-0.122760744880735	0.0106243550061142	0.564835971110257	-0.0939600947028453
193	1700019E08Rik	1	1	0	1	1	0	1	1	0	1	1	0	1	1	0	0.318159103338002	1	-0.00407753548429743
194	1700019G24Rik	1	1	0	1	1	0	1	1	0	1	1	0	1	1	0	1	1	0
195	1700019N19Rik	1	1	0	1	1	0	0.657497154844037	1	0.00384248963169632	1	1	0	1	1	0	0.317850548442565	1	0.00242521289364627
196	1700019P21Rik	1	1	0	1	1	0	1	1	0	1	1	0	1	1	0	1	1	0
197	1700020A23Rik	1	1	0	1	1	0	1	1	0	1	1	0	1	1	0	1	1	0
198	1700020D05Rik	0.321261051283076	1	-0.0128008038977282	1	1	0	0.318390384252278	1	0.00420504366074581	1	1	0	0.318596041624518	1	-0.00665446162775291	1	1	0
199	1700020G17Rik	1	1	0	1	1	0	1	1	0	1	1	0	1	1	0	1	1	0
200	1700020I14Rik	0.180424277010128	1	0.156890269442262	0.423947680430343	1	-0.107916190043243	0.0556611777569091	0.767088520689079	0.156121428962183	0.661882496532508	1	-0.0350197098370517	0.102826322067954	0.937558034698888	0.124833754339778	0.289839310348656	1	0.0632615391420364
201	1700020L24Rik	0.321260997069433	1	-0.0178551086381917	1	1	0	0.4431739308343	1	-0.00696514141207282	0.626588769028896	1	-0.0052430347600695	0.582539845938456	1	-0.00498100396597864	0.421108500688219	1	0.00425621303841457
202	1700020M21Rik	1	1	0	1	1	0	1	1	0	1	1	0	1	1	0	1	1	0
203	1700020N01Rik	1	1	0	1	1	0	0.318849689790319	1	-0.00499678269681715	1	1	0	0.31807000311273	1	0.00285251777417249	1	1	0
204	1700020N15Rik	0.605996268699099	1	-0.0105603559497989	1	1	0	0.138632524196646	1	0.0158913384668524	0.318197284918606	1	0.00339979660673065	0.318596576864092	1	-0.0032561328837216	0.281551154053419	1	-0.00792829448635388
205	1700020N18Rik	1	1	0	1	1	0	1	1	0	1	1	0	1	1	0	1	1	0
206	1700021A07Rik	1	1	0	1	1	0	0.318849490184856	1	-0.00686940468393899	1	1	0	1	1	0	1	1	0
207	1700021F05Rik	0.912971542693931	1	0.0151003843905202	0.843812351151573	1	0.0263380657261254	0.311262448192869	1	-0.0884210556383411	0.157195335832638	1	0.104721830397921	0.900537425087771	1	-0.00905784543623578	0.701236995941971	1	0.0216334243264618
208	1700021F07Rik	1	1	0	1	1	0	1	1	0	1	1	0	1	1	0	1	1	0
209	1700021F13Rik	1	1	0	1	1	0	1	1	0	1	1	0	1	1	0	1	1	0
210	1700021J08Rik	1	1	0	1	1	0	1	1	0	1	1	0	1	1	0	1	1	0
211	1700021L23Rik	1	1	0	1	1	0	1	1	0	1	1	0	1	1	0	1	1	0
212	1700021N21Rik	1	1	0	1	1	0	1	1	0	1	1	0	1	1	0	1	1	0
213	1700021P04Rik	1	1	0	1	1	0	1	1	0	1	1	0	1	1	0	1	1	0
214	1700022A22Rik	1	1	0	1	1	0	1	1	0	1	1	0	1	1	0	1	1	0
215	1700022E09Rik	1	1	0	1	1	0	1	1	0	1	1	0	1	1	0	1	1	0
216	1700022I11Rik	0.319227436407001	1	0.0105869033200904	0.319677614346323	1	0.00773747869126147	0.315012074337169	1	-0.0153755416909415	0.175382867669381	1	0.00853914051518438	0.519448941930984	1	-0.00889147530988197	0.179157586078492	1	-0.00439060129315407
217	1700022N22Rik	0.319227500408953	1	0.00971515726521267	1	1	0	0.143706976481249	1	0.0167445210218167	0.727150648576086	1	-0.00238038278210806	0.00895967501995284	0.29220482400154	0.0204871449806751	0.317851581357772	1	0.00184808324641336
218	1700023C21Rik	1	1	0	1	1	0	1	1	0	1	1	0	1	1	0	1	1	0
219	1700023F02Rik	1	1	0	1	1	0	0.318849692971757	1	-0.00497813613948542	1	1	0	1	1	0	1	1	0
220	1700023F06Rik	0.27906362763536	1	-0.0293338861240917	0.590197118987072	1	-0.0122248311816026	0.414797292645047	1	0.00906375244005589	0.365106344828706	1	-0.0108424055069494	0.113787219307686	0.982318730704678	0.034817500128627	0.618396087481984	1	-0.00900550092241754
221	1700023G09Rik	1	1	0	1	1	0	1	1	0	1	1	0	1	1	0	1	1	0
222	1700024B05Rik	1	1	0	1	1	0	1	1	0	1	1	0	0.318596362333538	1	-0.00390536472072147	1	1	0
223	1700024B18Rik	1	1	0	1	1	0	1	1	0	1	1	0	1	1	0	1	1	0
224	1700024G13Rik	1	1	0	1	1	0	1	1	0	1	1	0	0.318069289147272	1	0.00387228803796229	1	1	0
225	1700024P04Rik	1	1	0	1	1	0	1	1	0	1	1	0	1	1	0	1	1	0
226	1700024P16Rik	1	1	0	1	1	0	1	1	0	0.318199328016984	1	0.0020943921650318	1	1	0	1	1	0
227	1700025B11Rik	1	1	0	1	1	0	1	1	0	1	1	0	1	1	0	1	1	0
228	1700025C18Rik	1	1	0	1	1	0	1	1	0	1	1	0	1	1	0	1	1	0
229	1700025D23Rik	1	1	0	1	1	0	1	1	0	1	1	0	1	1	0	1	1	0
230	1700025F22Rik	1	1	0	1	1	0	1	1	0	1	1	0	1	1	0	1	1	0
231	1700025F24Rik	1	1	0	1	1	0	0.318390094192403	1	0.00517087753694247	1	1	0	1	1	0	0.318159179962881	1	-0.00366318179537307
232	1700025G04Rik	0.260519256380106	1	0.119632085756665	0.694411271406214	1	0.0320809706886642	0.209827878880492	1	-0.0896017710217361	0.574245973302858	1	-0.0296938714045141	0.922227569262321	1	-0.00587777299716608	0.310246369122688	1	-0.0386170685669397
233	1700025H01Rik	1	1	0	1	1	0	1	1	0	1	1	0	1	1	0	1	1	0
234	1700025J12Rik	1	1	0	1	1	0	1	1	0	1	1	0	1	1	0	1	1	0
235	1700025K24Rik	1	1	0	1	1	0	1	1	0	1	1	0	1	1	0	1	1	0
236	1700025L06Rik	1	1	0	1	1	0	1	1	0	1	1	0	1	1	0	1	1	0
237	1700025M24Rik	1	1	0	1	1	0	1	1	0	1	1	0	1	1	0	1	1	0
238	1700025N21Rik	1	1	0	1	1	0	1	1	0	1	1	0	1	1	0	1	1	0
239	1700025N23Rik	1	1	0	1	1	0	1	1	0	1	1	0	1	1	0	1	1	0
240	1700025O08Rik	1	1	0	1	1	0	1	1	0	1	1	0	1	1	0	1	1	0
241	1700026D11Rik	1	1	0	1	1	0	1	1	0	1	1	0	1	1	0	1	1	0
242	1700026F02Rik	1	1	0	1	1	0	1	1	0	1	1	0	1	1	0	1	1	0
243	1700026J12Rik	1	1	0	1	1	0	1	1	0	1	1	0	1	1	0	1	1	0
244	1700026J14Rik	1	1	0	1	1	0	1	1	0	0.927059222597689	1	0.000798942003774786	1	1	0	0.317850767108444	1	0.00225871056023828
245	1700027A07Rik	1	1	0	1	1	0	1	1	0	1	1	0	1	1	0	0.317851599196766	1	0.00184142769709168
246	1700027A15Rik	1	1	0	1	1	0	1	1	0	1	1	0	1	1	0	1	1	0
247	1700027F06Rik	1	1	0	1	1	0	1	1	0	1	1	0	1	1	0	1	1	0
248	1700027F09Rik	1	1	0	1	1	0	1	1	0	1	1	0	1	1	0	1	1	0
249	1700027H10Rik	1	1	0	1	1	0	1	1	0	1	1	0	1	1	0	1	1	0
250	1700027J19Rik	0.907350392515357	1	-0.0103262880795126	0.486458344191328	1	-0.0578232577311048	0.00825563829733188	0.287890401669146	0.165734588442662	0.503351826409297	1	-0.0252184311569659	0.817867537205891	1	0.0174402837643577	0.283917091626882	1	-0.0552282009305434
251	1700028D13Rik	1	1	0	1	1	0	1	1	0	1	1	0	1	1	0	1	1	0
252	1700028I16Rik	1	1	0	1	1	0	1	1	0	1	1	0	0.318596112837261	1	-0.00557911756805245	0.984046811037233	1	-7.57345841554753e-05
253	1700028J19Rik	0.878779434552558	1	0.00463946097124677	0.0841377287607673	1	0.0283318034926222	0.899009837262082	1	0.00284501346309708	0.296090013882683	1	-0.0118141152388031	0.313937407313948	1	-0.0214925877721543	0.673360506231335	1	-0.00565103089589407
254	1700028K03Rik	1	1	0	1	1	0	0.941850889624305	1	-0.000469760814968191	0.318196890170866	1	0.00411051031811796	0.318070459980815	1	0.00250891774801056	0.302480710117402	1	0.0051533496350022
255	1700028M03Rik	1	1	0	1	1	0	1	1	0	1	1	0	1	1	0	1	1	0
256	1700028P14Rik	1	1	0	1	1	0	0.522033489006512	1	0.00515300030581563	1	1	0	0.877455864027385	1	0.00108833892459498	0.547768084179765	1	0.00322618717562966
257	1700029B22Rik	1	1	0	1	1	0	1	1	0	1	1	0	1	1	0	1	1	0
258	1700029E06Rik	1	1	0	1	1	0	1	1	0	1	1	0	1	1	0	1	1	0
259	1700029F12Rik	1	1	0	1	1	0	1	1	0	1	1	0	1	1	0	1	1	0
260	1700029H14Rik	1	1	0	1	1	0	1	1	0	1	1	0	1	1	0	1	1	0
261	1700029I15Rik	0.319227570262428	1	0.00897269630354874	1	1	0	1	1	0	1	1	0	0.645679694813189	1	0.00458078908842535	0.160525778465704	1	0.0041844498847785
262	1700029J03Rik	1	1	0	1	1	0	0.318849732775245	1	-0.00476120176617257	1	1	0	1	1	0	1	1	0
263	1700029J07Rik	0.979925526418015	1	-0.00131975793246912	0.29316567177517	1	-0.0373788536230701	0.641861140413791	1	-0.0159530941635818	0.111952818243581	1	0.0261502296076827	0.425335707202687	1	0.0175108328484891	0.474242126078397	1	0.00784296159254627
264	1700029M03Rik	1	1	0	1	1	0	1	1	0	1	1	0	1	1	0	1	1	0
265	1700029M20Rik	1	1	0	1	1	0	0.318849702082047	1	-0.00492587352669848	1	1	0	0.318069671853029	1	0.00321380445011113	0.225825422032275	1	-0.00684904770305402
266	1700029N11Rik	1	1	0	1	1	0	1	1	0	1	1	0	1	1	0	1	1	0
267	1700029P11Rik	1	1	0	1	1	0	0.318389966811756	1	0.00587334590474777	1	1	0	1	1	0	1	1	0
268	1700030A11Rik	1	1	0	1	1	0	1	1	0	1	1	0	1	1	0	1	1	0
269	1700030C14Rik	1	1	0	1	1	0	1	1	0	1	1	0	0.318596276520993	1	-0.00430074063098914	1	1	0
270	1700030F04Rik	1	1	0	1	1	0	1	1	0	1	1	0	1	1	0	1	1	0
271	1700030J22Rik	0.625933738446509	1	0.013864880846431	0.7261281874241	1	-0.00533665371805452	0.3720457579999	1	-0.0225256620491718	0.947618990800041	1	0.00107966638673216	0.406132936070364	1	-0.0210079155447636	0.0136060233005188	0.622725537286962	0.0334602972041219
272	1700030K09Rik	0.924547218166285	1	0.00635165703217921	0.514875589255811	1	-0.0343565175800617	0.302608856835128	1	-0.0425777459086414	0.532693960066758	1	-0.0178138656229928	0.519916171961909	1	0.0230141773638548	0.430084119667227	1	0.0178531841230645
273	1700030L20Rik	1	1	0	1	1	0	1	1	0	1	1	0	1	1	0	1	1	0
274	1700030N03Rik	1	1	0	1	1	0	1	1	0	1	1	0	1	1	0	1	1	0
275	1700030O20Rik	1	1	0	1	1	0	0.832593421454635	1	-0.00175295911677276	1	1	0	0.318070345324721	1	0.00258338193649686	1	1	0
276	1700031A10Rik	1	1	0	1	1	0	1	1	0	1	1	0	1	1	0	1	1	0
277	1700031F05Rik	1	1	0	1	1	0	1	1	0	1	1	0	1	1	0	1	1	0
278	1700031F10Rik	1	1	0	1	1	0	1	1	0	1	1	0	1	1	0	1	1	0
279	1700031L13Rik	1	1	0	1	1	0	1	1	0	1	1	0	1	1	0	1	1	0
280	1700031M16Rik	1	1	0	1	1	0	1	1	0	1	1	0	1	1	0	1	1	0
281	1700031P21Rik	1	1	0	1	1	0	0.0985666671971503	0.94409237364477	0.011681770486202	1	1	0	0.318069956439753	1	0.00289614005075752	1	1	0
282	1700034B16Rik	1	1	0	1	1	0	1	1	0	1	1	0	1	1	0	1	1	0
283	1700034E13Rik	1	1	0	1	1	0	1	1	0	1	1	0	1	1	0	1	1	0
284	1700034G24Rik	1	1	0	1	1	0	1	1	0	1	1	0	1	1	0	1	1	0
285	1700034H15Rik	0.680803863140556	1	-0.00561394098139626	1	1	0	0.667016102297078	1	-0.0027430677698143	1	1	0	0.318596158003543	1	-0.00511776280136697	0.318160401477588	1	-0.00181459146517395
286	1700034I23Rik	1	1	0	1	1	0	1	1	0	1	1	0	1	1	0	1	1	0
287	1700034J05Rik	1	1	0	1	1	0	1	1	0	1	1	0	1	1	0	1	1	0
288	1700034K08Rik	1	1	0	1	1	0	1	1	0	1	1	0	1	1	0	1	1	0
289	1700034O15Rik	1	1	0	1	1	0	1	1	0	1	1	0	0.318596540479519	1	-0.00334371875255983	1	1	0
290	1700034P13Rik	0.0480552506758382	1	0.0290156331401191	0.354831742708679	1	-0.0254631506484608	0.554599451689454	1	0.00660162902212298	0.892443671965011	1	-0.000880334827673779	0.608468987669437	1	0.0049723644148071	0.0863178030101316	1	0.00967584187400286
291	1700036A12Rik	1	1	0	0.319677153656931	1	0.0138817580246736	1	1	0	1	1	0	1	1	0	1	1	0
292	1700036G14Rik	1	1	0	1	1	0	1	1	0	1	1	0	1	1	0	1	1	0
293	1700036O09Rik	1	1	0	1	1	0	1	1	0	1	1	0	1	1	0	1	1	0
294	1700037C06Rik	1	1	0	1	1	0	0.318849609516961	1	-0.00554983943450698	1	1	0	1	1	0	1	1	0
295	1700037C18Rik	0.432692209102313	1	0.039112770600718	0.173717942425385	1	0.049896518971567	0.640511487069896	1	0.0169093759894355	0.947226867694618	1	-0.00163213748449222	0.602215391786251	1	-0.016402441624819	0.0256461941693429	0.808671717660571	0.0466191924486527
296	1700037F24Rik	1	1	0	1	1	0	0.318849797997993	1	-0.00445985714741725	1	1	0	1	1	0	1	1	0
297	1700037H04Rik	0.590349978432443	1	-0.0681785043377454	0.839606157886257	1	0.0252948245002408	0.812404392455853	1	0.0205386785386139	0.64112207666627	1	-0.0336236754473583	0.224613667746224	1	-0.0928637612089569	0.942910857936793	1	-0.00402716227667188
298	1700039E22Rik	1	1	0	1	1	0	1	1	0	1	1	0	1	1	0	1	1	0
299	1700039M10Rik	0.319227863093626	1	0.00705777062963193	1	1	0	0.157997061653223	1	0.00833896833874085	0.318196717414447	1	0.00460172627155676	0.318595971669287	1	-0.00870162489688716	1	1	0
300	1700039M15Rik	1	1	0	1	1	0	1	1	0	1	1	0	1	1	0	1	1	0
301	1700040D17Rik	0.319228217740282	1	0.00583750340499941	1	1	0	1	1	0	0.828094973810828	1	-0.00163679779417855	0.086534042557699	0.894238015690747	0.00846848855073841	1	1	0
302	1700040F15Rik	1	1	0	1	1	0	1	1	0	1	1	0	1	1	0	1	1	0
303	1700040F17Rik	1	1	0	1	1	0	1	1	0	1	1	0	0.318596303035722	1	-0.00416600469226151	1	1	0
304	1700040L02Rik	1	1	0	0.319677362284068	1	0.00980415491778064	1	1	0	1	1	0	1	1	0	1	1	0
305	1700040L08Rik	1	1	0	1	1	0	1	1	0	1	1	0	1	1	0	0.318159004905308	1	-0.00489830558797203
306	1700041C23Rik	1	1	0	1	1	0	1	1	0	1	1	0	1	1	0	1	1	0
307	1700041G16Rik	1	1	0	1	1	0	0.318390154127498	1	0.00491724657220513	1	1	0	0.157855156104187	1	-0.0100864874653232	1	1	0
308	1700041M05Rik	1	1	0	1	1	0	1	1	0	1	1	0	1	1	0	1	1	0
309	1700041M19Rik	1	1	0	1	1	0	1	1	0	1	1	0	1	1	0	1	1	0
310	1700042D02Rik	1	1	0	1	1	0	1	1	0	1	1	0	1	1	0	1	1	0
311	1700042G07Rik	1	1	0	1	1	0	1	1	0	1	1	0	1	1	0	1	1	0
312	1700042G15Rik	1	1	0	1	1	0	1	1	0	1	1	0	1	1	0	1	1	0
313	1700042O10Rik	0.590923780037718	1	-0.0192680706171265	0.324505402510361	1	-0.0258530310088683	0.00262918716203442	0.134908448577351	-0.092155868859179	0.248907654603361	1	0.0262391734270556	0.501163292022231	1	-0.00811792699260141	0.532228311568149	1	0.00794599130523788
314	1700044C05Rik	1	1	0	1	1	0	1	1	0	1	1	0	1	1	0	1	1	0
315	1700044K03Rik	1	1	0	1	1	0	1	1	0	1	1	0	1	1	0	1	1	0
316	1700045H11Rik	1	1	0	1	1	0	1	1	0	1	1	0	1	1	0	1	1	0
317	1700046C09Rik	1	1	0	1	1	0	1	1	0	1	1	0	1	1	0	1	1	0
318	1700047A11Rik	1	1	0	1	1	0	1	1	0	1	1	0	1	1	0	1	1	0
319	1700047F07Rik	1	1	0	1	1	0	1	1	0	1	1	0	1	1	0	1	1	0
320	1700047G03Rik	1	1	0	1	1	0	1	1	0	1	1	0	1	1	0	1	1	0
321	1700047G07Rik	1	1	0	1	1	0	1	1	0	1	1	0	1	1	0	1	1	0
322	1700047I17Rik2	1	1	0	1	1	0	1	1	0	1	1	0	1	1	0	1	1	0
323	1700047L14Rik	1	1	0	1	1	0	1	1	0	1	1	0	1	1	0	1	1	0
324	1700047M11Rik	1	1	0	1	1	0	1	1	0	0.318196507956641	1	0.00552820211352526	1	1	0	0.318159358311647	1	-0.00304314433223584
325	1700048F04Rik	1	1	0	1	1	0	1	1	0	1	1	0	1	1	0	1	1	0
326	1700048M11Rik	1	1	0	1	1	0	1	1	0	1	1	0	1	1	0	1	1	0
327	1700048O20Rik	0.908086158576101	1	-0.00500435989457165	0.350655023252445	1	-0.031545872807865	0.196202196386633	1	-0.04528817605069	0.0312136019746064	1	-0.057163586292367	0.228858204188557	1	-0.027577173518205	0.0535504514917092	1	-0.0319696635161635
328	1700049E15Rik	1	1	0	1	1	0	1	1	0	1	1	0	1	1	0	1	1	0
329	1700049E17Rik1	0.319227723229368	1	0.00780406664928597	1	1	0	0.318849545845297	1	-0.00614867750713144	1	1	0	1	1	0	1	1	0
330	1700049E17Rik2	1	1	0	1	1	0	1	1	0	1	1	0	1	1	0	1	1	0
331	1700049E22Rik	1	1	0	1	1	0	1	1	0	1	1	0	1	1	0	1	1	0
332	1700049J03Rik	1	1	0	1	1	0	1	1	0	1	1	0	1	1	0	1	1	0
333	1700052I22Rik	1	1	0	1	1	0	1	1	0	1	1	0	1	1	0	1	1	0
334	1700052K11Rik	0.385614137794375	1	0.0491817654805966	0.489864665276317	1	-0.0362161357265181	0.749473289912004	1	-0.0142363155052017	0.875959916459429	1	-0.00524358705256647	0.555182743566789	1	0.0176922909282643	0.819527214783865	1	-0.00469560349784638
335	1700054A03Rik	1	1	0	0.319677234450939	1	0.0117780844956781	1	1	0	0.526812146481071	1	0.00607129622734986	1	1	0	1	1	0
336	1700054K02Rik	1	1	0	1	1	0	1	1	0	1	1	0	1	1	0	1	1	0
337	1700054K19Rik	1	1	0	1	1	0	1	1	0	1	1	0	1	1	0	1	1	0
338	1700054M17Rik	1	1	0	1	1	0	1	1	0	1	1	0	1	1	0	1	1	0
339	1700055D18Rik	0.319227711612205	1	0.00787724935410558	0.321464555356983	1	-0.0114265404539471	0.851712597388813	1	0.00234754373130316	0.269435543359828	1	0.00998143017236284	0.775631461421589	1	0.00354356923971338	0.280194850347761	1	-0.0104362732164534
340	1700056E22Rik	0.145864660743778	1	0.0334344551936089	0.483310708009408	1	0.0246621633518375	0.417616942463339	1	0.0155539695991434	0.475226061239929	1	-0.0118440770921731	0.40974818237037	1	-0.0136107688922676	0.797200235171097	1	-0.00309469396808747
341	1700056N10Rik	0.366513876130699	1	0.0232102070100693	0.321464489878048	1	-0.014513705677091	0.676594212485041	1	0.00381141687361438	0.689408355525756	1	-0.00321439107793018	0.560102312253749	1	0.00410411997569407	0.90174153765639	1	-0.00106566915103428
342	1700057G04Rik	1	1	0	1	1	0	1	1	0	1	1	0	1	1	0	1	1	0
343	1700057H15Rik	1	1	0	1	1	0	1	1	0	1	1	0	1	1	0	1	1	0
344	1700057H21Rik	1	1	0	1	1	0	1	1	0	1	1	0	1	1	0	1	1	0
345	1700058P15Rik	0.321260986872196	1	-0.0196919743905206	1	1	0	0.318390190373056	1	0.00478085660040265	0.159773034513683	1	0.00669473831522922	0.158381448175073	1	0.00672721031867912	1	1	0
346	1700060C16Rik	1	1	0	1	1	0	1	1	0	1	1	0	1	1	0	1	1	0
347	1700060C20Rik	1	1	0	1	1	0	1	1	0	1	1	0	1	1	0	1	1	0
348	1700060J05Rik	1	1	0	1	1	0	1	1	0	1	1	0	0.318596096239491	1	-0.00578291803730182	1	1	0
349	1700060O08Rik	1	1	0	1	1	0	1	1	0	1	1	0	1	1	0	1	1	0
350	1700061E17Rik	1	1	0	1	1	0	1	1	0	1	1	0	1	1	0	1	1	0
351	1700061E18Rik	1	1	0	1	1	0	1	1	0	1	1	0	1	1	0	1	1	0
352	1700061F12Rik	1	1	0	1	1	0	1	1	0	1	1	0	1	1	0	1	1	0
353	1700061G19Rik	1	1	0	1	1	0	0.61350085862289	1	-0.00414593443971018	1	1	0	0.318596535014477	1	-0.00335749456458658	0.31785047892988	1	0.00248637802466649
354	1700061H18Rik	1	1	0	1	1	0	1	1	0	1	1	0	1	1	0	1	1	0
355	1700061I17Rik	1	1	0	1	1	0	1	1	0	1	1	0	1	1	0	1	1	0
356	1700061J23Rik	1	1	0	1	1	0	1	1	0	1	1	0	1	1	0	1	1	0
357	1700063A18Rik	1	1	0	1	1	0	1	1	0	1	1	0	1	1	0	1	1	0
358	1700063D05Rik	1	1	0	1	1	0	1	1	0	1	1	0	0.740737336115617	1	-0.00165033594119218	0.318159126967861	1	-0.00393508608118503
359	1700063H04Rik	1	1	0	1	1	0	0.318389983233142	1	0.00576648583215192	1	1	0	0.81822091860491	1	-0.00175055719579081	0.0166239357261086	0.680259000811725	-0.0304073376755102
360	1700063H06Rik	1	1	0	1	1	0	1	1	0	1	1	0	1	1	0	1	1	0
361	1700063O14Rik	1	1	0	1	1	0	1	1	0	1	1	0	1	1	0	1	1	0
362	1700064H15Rik	1	1	0	1	1	0	1	1	0	1	1	0	1	1	0	1	1	0
363	1700064J06Rik	1	1	0	1	1	0	1	1	0	1	1	0	1	1	0	1	1	0
364	1700064M15Rik	0.319227884261524	1	0.00696247252591089	0.319677916826704	1	0.00641987899794316	0.318390533425173	1	0.00388064348156206	0.31819661427592	1	0.0049948463536145	0.16115020878313	1	0.00750932409267551	0.220419473544156	1	-0.00635319480379224
365	1700065D16Rik	0.486688894228766	1	-0.0160380892811341	0.970375727373316	1	0.000920688416078466	0.464986042072718	1	0.0104359544200957	0.956139520041881	1	-0.000535407455799735	0.360034127774751	1	-0.0114990035154158	0.487250693710871	1	-0.00695025811653281
366	1700065J11Rik	1	1	0	1	1	0	1	1	0	1	1	0	1	1	0	1	1	0
367	1700065J18Rik	1	1	0	1	1	0	1	1	0	1	1	0	1	1	0	1	1	0
368	1700065L07Rik	1	1	0	1	1	0	1	1	0	1	1	0	1	1	0	1	1	0
369	1700065O20Rik	1	1	0	1	1	0	1	1	0	1	1	0	1	1	0	1	1	0
370	1700066B17Rik	1	1	0	1	1	0	1	1	0	1	1	0	1	1	0	1	1	0
371	1700066B19Rik	0.670694332629445	1	-0.0104245630149301	0.805322527704921	1	0.00612552880905626	0.159733912388785	1	0.0186235578996464	0.0493129802493871	1	0.017578250671115	0.898321959004114	1	-0.00174062398294003	0.899409980382321	1	0.00137776291484426
372	1700066C05Rik	1	1	0	1	1	0	1	1	0	1	1	0	1	1	0	1	1	0
373	1700066J03Rik	1	1	0	1	1	0	1	1	0	1	1	0	1	1	0	1	1	0
374	1700066M21Rik	0.598508442576314	1	0.0239083345011205	0.169912202637491	1	0.0412439798410855	0.606978113104006	1	0.0162513529172167	0.551900201887413	1	-0.014542464497883	0.160226107666272	1	0.0280746093339971	0.97039045267719	1	-0.000638000170291322
375	1700066N21Rik	1	1	0	1	1	0	1	1	0	1	1	0	1	1	0	1	1	0
376	1700067G17Rik	1	1	0	1	1	0	1	1	0	1	1	0	1	1	0	1	1	0
377	1700067K01Rik	0.321261018613163	1	-0.0152226674405202	1	1	0	0.318390136468736	1	0.00498806718465049	0.318774980375896	1	-0.0064747809197467	0.955472930101558	1	0.000669993948614726	0.448680586173851	1	0.00426020631840709
378	1700067P10Rik	1	1	0	1	1	0	1	1	0	1	1	0	1	1	0	1	1	0
379	1700069B07Rik	0.319227860209808	1	0.00707105880822233	1	1	0	0.162515552576269	1	-0.0112018593218952	1	1	0	0.318069599159629	1	0.00331321466457219	0.771411949497201	1	0.00149410107912211
380	1700069L16Rik	1	1	0	1	1	0	1	1	0	1	1	0	1	1	0	1	1	0
381	1700069P05Rik	1	1	0	1	1	0	1	1	0	1	1	0	1	1	0	1	1	0
382	1700071G01Rik	1	1	0	1	1	0	1	1	0	1	1	0	1	1	0	1	1	0
383	1700071M16Rik	1	1	0	1	1	0	1	1	0	1	1	0	1	1	0	1	1	0
384	1700072B07Rik	1	1	0	1	1	0	1	1	0	1	1	0	1	1	0	1	1	0
385	1700072G22Rik	1	1	0	1	1	0	1	1	0	1	1	0	1	1	0	1	1	0
386	1700072O05Rik	1	1	0	1	1	0	1	1	0	1	1	0	1	1	0	1	1	0
387	1700074H08Rik	1	1	0	1	1	0	1	1	0	1	1	0	1	1	0	1	1	0
388	1700074P13Rik	1	1	0	1	1	0	1	1	0	1	1	0	1	1	0	1	1	0
389	1700080E11Rik	1	1	0	1	1	0	1	1	0	1	1	0	1	1	0	1	1	0
390	1700080G11Rik	1	1	0	1	1	0	0.193528888905989	1	0.0148950051104657	0.0857636569274808	1	-0.0164822414719305	0.412646646433424	1	-0.00688818562975795	0.961880098550222	1	-0.00037157359564393
391	1700080N15Rik	1	1	0	1	1	0	1	1	0	1	1	0	1	1	0	1	1	0
392	1700080O16Rik	1	1	0	1	1	0	1	1	0	1	1	0	1	1	0	1	1	0
393	1700081H04Rik	1	1	0	1	1	0	1	1	0	1	1	0	1	1	0	1	1	0
394	1700082M22Rik	1	1	0	1	1	0	1	1	0	1	1	0	1	1	0	1	1	0
395	1700083H02Rik	1	1	0	1	1	0	1	1	0	1	1	0	1	1	0	1	1	0
396	1700084C06Rik	1	1	0	1	1	0	0.318391505430158	1	0.00276724903748939	0.318197286802054	1	0.00339723727316882	1	1	0	0.317851361272063	1	0.00193661954784639
397	1700084E18Rik	0.355302845511776	1	-0.026169758784504	0.0474825970051571	1	0.0320073422811261	0.0637390317769069	0.810931189168569	-0.0389850409582797	0.618431143660071	1	0.00461863146317629	0.661697545391813	1	-0.00702631459461619	0.502997237446034	1	-0.00848340510473204
398	1700084F23Rik	1	1	0	1	1	0	1	1	0	1	1	0	1	1	0	1	1	0
399	1700084M14Rik	1	1	0	1	1	0	1	1	0	1	1	0	1	1	0	1	1	0
400	1700085C21Rik	1	1	0	1	1	0	1	1	0	1	1	0	1	1	0	1	1	0
401	1700086D15Rik	1	1	0	1	1	0	0.318849415565558	1	-0.00840930409418576	1	1	0	0.318070914997127	1	0.00226637992123889	1	1	0
402	1700086O06Rik	0.88505490174145	1	-0.0109436656436268	0.785542568820842	1	0.016082923716969	0.843399956440833	1	-0.0101990217212187	0.316129573109558	1	-0.0402189321768898	0.517623947039938	1	-0.0265046138842606	0.158531771367242	1	0.0355610826694779
403	1700086P04Rik	0.850393782207551	1	-0.0114365488142859	0.898772285037226	1	0.00749399361731222	0.739531545397004	1	0.0107865038451564	0.742268795642647	1	0.00846175750517414	0.384166348417467	1	-0.026809578413836	0.53267359637975	1	0.0116018006397019
404	1700087M22Rik	1	1	0	1	1	0	0.318390034690237	1	0.005465957905839	1	1	0	1	1	0	1	1	0
405	1700088E04Rik	0.0383237961700633	1	0.0556456613996077	0.931042274815874	1	-0.00386243677294791	0.786064204227014	1	-0.00711137819725943	0.353249700208845	1	-0.0228516004350338	0.360250429882555	1	0.0173735239657687	0.824185866979877	1	0.00416245943620863
406	1700092C02Rik	1	1	0	1	1	0	1	1	0	1	1	0	1	1	0	1	1	0
407	1700092C10Rik	1	1	0	1	1	0	1	1	0	1	1	0	1	1	0	1	1	0
408	1700092C17Rik	1	1	0	1	1	0	1	1	0	1	1	0	1	1	0	1	1	0
409	1700092E19Rik	1	1	0	1	1	0	1	1	0	1	1	0	1	1	0	1	1	0
410	1700092M07Rik	0.71478146220074	1	-0.0100927966929614	0.319677224889061	1	0.0119783093628849	0.154782658480119	1	0.0225451620036976	0.159094741859339	1	0.00714193246057725	0.600330909971736	1	-0.00608246316371161	0.847042827032325	1	0.000795808162296183
411	1700093J21Rik	1	1	0	1	1	0	1	1	0	1	1	0	1	1	0	1	1	0
412	1700093K21Rik	1	1	0	1	1	0	0.318850422418149	1	-0.0030250976676137	1	1	0	0.084747808955239	0.894238015690747	-0.0108436411935162	0.371652776793893	1	0.00635045656796327
413	1700094J05Rik	1	1	0	1	1	0	1	1	0	1	1	0	0.318070310454902	1	0.00260737676893429	1	1	0
414	1700094M24Rik	1	1	0	1	1	0	1	1	0	1	1	0	1	1	0	1	1	0
415	1700095A13Rik	1	1	0	1	1	0	1	1	0	1	1	0	1	1	0	1	1	0
416	1700095A21Rik	1	1	0	1	1	0	1	1	0	1	1	0	1	1	0	1	1	0
417	1700095B10Rik	1	1	0	1	1	0	1	1	0	1	1	0	1	1	0	1	1	0
418	1700095J03Rik	1	1	0	1	1	0	0.318849797997993	1	-0.00445985714741725	1	1	0	1	1	0	1	1	0
419	1700095J07Rik	1	1	0	1	1	0	1	1	0	1	1	0	1	1	0	0.317850093175453	1	0.00293726532299287
420	1700095J12Rik	1	1	0	1	1	0	1	1	0	1	1	0	1	1	0	1	1	0
421	1700095K22Rik	1	1	0	1	1	0	1	1	0	1	1	0	1	1	0	1	1	0
422	1700096J18Rik	1	1	0	1	1	0	1	1	0	1	1	0	1	1	0	1	1	0
423	1700096K18Rik	0.616194200121884	1	-0.00864096639585484	0.487777129545627	1	-0.0165118479167871	0.783586855294858	1	-0.00407270916086536	0.718136194785636	1	0.0026624951753241	0.394500478927942	1	-0.0180655461514463	0.691344570135959	1	-0.00410713243256574
424	1700097N02Rik	0.729212084296301	1	0.007941007198778	1	1	0	0.32276790783499	1	-0.0188821449874711	0.0886291894612977	1	-0.0148565728315593	0.207644577034307	1	-0.0413794742912507	0.207123839254324	1	0.0274887022491607
425	1700099I09Rik	1	1	0	1	1	0	1	1	0	1	1	0	1	1	0	1	1	0
426	1700100L14Rik	1	1	0	1	1	0	1	1	0	1	1	0	1	1	0	1	1	0
427	1700101I19Rik	1	1	0	1	1	0	1	1	0	1	1	0	1	1	0	1	1	0
428	1700101O22Rik	1	1	0	1	1	0	1	1	0	1	1	0	1	1	0	1	1	0
429	1700102P08Rik	0.0502097101257437	1	0.0291410226349862	0.319677575797635	1	0.00797076906057377	0.427806560740926	1	0.019443090072672	0.128423922031448	1	0.0157000663419055	0.208648461772255	1	-0.0252081488302689	0.795733578050309	1	-0.00297976112231836
430	1700104B16Rik	1	1	0	0.319677362284068	1	0.00980415491778064	0.501324765229986	1	-0.00832018733591116	0.816641038085155	1	-0.00144608686224322	0.318070778957384	1	0.0023314131379032	1	1	0
431	1700105P06Rik	0.321261022156801	1	-0.0148918268436589	1	1	0	0.739849658766962	1	0.00192896820690052	0.318197130738093	1	0.00363119097518069	0.530880641372602	1	-0.00579726473193531	0.318159967230604	1	-0.00212130161176509
432	1700108J01Rik	1	1	0	1	1	0	1	1	0	1	1	0	1	1	0	1	1	0
433	1700108N11Rik	1	1	0	1	1	0	1	1	0	1	1	0	1	1	0	1	1	0
434	1700109G14Rik	1	1	0	1	1	0	0.160063105880237	1	0.00838672935735041	1	1	0	1	1	0	1	1	0
435	1700109G15Rik	1	1	0	1	1	0	1	1	0	0.318198245357148	1	0.00255643997010453	1	1	0	1	1	0
436	1700109H08Rik	0.321261035952021	1	-0.0137829654901133	1	1	0	0.891425954020102	1	-0.00182636415858358	0.0927747948349586	1	0.0140716682836265	0.163038293384977	1	0.00562127868798331	0.973153502960708	1	-0.000172519449120521
437	1700109I08Rik	1	1	0	1	1	0	1	1	0	1	1	0	1	1	0	1	1	0
438	1700109K24Rik	1	1	0	1	1	0	1	1	0	1	1	0	1	1	0	1	1	0
439	1700110C19Rik	1	1	0	1	1	0	0.318390280152448	1	0.00448654130607651	1	1	0	1	1	0	1	1	0
440	1700110I01Rik	1	1	0	1	1	0	1	1	0	1	1	0	1	1	0	1	1	0
441	1700110K17Rik	1	1	0	1	1	0	1	1	0	1	1	0	1	1	0	1	1	0
442	1700111E14Rik	1	1	0	1	1	0	1	1	0	1	1	0	1	1	0	1	1	0
443	1700111N16Rik	1	1	0	1	1	0	1	1	0	1	1	0	1	1	0	1	1	0
444	1700112D23Rik	1	1	0	0.308251533978025	1	-0.0560793504307054	0.318389983233142	1	0.00576648583215192	0.65515891500046	1	-0.00550333755867142	0.318596535014477	1	-0.00335749456458658	0.483266207368019	1	-0.00509980626891842
445	1700112E06Rik	1	1	0	1	1	0	1	1	0	0.318775123279459	1	-0.00498237158931044	0.722020874030188	1	0.00299608737700306	0.317851430407806	1	0.00190744959809625
446	1700112H15Rik	1	1	0	1	1	0	1	1	0	1	1	0	1	1	0	1	1	0
447	1700112J05Rik	1	1	0	1	1	0	1	1	0	1	1	0	1	1	0	1	1	0
448	1700112J16Rik	0.319227900329368	1	0.00689265773046758	1	1	0	1	1	0	0.158274107818407	1	0.00540150664320976	1	1	0	0.318160003167176	1	-0.00208983585955646
449	1700112K13Rik	1	1	0	1	1	0	1	1	0	1	1	0	1	1	0	1	1	0
450	1700113A16Rik	0.000219567307777076	0.0557819982739379	0.151710617985395	0.824842183620401	1	0.00664432262615058	0.269977902167545	1	-0.0370658390873415	0.410523508802802	1	0.022701489750472	0.389828275267456	1	-0.028667563345102	0.778910156189669	1	-0.004759753942151
451	1700113H08Rik	1	1	0	1	1	0	1	1	0	1	1	0	1	1	0	1	1	0
452	1700116B05Rik	0.319227925254555	1	0.00678839558420809	1	1	0	1	1	0	1	1	0	0.637462097253868	1	-0.00283919067608939	0.317851592651011	1	0.00184386149138225
453	1700119H24Rik	1	1	0	1	1	0	0.318391123715331	1	0.00308046427371208	1	1	0	0.158609981423823	1	-0.0102921204522735	0.318159120666252	1	-0.00397160921242874
454	1700119I11Rik	1	1	0	1	1	0	1	1	0	1	1	0	1	1	0	1	1	0
455	1700120C18Rik	1	1	0	1	1	0	1	1	0	1	1	0	1	1	0	1	1	0
456	1700120E14Rik	1	1	0	1	1	0	1	1	0	1	1	0	1	1	0	1	1	0
457	1700120G07Rik	1	1	0	1	1	0	1	1	0	1	1	0	1	1	0	1	1	0
458	1700120G11Rik	1	1	0	1	1	0	1	1	0	1	1	0	1	1	0	1	1	0
459	1700120K04Rik	1	1	0	1	1	0	1	1	0	1	1	0	1	1	0	1	1	0
460	1700121C08Rik	1	1	0	1	1	0	1	1	0	1	1	0	1	1	0	1	1	0
461	1700121L03Rik	1	1	0	1	1	0	1	1	0	1	1	0	1	1	0	1	1	0
462	1700121L16Rik	1	1	0	1	1	0	1	1	0	1	1	0	1	1	0	1	1	0
463	1700121N20Rik	1	1	0	1	1	0	1	1	0	1	1	0	1	1	0	1	1	0
464	1700122D07Rik	1	1	0	1	1	0	1	1	0	1	1	0	1	1	0	1	1	0
465	1700122O11Rik	1	1	0	1	1	0	1	1	0	1	1	0	1	1	0	1	1	0
466	1700123K08Rik	1	1	0	1	1	0	1	1	0	1	1	0	1	1	0	1	1	0
467	1700123L14Rik	1	1	0	1	1	0	1	1	0	1	1	0	1	1	0	1	1	0
468	1700123O12Rik	1	1	0	1	1	0	1	1	0	1	1	0	1	1	0	1	1	0
469	1700123O20Rik	0.00247961834050262	0.29353995667854	0.384513387300359	0.589359884583197	1	0.0711918244297931	2.5117709110804e-05	0.00359122274971122	0.339612439556125	0.703932322559326	1	0.02798911784056	1.77613152080278e-06	0.000355866678110233	0.31247910683356	0.250703330380279	1	-0.0680382078060711
470	1700124L16Rik	0.140078832136128	1	-0.040546551254103	1	1	0	0.791513184691866	1	0.0027514134397543	0.645736393415876	1	-0.00424217676785037	0.893500805303464	1	0.00127197020913413	0.158553942973309	1	-0.00642802264038873
471	1700125G02Rik	1	1	0	1	1	0	1	1	0	1	1	0	1	1	0	1	1	0
472	1700125G22Rik	1	1	0	1	1	0	1	1	0	1	1	0	1	1	0	1	1	0
473	1700125H03Rik	1	1	0	1	1	0	1	1	0	1	1	0	1	1	0	1	1	0
474	1700125H20Rik	1	1	0	1	1	0	0.318390313932929	1	0.00438908771220306	1	1	0	1	1	0	0.318159084577122	1	-0.00420235417251355
475	1700126A01Rik	1	1	0	1	1	0	1	1	0	1	1	0	1	1	0	1	1	0
476	1700126G02Rik	1	1	0	1	1	0	1	1	0	1	1	0	1	1	0	1	1	0
477	1700126H18Rik	1	1	0	1	1	0	1	1	0	1	1	0	1	1	0	1	1	0
478	1700128A07Rik	1	1	0	1	1	0	1	1	0	1	1	0	1	1	0	1	1	0
479	1700128E19Rik	1	1	0	1	1	0	1	1	0	1	1	0	1	1	0	1	1	0
480	1700129C05Rik	1	1	0	1	1	0	1	1	0	1	1	0	1	1	0	1	1	0
481	1810006J02Rik	1	1	0	1	1	0	1	1	0	1	1	0	1	1	0	1	1	0
482	1810007C17Rik	1	1	0	1	1	0	1	1	0	1	1	0	1	1	0	1	1	0
483	1810007D17Rik	1	1	0	1	1	0	0.31884942192611	1	-0.00823610969319051	1	1	0	1	1	0	1	1	0
484	1810008B01Rik	1	1	0	1	1	0	1	1	0	1	1	0	1	1	0	1	1	0
485	1810008I18Rik	1	1	0	1	1	0	1	1	0	1	1	0	1	1	0	1	1	0
486	1810009A15Rik	0.510809281074508	1	0.0379544171380882	0.211833764553036	1	0.0653175354312177	0.476882633836027	1	-0.0260566824376563	0.319360927954545	1	0.0335331752547911	0.630134343269134	1	-0.0159918223590746	0.100665369439302	1	0.0447861698666198
487	1810009J06Rik	1	1	0	1	1	0	1	1	0	1	1	0	1	1	0	1	1	0
488	1810010D01Rik	0.319227712866047	1	0.00786925148018821	1	1	0	0.318390642493908	1	0.00368590240285966	1	1	0	1	1	0	1	1	0
489	1810010H24Rik	0.870139460086184	1	0.00266900377779352	0.321464470556917	1	-0.0160373121336964	0.602138761340517	1	-0.00690932634539	0.775687513929705	1	-0.00195837063021145	0.172202817489968	1	0.0054865681368573	0.325314732994814	1	-0.00501402420318338
490	1810011H11Rik	1	1	0	1	1	0	1	1	0	1	1	0	1	1	0	1	1	0
491	1810011O10Rik	0.00248163002794135	0.29353995667854	0.120414491275187	0.697046683737911	1	-0.0137324548135911	0.377150428487133	1	0.0253402313025613	0.448477159425315	1	0.0152762590684581	0.705799526775905	1	0.00805145481450295	0.756513949025092	1	0.00605367967296615
492	1810012K08Rik	1	1	0	1	1	0	1	1	0	1	1	0	1	1	0	1	1	0
493	1810012K16Rik	1	1	0	1	1	0	1	1	0	1	1	0	0.167446919653669	1	-0.0105176904374708	1	1	0
494	1810013D15Rik	0.0155914739643431	0.773090374868347	0.0411472673087029	0.163462805679839	1	0.0234690423635588	0.50997269020951	1	-0.0113036614179375	0.698991285698344	1	-0.0038930167602895	0.332851337654914	1	-0.0127480808927945	0.159678198756469	1	0.00648958130329533
495	1810013L24Rik	0.204718732502622	1	-0.10920124002098	0.920966320045668	1	0.00739439545173653	0.0828538973784955	0.901925613497355	0.0979210932342748	0.760326998319415	1	0.0141943202400173	0.40684027403506	1	0.0412423998594223	0.250469033771261	1	-0.0416567059174685
496	1810019N24Rik	0.319228115439772	1	0.00612314888411353	1	1	0	0.318849785424902	1	-0.00451350178477657	1	1	0	0.878151908693304	1	-0.00095098160355544	0.317851459646127	1	0.00189550375994299
497	1810020O05Rik	1	1	0	1	1	0	0.318849671158249	1	-0.00511035864843279	1	1	0	1	1	0	0.318159653941507	1	-0.0024734910018305
498	1810022K09Rik	0.0794785902575533	1	-0.236686923571596	0.449760739250943	1	-0.130205857704375	0.756617711842282	1	0.0252792918011959	0.955639474660736	1	0.00568971632492921	0.0130596470482891	0.366106400136307	-0.169553479023374	0.0138551137741785	0.629744854924197	-0.198442570194785
499	1810024B03Rik	0.645744996682828	1	-0.0307684361923131	0.408952349708041	1	-0.0553626524903246	0.987450914112179	1	0.000727537668803929	0.203601521053333	1	0.0401696900196855	0.347165439907434	1	0.0370753116859342	0.580624294053068	1	-0.0179926908643964
500	1810030O07Rik	0.22038781435318	1	-0.123481156065253	0.589971074808847	1	0.0482979289437617	0.227419906714212	1	-0.079533417467231	0.254110377431456	1	0.0641883590400431	0.284979608028518	1	0.0620734261498189	0.690371911413525	1	-0.0161339541522297
501	1810032O08Rik	0.193783348210606	1	0.127106610205693	0.708543654927123	1	0.0327240930031547	0.653001532029227	1	0.0322629792805932	0.881948776938068	1	-0.0073482473581768	0.0349274608521787	0.623273254148082	0.121585565925229	0.0986698526774426	1	0.0661945055605758
502	1810034E14Rik	1	1	0	1	1	0	1	1	0	0.318775019952444	1	-0.00593352766656141	0.318596303035722	1	-0.00416600469226151	0.317854100165828	1	0.00129949774118666
503	1810037I17Rik	0.755430727556733	1	0.0417372346805118	0.230205582922987	1	-0.165938023223231	0.455297283896235	1	-0.0629479149286372	0.0168272371142928	1	-0.203811777115109	0.466377270540493	1	0.0486408489256962	0.355956511374595	1	-0.0556919047200475
504	1810041H14Rik	0.743244406548884	1	-0.00969553222791932	0.253095815061225	1	-0.0380502755279754	0.453688674249417	1	-0.0165283437497508	0.532432761256134	1	-0.0082580968259333	0.204602367990842	1	-0.0253752553401159	0.2998117114441	1	0.0153586297869151
505	1810041L15Rik	0.321261034265817	1	-0.0139053510413326	1	1	0	0.318849729232714	1	-0.0047793687817825	1	1	0	0.0284080335898013	0.560036027131776	0.0149210915442616	0.555527947867854	1	-0.00337981936632863
506	1810043G02Rik	0.834110860463336	1	-0.0185763028987765	0.37102484484056	1	-0.0850183545911839	0.503235560131779	1	0.0471242884166944	0.411348884267856	1	0.0449019482981548	0.744597867860152	1	0.0185034291573388	0.577920095357144	1	0.0216656101546273
507	1810044D09Rik	0.251004976741788	1	-0.111806190775063	0.498886706707131	1	-0.0448460375083827	0.714618203635978	1	-0.0185442706847186	0.0261543355884731	1	-0.0906969004400928	0.0762834740918923	0.87722232033036	-0.0821836950840401	0.00179709234351868	0.209208540686386	-0.102491377952941
508	1810046K07Rik	1	1	0	1	1	0	1	1	0	1	1	0	1	1	0	1	1	0
509	1810049J17Rik	0.321261025931033	1	-0.0145621421399524	1	1	0	1	1	0	0.318198310761111	1	0.00251943099161535	0.318070815764201	1	0.0023132672855732	0.798379773691455	1	0.00128325979338866
510	1810055G02Rik	0.218700769955164	1	-0.135630674553507	0.734864846098994	1	0.03043636228608	0.180515538852671	1	-0.0970133264069118	0.01447763988092	1	0.129252499218217	0.120142207715161	1	-0.0979997115090862	0.78265907142435	1	0.0113807413991165
511	1810058I24Rik	0.69619185225055	1	-0.0401414813899379	0.186117709241804	1	0.165183779652955	0.626350645323864	1	-0.0304740220280113	0.624865379874607	1	-0.0386041246584712	0.190218182571272	1	-0.0837716542920814	0.0321584793224771	0.858715948762391	-0.119345449073789
512	1810062G17Rik	0.321261013647488	1	-0.015725716529902	1	1	0	0.0843825937315737	0.901925613497355	-0.0159721394881254	0.318775036358361	1	-0.00574580801204605	0.35329213829643	1	-0.0108216373053314	0.751974924052074	1	-0.0023603253273798
513	1810062O18Rik	0.166014152395548	1	0.0162778166294065	1	1	0	0.46034199123967	1	-0.00711822347159378	0.161204240969505	1	0.00750441158744317	0.399159546216769	1	-0.0154598362357746	0.776395130133579	1	0.0012574838168092
514	1810063I02Rik	1	1	0	0.321464499968756	1	-0.0138728735948348	0.639195695410363	1	-0.00405420556142278	0.318197154959243	1	0.00359169824880166	0.958591591429769	1	-0.000290537947680218	0.903023881264398	1	0.00109290764643064
515	1810064F22Rik	1	1	0	1	1	0	1	1	0	1	1	0	1	1	0	1	1	0
516	1810065E05Rik	1	1	0	1	1	0	1	1	0	1	1	0	1	1	0	1	1	0
517	2010003K11Rik	1	1	0	1	1	0	1	1	0	1	1	0	1	1	0	1	1	0
518	2010005H15Rik	1	1	0	0.319677526498086	1	0.00830235049848413	0.99502981704463	1	-3.44211576417657e-05	1	1	0	1	1	0	0.158971611081491	1	0.00394799777522828
519	2010007H06Rik	0.319228346252246	1	0.00552958582978775	1	1	0	1	1	0	1	1	0	1	1	0	0.157749962960913	1	-0.00538623838867514
520	2010009K17Rik	1	1	0	1	1	0	1	1	0	1	1	0	1	1	0	1	1	0
521	2010013B24Rik	1	1	0	1	1	0	1	1	0	1	1	0	1	1	0	0.318159039229342	1	-0.0045587606769697
522	2010015M23Rik	0.909172407899696	1	0.00702133112661905	0.164173146040048	1	-0.0606691494993871	0.30976803752084	1	0.0411884316917377	0.164669967227946	1	0.0290419163338531	0.336908671305854	1	0.0325301529212428	0.00330441455066391	0.299461297725243	0.0485711907471181
523	2010103J01Rik	1	1	0	1	1	0	1	1	0	1	1	0	1	1	0	1	1	0
524	2010106C02Rik	1	1	0	1	1	0	1	1	0	1	1	0	1	1	0	1	1	0
525	2010106E10Rik	1	1	0	1	1	0	1	1	0	1	1	0	1	1	0	1	1	0
526	2010107E04Rik	0.71356323492783	1	-0.0396854119748213	0.000966520258026158	0.482490189146516	-0.461808186802441	0.306375247895377	1	-0.0609525620872406	0.0333896717594538	1	-0.156054778208373	0.116063313157171	0.991577249487279	0.100873678714392	6.14711967537547e-05	0.0172429634094127	-0.241218523118479
527	2010107G23Rik	0.978279828630583	1	-0.00161615241854957	0.211376027987777	1	0.0524013133257981	0.444212074433072	1	-0.0214316890021392	0.220146211257778	1	0.0385979061552121	0.0696700844043211	0.843816579653948	0.0721181797874977	0.123053946045708	1	0.051309746575007
528	2010109A12Rik	0.788236763299128	1	-0.0142827196701047	0.0208364889087612	1	0.091315499791563	0.177822394237019	1	0.0460921233873006	0.539745765661552	1	0.0150876082698379	0.826082063839088	1	-0.00677137624960013	0.616430088739417	1	0.0079183463693893
529	2010109I03Rik	1	1	0	1	1	0	1	1	0	1	1	0	1	1	0	1	1	0
530	2010110E17Rik	1	1	0	1	1	0	1	1	0	1	1	0	0.318069312413625	1	0.00382018316192368	1	1	0
531	2010110G14Rik	1	1	0	1	1	0	1	1	0	1	1	0	1	1	0	1	1	0
532	2010110K18Rik	0.0922875495157726	1	0.0592491165699701	0.944898781621844	1	-0.00311630848536538	0.834567232989286	1	0.00747351522948031	0.535237672257513	1	0.0156956161174354	0.156603743492405	1	-0.0383817210146681	0.242145282040455	1	-0.0215015768322631
533	2010111I01Rik	0.109626043045242	1	0.127098176600125	0.256283174530462	1	-0.0716927847175923	0.902950718530671	1	0.00804740346800109	0.68368441720928	1	0.0168263918849954	0.772889661025028	1	0.0210930352058259	0.438754131916572	1	-0.0391785565776417
534	2010300C02Rik	1	1	0	1	1	0	0.55524579690999	1	-0.00503311981123109	0.0484779125138893	1	-0.0249064880037713	0.0471564460229052	0.720294694235447	-0.0185241578508667	1	1	0
535	2010300F17Rik	0.319227736008917	1	0.00772587103291058	1	1	0	1	1	0	0.31819648015719	1	0.00569833510120767	0.318070739510595	1	0.00235134258840756	0.317849671786436	1	0.00389773092259108
536	2010308F09Rik	0.792889153522943	1	0.00507018682129098	0.321464470556917	1	-0.0160373121336964	0.31884967645803	1	-0.00507726706221085	0.0877232291767635	1	0.00872119671720569	0.318069667888065	1	0.00321899761670121	0.15852322164188	1	0.00397674001244436
537	2010309G21Rik	1	1	0	1	1	0	1	1	0	1	1	0	1	1	0	1	1	0
538	2010310C07Rik	1	1	0	1	1	0	1	1	0	1	1	0	0.318070020655377	1	0.00283662417849254	1	1	0
539	2010315B03Rik	0.857164943964648	1	-0.00557670464129097	0.330783439370386	1	-0.0382804586499127	0.314906152468924	1	0.0254909447895462	0.503093211790559	1	0.00822359068289372	0.492376968697225	1	0.0108882893931044	0.055718959245874	1	0.0276691620494196
540	2010320M18Rik	0.0901501133639913	1	-0.195277390134757	0.622402120619243	1	-0.0515039478708197	0.162515631708326	1	-0.102610515178315	0.505430848224502	1	-0.0399408849149651	0.392033054249256	1	-0.0572418434014791	0.979679185891608	1	-0.00123293382060929
541	2200002D01Rik	0.153971009918549	1	-0.133865381235903	0.588753203584546	1	-0.0329953394974118	0.87901343442879	1	0.00831713836759873	0.341961389136927	1	-0.0396260258877538	0.364739208581167	1	-0.0439779977080815	0.4067438096282	1	-0.0307208325670527
542	2200002J24Rik	0.521289810844969	1	-0.0206553581480175	0.321464466871414	1	-0.016386379753929	0.85770239939236	1	0.00353975788507597	0.814632519186441	1	0.00368485575971721	0.120762664339119	1	-0.0268703953404876	0.0892272013725149	1	0.0115955594934217
543	2210008F06Rik	0.159696095237302	1	0.0138280459296279	0.288242986339415	1	-0.0282708364855563	0.178230435154696	1	0.00850923988169246	0.974456531477871	1	0.000310667314632923	0.636774209393269	1	-0.00521593872320545	0.263542799827972	1	0.0101805441354541
544	2210010C04Rik	1	1	0	1	1	0	1	1	0	1	1	0	1	1	0	1	1	0
545	2210011C24Rik	0.145019732035004	1	-0.0385268829101523	0.321464413131287	1	-0.027374146448127	0.448159082142114	1	-0.00759989880045881	1	1	0	0.20964592803465	1	-0.0258691208062113	0.635624993362486	1	0.00299549488403675
546	2210011K15Rik	1	1	0	1	1	0	1	1	0	1	1	0	1	1	0	1	1	0
547	2210013O21Rik	0.289049890270106	1	-0.128217144995251	0.261733960296304	1	0.136745123360958	0.861851904905852	1	0.014330714390562	0.21008469439226	1	-0.0871576821043903	0.36538677912064	1	0.0684370860756991	0.305994126894783	1	-0.0559020516084291
548	2210016F16Rik	0.529363511845874	1	0.0763526446580245	0.285778342576541	1	0.131475348153721	0.477914737571778	1	-0.0565261675354631	0.106169660891838	1	0.116610164540231	0.550035246861671	1	-0.0450051432598182	0.761202899715523	1	0.017161014115009
549	2210016L21Rik	0.517596387495068	1	-0.0838215205054245	0.574412516238915	1	0.071678373731981	0.000508792619181904	0.0410085593882813	-0.304949016945274	1.23915260249132e-05	0.00935814400030178	-0.345729050818163	0.907111170888378	1	0.00935964365025321	0.0171781105830045	0.688615883621574	-0.14235909244861
550	2210017I01Rik	1	1	0	1	1	0	1	1	0	1	1	0	1	1	0	1	1	0
551	2210406O10Rik	0.319227571514341	1	0.00896089972760073	0.0855089080145314	1	-0.0533538212567676	0.500367025383221	1	0.00786425205275055	0.944469840375966	1	-0.000844207768115375	0.586354639408403	1	-0.0077996922914254	0.425028901422416	1	-0.00619097126647223
552	2210407C18Rik	1	1	0	1	1	0	1	1	0	1	1	0	1	1	0	1	1	0
553	2210408I21Rik	0.412512827423849	1	0.0389028580915333	0.427980958787972	1	0.0316736301498495	0.971701372222309	1	-0.00121626536779576	0.654948834502853	1	0.0108616594233506	0.866471851461212	1	0.00475125912361292	0.350629819550141	1	0.0203944843639736
554	2210411M09Rik	1	1	0	1	1	0	1	1	0	1	1	0	1	1	0	1	1	0
555	2210414B05Rik	1	1	0	1	1	0	1	1	0	1	1	0	1	1	0	1	1	0
556	2210417A02Rik	1	1	0	1	1	0	1	1	0	1	1	0	1	1	0	1	1	0
557	2210418O10Rik	1	1	0	1	1	0	1	1	0	1	1	0	0.318070323833428	1	0.00259809183030508	0.903870358917087	1	-0.000500426797643164
558	2210420H20Rik	1	1	0	1	1	0	1	1	0	1	1	0	1	1	0	1	1	0
559	2300002M23Rik	1	1	0	1	1	0	1	1	0	1	1	0	0.157850546898768	1	-0.00835235232496105	0.799918097908705	1	0.000794211658339419
560	2300003K06Rik	1	1	0	1	1	0	0.318849521887894	1	-0.00642996909494156	1	1	0	1	1	0	1	1	0
561	2300009A05Rik	0.385869190337529	1	-0.100968215115281	0.520208521214306	1	-0.0581223592600065	0.252724138950469	1	0.0842971342178234	0.874678505554628	1	0.00784639220716593	0.24687682867402	1	0.0731968487601841	0.481653584298953	1	-0.027930577426756
562	2310001H17Rik	1	1	0	1	1	0	1	1	0	0.318196712271574	1	0.00461917394463848	1	1	0	1	1	0
563	2310001K24Rik	1	1	0	1	1	0	1	1	0	1	1	0	1	1	0	0.318159754333995	1	-0.00234221463631227
564	2310002L09Rik	1	1	0	1	1	0	1	1	0	1	1	0	1	1	0	1	1	0
565	2310003L06Rik	1	1	0	1	1	0	1	1	0	1	1	0	1	1	0	1	1	0
566	2310005A03Rik	1	1	0	1	1	0	1	1	0	1	1	0	1	1	0	1	1	0
567	2310005E17Rik	1	1	0	1	1	0	1	1	0	1	1	0	1	1	0	1	1	0
568	2310007B03Rik	1	1	0	1	1	0	0.318849470443161	1	-0.0071932801010786	1	1	0	0.318069638281819	1	0.00325858739822507	0.318159238866117	1	-0.00341846972837727
569	2310008N11Rik	1	1	0	1	1	0	1	1	0	1	1	0	1	1	0	0.318159031878373	1	-0.00462553133137065
570	2310009B15Rik	0.00874896314825638	0.598160155162837	0.289293359710289	0.95495148353446	1	0.00555437607363779	0.497561430073064	1	0.0510438556872792	0.716338959682724	1	-0.023426630076145	0.3211556605762	1	0.0664638444597819	0.155246004955392	1	-0.0705137486820153
571	2310011J03Rik	0.747343318848476	1	-0.044400904280252	0.12817695039292	1	-0.177329135005913	0.114066152201191	1	-0.1236489085982	0.868541669913808	1	-0.0124718475759952	0.00959461212671683	0.300564517119869	-0.202223395520193	0.471156754878991	1	-0.0410346886160081
572	2310015D24Rik	1	1	0	1	1	0	1	1	0	1	1	0	1	1	0	1	1	0
573	2310015K22Rik	0.321260966747875	1	-0.0260129364538095	1	1	0	1	1	0	1	1	0	1	1	0	1	1	0
574	2310016D03Rik	1	1	0	1	1	0	1	1	0	1	1	0	1	1	0	1	1	0
575	2310016D23Rik	1	1	0	1	1	0	1	1	0	1	1	0	1	1	0	1	1	0
576	2310016G11Rik	1	1	0	1	1	0	1	1	0	1	1	0	1	1	0	1	1	0
577	2310020H05Rik	1	1	0	1	1	0	1	1	0	1	1	0	1	1	0	1	1	0
578	2310022A10Rik	0.0592053292590346	1	-0.214734962760374	0.750349515884137	1	0.0262447293774771	0.579930445975174	1	-0.0376308877063536	0.255801444840441	1	0.0566942650292178	0.102357874653565	0.937421169829431	-0.09808826825097	0.145372439155245	1	-0.0599105903377062
579	2310022B05Rik	0.00250321711561046	0.2949090148243	0.371093582932458	0.587265391522049	1	0.0557668517147047	0.421545820254499	1	-0.0623923007022562	0.509606800963667	1	-0.0384668355927461	0.00230857887749655	0.124532186225103	0.221655190610268	0.952575546755097	1	-0.00283840969581112
580	2310026I22Rik	1	1	0	1	1	0	1	1	0	1	1	0	1	1	0	1	1	0
581	2310026L22Rik	1	1	0	1	1	0	1	1	0	1	1	0	1	1	0	1	1	0
582	2310030A07Rik	1	1	0	1	1	0	1	1	0	1	1	0	1	1	0	1	1	0
583	2310030G06Rik	0.235308542798031	1	0.0404782400676654	0.27291972165632	1	0.0236208477231172	0.949117248826849	1	-0.00243570585142128	0.694228591097296	1	0.011650204272271	0.803171308369593	1	-0.011827320033114	0.668943905458565	1	-0.0148924311499418
584	2310031A07Rik	0.319228037779422	1	0.00637037500562673	1	1	0	0.318849545742704	1	-0.00614980449101236	0.938440863075665	1	0.000638851864553891	0.364533266342181	1	-0.00740259878555674	0.825858008697994	1	-0.00118610937819936
585	2310033P09Rik	0.494884418526335	1	0.0814589812145445	0.885237480510448	1	0.0196338639935967	0.242883143539618	1	0.0962531186708602	0.875780902595438	1	0.0121575270022611	0.0252593849932504	0.534020139681196	0.165281634651346	0.251399146175372	1	0.0720656285859655
586	2310034C09Rik	1	1	0	1	1	0	1	1	0	1	1	0	1	1	0	1	1	0
587	2310034O05Rik	1	1	0	1	1	0	1	1	0	1	1	0	1	1	0	1	1	0
588	2310035C23Rik	0.155883108527228	1	0.108435404054219	0.328200314161414	1	0.0545383461729577	0.838363712604518	1	-0.0104095387203314	0.344441491907482	1	0.0362283589749142	0.00916189520533096	0.294590938299796	-0.13151634106449	0.843348236376901	1	-0.00644591051421706
589	2310036O22Rik	0.92298565708956	1	0.00902176603006399	0.731921735306603	1	0.0500218876776377	0.234979567628201	1	-0.07476252103173	0.202766833424477	1	0.106223034354917	0.482595847503866	1	0.0426061912958344	0.0933738332837412	1	-0.0950601355503635
590	2310039H08Rik	0.085607770453396	1	-0.20888223661286	0.73700765699504	1	0.0371711230948948	0.00821289966241038	0.287627269627792	0.197769815131878	0.102158512088518	1	-0.100354778770083	0.156645446677765	1	0.101522802984621	0.241316739653545	1	-0.0616503117916977
591	2310039L15Rik	1	1	0	1	1	0	1	1	0	0.318775037357121	1	-0.00573494749821532	0.318596148264598	1	-0.00520755167822483	1	1	0
592	2310040G07Rik	1	1	0	1	1	0	1	1	0	1	1	0	1	1	0	1	1	0
593	2310040G24Rik	0.0250771461597789	0.953080824361693	0.0853317623650778	0.435191614557416	1	0.0290928980719638	0.792208583491558	1	-0.0107974695103581	0.226261231464825	1	-0.0364885609821187	0.395762974766905	1	0.0336578982139001	0.560141642804551	1	-0.0128294668600463
594	2310043L19Rik	1	1	0	1	1	0	1	1	0	0.31819730323063	1	0.00337515555223169	1	1	0	0.318159850341447	1	-0.00223441631275656
595	2310043M15Rik	0.321261001379111	1	-0.0172196444626439	1	1	0	0.318391160855476	1	0.00304523348588808	1	1	0	1	1	0	0.100931840002365	1	0.00657262870887687
596	2310043O21Rik	1	1	0	1	1	0	1	1	0	1	1	0	1	1	0	1	1	0
597	2310044K18Rik	1	1	0	1	1	0	1	1	0	1	1	0	1	1	0	1	1	0
598	2310046K23Rik	1	1	0	1	1	0	1	1	0	1	1	0	1	1	0	1	1	0
599	2310047D07Rik	1	1	0	0.321464466955618	1	-0.0163781483565801	0.318390105656403	1	0.00511932791586951	0.58383133093065	1	-0.00395351349842003	0.166033022832315	1	0.00644902411188976	0.318159578339679	1	-0.00258834901015369
600	2310050C09Rik	1	1	0	1	1	0	1	1	0	1	1	0	1	1	0	1	1	0
601	2310057J18Rik	1	1	0	1	1	0	1	1	0	1	1	0	1	1	0	1	1	0
602	2310057M21Rik	0.160265633455659	1	0.130826536900085	0.0246085918703242	1	-0.197747717747427	0.717753950654001	1	0.0278613803780676	0.718062646736166	1	-0.0214157457356032	0.300436390970286	1	-0.0605635130648414	0.926599390108887	1	-0.00365228491862557
603	2310057N15Rik	1	1	0	1	1	0	1	1	0	1	1	0	1	1	0	1	1	0
604	2310061I04Rik	0.177254812666195	1	-0.15517898631314	0.79398981851624	1	-0.0267596298904643	0.91193806302005	1	-0.00863240252748299	0.745537026175431	1	-0.019302752223356	0.224243369588749	1	0.0820647741842934	0.270373072348164	1	-0.0545958535777616
605	2310061N02Rik	1	1	0	1	1	0	1	1	0	1	1	0	1	1	0	1	1	0
606	2310065F04Rik	1	1	0	1	1	0	1	1	0	1	1	0	1	1	0	1	1	0
607	2310068J16Rik	0.244799116998704	1	0.0835448455549072	0.938700216903287	1	-0.00387178488728491	0.446909709808531	1	0.0287742355612376	0.377217329309933	1	0.0255315722497954	0.0349316918777798	0.623273254148082	0.0719615074373118	0.381161245704839	1	0.0192980921165731
608	2310069B03Rik	1	1	0	1	1	0	1	1	0	1	1	0	1	1	0	1	1	0
609	2310069G16Rik	0.670951469962447	1	-0.0162106128797927	0.89393327152774	1	-0.00326071995985306	0.0731531840885796	0.864252198540287	-0.0434492391558892	0.120140899846167	1	-0.0264324335240931	0.903886858510133	1	-0.00251223627628536	0.36661513494513	1	-0.0106438582361552
610	2310074N15Rik	0.0875214634895166	1	0.023384073223464	0.319677784398521	1	0.00690833434289757	0.115054283878661	1	-0.027168662748205	0.208687541835564	1	-0.02037034276715	0.887698792355616	1	-0.0019521288513929	0.217744992681503	1	-0.00946816927996843
611	2310075C17Rik	1	1	0	1	1	0	1	1	0	1	1	0	1	1	0	1	1	0
612	2310079G19Rik	1	1	0	1	1	0	1	1	0	1	1	0	1	1	0	1	1	0
613	2310081O03Rik	1	1	0	1	1	0	1	1	0	1	1	0	1	1	0	1	1	0
614	2410002F23Rik	0.389389889704918	1	0.100503543508634	0.362991683796535	1	0.102401291321505	0.160095616713392	1	0.118230434007543	0.220309155031316	1	-0.0814692595483011	0.251389227442212	1	0.0834077448250113	0.55627112480187	1	-0.0315494378079803
615	2410004B18Rik	0.536563399045754	1	0.0759879916330368	0.743882866204266	1	0.0445935741677315	0.417671837100177	1	0.0643825386383869	0.566664409118023	1	-0.0441834081857111	0.566399332131715	1	-0.0434842473165653	0.386637158926914	1	-0.049598712616973
616	2410004I01Rik	0.574315659532065	1	-0.042177129493935	0.451431753105853	1	-0.0440481536557453	0.842119807547003	1	-0.008204420907299	0.901377835128383	1	-0.00422693732266212	0.212501826622612	1	0.0308215872230939	0.0621995535997738	1	0.0299454501932894
617	2410004P03Rik	0.258140599096441	1	0.0489616020516545	0.00505058158339242	1	0.0806727782439684	0.851907887975316	1	0.0069009046316529	0.651000051684131	1	0.0128950833785	0.716808924672359	1	-0.0156909365403071	0.838894007977972	1	0.00548938370189693
618	2410012E07Rik	1	1	0	1	1	0	0.473909927341217	1	-0.00630310557647635	0.931459243026651	1	0.000438303435472741	0.593604443925886	1	0.00286563114061303	0.789149778157692	1	0.00109224192287909
619	2410015M20Rik	0.396876881283389	1	-0.0814634096915414	0.738262754055371	1	-0.0384639147831343	0.791901779948649	1	0.0175930747117756	0.878983239277479	1	-0.0116128014415282	0.834571262821228	1	-0.0121743583131102	0.0172188613109263	0.689058589933033	-0.135154027900836
620	2410017I17Rik	1	1	0	1	1	0	1	1	0	1	1	0	1	1	0	0.318159367373431	1	-0.00301946712752109
621	2410018L13Rik	0.618341442754454	1	-0.0501521702822413	0.383726177403096	1	-0.079834832797087	0.548287484626122	1	0.0426447424171847	0.332936431493871	1	-0.0561089107889868	0.0581605417572219	0.777271223089121	0.116690980104294	0.495811871891573	1	0.0283683687743671
622	2410021H03Rik	1	1	0	1	1	0	1	1	0	1	1	0	1	1	0	1	1	0
623	2410022M11Rik	0.0870787446450927	1	0.115880653820327	0.893371978235309	1	-0.00587023700221774	0.00368204285145883	0.171593683708887	0.152992405271015	0.482435097821089	1	0.0191048127976619	0.00133197121098901	0.0854696036541596	0.12835140885017	0.644291391965944	1	-0.0100343356915221
624	2410080I02Rik	0.245578910918474	1	-0.0743289369448838	0.682325414759807	1	-0.0067569936766155	0.274304616766721	1	-0.0261832056307509	0.158703445564995	1	0.00578228812209846	0.098723012139349	0.922490125805916	0.06350162617577	0.433086633580141	1	-0.0185556956076159
625	2410089E03Rik	0.803703385348244	1	-0.0220380918027345	0.208861076972715	1	-0.099432018278455	0.125859034943837	1	-0.0877891712426422	0.733161529088741	1	-0.0136386910762364	0.126283165020112	1	-0.0758980355079004	0.96114728321193	1	-0.00143772427777136
626	2410131K14Rik	0.56500846280114	1	0.0464446204694251	0.527970701623813	1	-0.0464848448972018	0.400225955192231	1	-0.0479377136269359	0.0398226282970736	1	0.077853648450292	0.885998830614517	1	-0.0080313138972547	0.806354573764497	1	0.00867381543744153
627	2410137M14Rik	0.319228079563109	1	0.00623372170546463	1	1	0	0.613983019377589	1	0.00789956454689119	0.391064371455941	1	-0.0111463493876894	0.601760223886402	1	-0.00317441378393882	0.0906062608416551	1	0.00745448069343777
628	2410141K09Rik	1	1	0	1	1	0	1	1	0	1	1	0	0.64719885213914	1	-0.00408356344623037	0.31785095793171	1	0.00213837758524255
629	2510002D24Rik	0.454490083042277	1	-0.0835239835637128	0.530395494378245	1	0.0684344909740984	0.0538511683070624	0.753539110765481	-0.139346394631554	0.0611396642571614	1	-0.120026385580764	0.194054236072047	1	0.0889788706050825	0.241964625591165	1	-0.0584284613972958
630	2510009E07Rik	0.37030881248178	1	0.0192378043603058	0.0882079617985329	1	0.0244659479280199	0.995999603460042	1	-0.000142978054527385	0.50519662920333	1	0.0228153666605055	0.73317237008679	1	0.00591325922271919	0.214405406716279	1	0.0187802735858596
631	2510017J16Rik	0.46153701300528	1	-0.0359344188532042	0.578518055677308	1	-0.0187991935176894	0.811172667236643	1	-0.00604249125639009	0.471787208855771	1	0.012978595506525	0.0810590736043834	0.894238015690747	0.033876368915201	0.527254734913422	1	-0.00804555114174655
632	2510039O18Rik	0.78604405086839	1	-0.0299690648513746	0.894137644385743	1	0.0124585424124063	0.564515511109261	1	0.0422981752457197	0.0255194517017052	1	-0.130335232432621	0.410098319976072	1	-0.0528484864068774	0.0573635431438755	1	-0.0829797552844765
633	2510046G10Rik	0.708934263260913	1	-0.0264213568372567	0.602841984810637	1	0.0370566693760324	0.000435066795812277	0.0360958375691802	0.171906660233306	0.915750039941496	1	0.00399932177334231	0.0335628423254726	0.61309229551321	0.0994615514466156	0.351520878293843	1	-0.0318880137229788
634	2600006K01Rik	1	1	0	1	1	0	0.318390548630438	1	0.0038516337466767	0.318196916118776	1	0.00404950856235672	0.276141022271846	1	-0.0160305815066342	0.736785452812193	1	0.00290368220435559
635	2600014E21Rik	1	1	0	1	1	0	1	1	0	1	1	0	1	1	0	1	1	0
636	2610001J05Rik	0.709455191200895	1	-0.0453227697255474	0.52985423330916	1	0.0855565964900347	0.269746061598025	1	0.0848252090818638	0.18601507650349	1	-0.0987459717463801	0.151443501980128	1	0.0979138684464553	0.702648591013654	1	0.0226300160154569
637	2610002M06Rik	0.40382106261475	1	-0.0661769077534207	0.416111289828086	1	-0.051944279294465	0.0840772816892889	0.901925613497355	-0.0835326685916599	0.222791607782176	1	-0.0562173833725162	0.445459805085008	1	-0.0413014781175629	0.255225891644138	1	0.037273117026388
638	2610008E11Rik	0.935626110306027	1	0.00760519125391718	0.0858048081968598	1	0.128791792692465	0.0489472189488945	0.724727854247757	0.102452921192217	0.941454175293375	1	0.00321313232432952	0.284638277866018	1	0.0542849385708447	0.279156944649463	1	-0.0358165905817851
639	2610016A17Rik	0.319228346252246	1	0.00552958582978775	1	1	0	1	1	0	1	1	0	0.318070167204825	1	0.00271346947379254	0.158135409828292	1	0.00433310136389163
640	2610020C07Rik	0.114812117390777	1	-0.0970793229659225	0.741919670747266	1	-0.0116420327022764	0.758277102884781	1	0.0112630388624779	0.605764209709119	1	-0.013684284326006	0.735505940542206	1	0.0101518697391516	0.716322229724654	1	0.00881613284285203
641	2610020F03Rik	1	1	0	1	1	0	1	1	0	1	1	0	0.318069595239009	1	0.00331884184711352	1	1	0
642	2610020H08Rik	0.137464240257103	1	-0.0703248397117626	0.617334001500008	1	-0.0259739958405644	0.974087792342901	1	0.00124364110526906	0.765206240939648	1	0.00775843894724748	0.0429857784788201	0.694492667875309	-0.0602147839865456	0.954060246622348	1	-0.000910758798380665
643	2610021A01Rik	0.660814697476266	1	-0.0305983768335619	0.724814854294805	1	-0.018594842204614	0.926442660404132	1	0.00449264168578664	0.850232868502192	1	-0.00798891376513805	0.506242149325022	1	-0.0290841009823073	0.715451294134282	1	0.0118099616742451
644	2610027F03Rik	1	1	0	1	1	0	1	1	0	1	1	0	1	1	0	1	1	0
645	2610028E06Rik	0.220641355521176	1	-0.0374135551230171	0.143218448858398	1	-0.0421552317408784	0.270981228695316	1	-0.0239671710649255	0.171789739725075	1	0.0128688368002062	0.64645591953751	1	-0.00338529559312176	0.0874600994084957	1	-0.012219707079197
646	2610028H24Rik	1	1	0	1	1	0	0.318390101649245	1	0.00513717100858615	1	1	0	0.318069248842217	1	0.00396782916321198	1	1	0
647	2610035D17Rik	0.0168706703345285	0.794528456912245	-0.181567309413534	0.212159853035095	1	-0.0688519811847983	0.136510382815681	1	-0.0463521125750793	0.214689752428926	1	0.0375049644939807	0.893983084826437	1	-0.00429868400186822	0.148948194222406	1	-0.0380187267135605
648	2610037D02Rik	0.162260035368858	1	0.111757699057701	0.0871551405595566	1	0.110476228042074	0.845534189742068	1	0.0111268604286217	0.0421437084741638	1	0.0885997782513581	0.241065745372856	1	0.0620616634717572	0.691989117906993	1	-0.0136308467016125
649	2610042L04Rik	0.319227658873198	1	0.00823744974437427	0.31967716092341	1	0.0136450451065113	0.31839099223061	1	0.00321578368687185	0.502217001970366	1	-0.00521367397946197	0.318596073481079	1	-0.00610253296531932	0.11955717095252	1	0.0109915466025886
650	2610044O15Rik8	0.296977034971252	1	-0.101602260554383	0.344348092058044	1	-0.0757581593012764	0.156023957218916	1	-0.0873371118713231	0.798770297583678	1	0.0124022791043041	0.897926186486226	1	-0.00696994838376569	0.185992316547371	1	-0.0552640625637135
651	2610204G07Rik	1	1	0	1	1	0	1	1	0	1	1	0	1	1	0	1	1	0
652	2610206C17Rik	1	1	0	1	1	0	0.878549727576752	1	-0.0013342303856228	0.525454988806836	1	0.00559565895962353	0.181763104423082	1	-0.0141831941763076	1	1	0
653	2610301B20Rik	0.122315629751736	1	-0.151884467041307	0.86261052548066	1	0.0152963474330056	0.761185151381639	1	0.0193997330639984	0.484393635204083	1	-0.0439827155717641	0.00671682739039564	0.253304375325637	0.137003503722621	0.658291684464917	1	-0.0198814726622879
654	2610303G11Rik	1	1	0	1	1	0	1	1	0	1	1	0	1	1	0	1	1	0
655	2610318N02Rik	0.686833519360261	1	0.0498620245708479	0.273016869861608	1	0.139970461656787	0.00709824065332987	0.264304022708628	0.225458462028317	0.93846439009148	1	0.00596562431483494	0.587927281519276	1	0.0409351721703497	0.79859275067373	1	0.0153737704366859
656	2610507B11Rik	0.77329447367739	1	-0.0307071317421851	0.289447029076052	1	-0.0978570047688425	0.231730224803044	1	-0.0849555895017475	0.815977676579348	1	0.0107866500099081	0.245315162208283	1	-0.0778637891991687	0.331882825803608	1	0.039068115448903
657	2610524H06Rik	0.00684897384627721	0.527694776809908	0.332043154719559	0.841928099315213	1	0.0244037878797921	0.00897534753699416	0.301426352345598	0.214767797709794	0.00303804839822948	0.564708174486464	0.224805341545151	0.0869875531663428	0.894238015690747	0.134655368686748	0.203873460353375	1	0.0782161082416272
658	2610528A11Rik	0.31922776275159	1	0.00756956368453875	0.711023777493979	1	0.00797981084082838	0.0265417708161414	0.542902992484715	-0.0541991862643329	0.69088932238455	1	0.00876382110848465	0.31806935268706	1	0.00373475657912451	0.31815908019709	1	-0.00423318278184905
659	2610528J11Rik	0.0558313799158628	1	-0.069570299655922	1	1	0	0.0216897420356241	0.494389759798998	-0.0532312611902999	0.319472080969978	1	-0.00872401034541062	0.0757952594250723	0.87510692898732	-0.0541789161584571	0.192551993199489	1	-0.0170246129484677
660	2700012I20Rik	0.553198456985966	1	-0.0106142447259094	0.159304030069957	1	0.014475570698066	0.307557920482346	1	0.0142499229136619	0.391530908154526	1	0.0140046116563826	0.851635088687452	1	-0.00226398216042511	0.255290721384289	1	0.0104425632467895
661	2700016F22Rik	0.290004407381177	1	-0.0212774479621755	0.160185676277076	1	0.0245059175095224	0.610581338936044	1	-0.00764227108161462	0.0825543137029619	1	-0.0221176085042428	0.306140355904575	1	0.0119643688558948	0.15437977692725	1	0.00844433487128372
662	2700033N17Rik	0.375035927008305	1	-0.034104052554182	0.650572338593748	1	-0.0184296072792862	0.532971156287772	1	0.0259750976945354	0.372553477944839	1	-0.0343587063324112	0.169791001795231	1	-0.0528461282789477	0.00230294267540983	0.246649347704894	-0.082013308337024
663	2700038G22Rik	0.34877265512843	1	0.113066312456515	0.893923467112108	1	-0.0172956554704173	0.259056633686308	1	0.0990408640283555	0.952641462258669	1	-0.00416557315519261	0.255445011815266	1	0.0863773030343926	0.116106786214422	1	-0.0916581684618659
664	2700046A07Rik	0.614942597039332	1	0.0141677298292192	0.888236970047399	1	-0.00332538722985708	0.456995322839833	1	-0.0144153483604678	0.00903536808319586	0.92891312942011	0.0327930603903501	0.746090728285069	1	-0.0030734605360997	0.18447501190298	1	-0.0130176843178589
665	2700046G09Rik	0.032347786790168	1	0.0835221110741216	0.230527775582098	1	0.0584722693189272	0.918227171745686	1	0.00309449234548671	0.674084266974642	1	-0.00905904338704625	0.529189562344243	1	0.0162051064412777	0.443359641084624	1	-0.0135222974761269
666	2700049A03Rik	0.922017585308088	1	-0.00952058192551997	0.738239852563932	1	0.0282479758298272	0.838456703221049	1	-0.0141199690414738	0.601986260700721	1	0.0282014533801478	0.507538989324744	1	-0.0393334790681753	0.0193150192623739	0.710218804412855	0.0989716616145642
667	2700060E02Rik	0.535308341883826	1	0.0552214670244453	0.449164653118956	1	-0.0617238858070603	0.822602138264632	1	0.00859260578194654	0.457971596718088	1	0.0370893097721621	0.0394827335616598	0.664977600654107	-0.0781722912062133	0.0377904862604318	0.925222935850788	0.0704106498742409
668	2700062C07Rik	0.238162626148041	1	0.152982850204832	0.41433512631906	1	-0.0953780472616574	0.0826228262887928	0.901925613497355	0.144088600387535	0.637784609476064	1	0.0336902097049885	0.357442311722105	1	-0.0686560001148884	0.0539473703070674	1	-0.102441504921941
669	2700068H02Rik	0.158252724897476	1	0.0120260643009803	1	1	0	1	1	0	1	1	0	0.318069167509849	1	0.00418433057534566	0.317850249364012	1	0.00272699049141693
670	2700069I18Rik	1	1	0	1	1	0	1	1	0	1	1	0	1	1	0	1	1	0
671	2700081O15Rik	0.620578152052805	1	-0.0349564311152931	0.520319376987504	1	-0.03091802948027	0.395943631661911	1	-0.0466059639482521	0.0844547277602957	1	-0.0651499391720237	0.19181278656378	1	-0.05623694091618	0.06568221720584	1	-0.0428139619717559
672	2700089I24Rik	1	1	0	1	1	0	1	1	0	1	1	0	1	1	0	1	1	0
673	2700097O09Rik	0.133167963050698	1	0.182279164768048	0.733752596888544	1	0.042938067941562	0.0295705850926078	0.571484542475444	0.179026603921812	0.869590467479633	1	0.0120988278888167	0.0178147889399036	0.436408314588158	0.17133804430827	0.510192037147234	1	-0.0380860496560489
674	2810001G20Rik	0.23764274912246	1	-0.143419133243073	0.930999011818109	1	-0.00929316227643273	0.291341343346942	1	0.084164790974658	0.175139398128022	1	-0.0881365319421976	0.547139176820132	1	0.039288117809975	0.416398452645204	1	-0.0373695896372058
675	2810004N23Rik	0.35575882598953	1	0.0971637799578598	0.788766962562771	1	-0.0286149379160494	0.730100777815244	1	0.0225226571785533	0.605557952102782	1	0.0363234832287804	0.991109316883592	1	-0.000761733520779462	0.134972426251585	1	-0.0701641539946278
676	2810006K23Rik	0.644262587823909	1	-0.0614699154971078	0.547419835294886	1	-0.0694238332042645	0.273438929289791	1	-0.0889661381126639	0.244117624487689	1	0.080201207217243	0.0982007202944273	0.921116501538779	-0.125133299468426	0.259733702599328	1	-0.0622549693138013
677	2810021J22Rik	0.752900270496797	1	0.0190880615085313	0.865424277409534	1	0.00888461971417021	0.897736789426466	1	0.00499985723290811	0.980672451711441	1	-0.000622999020700621	0.987211571693259	1	0.00052942299487857	0.587075284497616	1	-0.01379321448453
678	2810032G03Rik	0.214961982173906	1	0.0277020730281364	0.0483130605669337	1	-0.0761260346319132	0.0851156899073062	0.901925613497355	0.0117671046324544	0.74223346966781	1	0.00558772367153747	1	1	0	0.157664098532494	1	-0.00484959649437676
679	2810049E08Rik	1	1	0	1	1	0	1	1	0	1	1	0	1	1	0	1	1	0
680	2810402E24Rik	0.709623722751463	1	0.0341224666190825	0.164004500836922	1	0.0749103207040686	0.571862423739213	1	0.0337731408416853	0.472164978424517	1	-0.032719493621451	0.813039831441517	1	0.0117932223872819	0.220599477946038	1	0.035415030921438
681	2810403A07Rik	0.576489903146101	1	0.0607431108931109	0.925747832109528	1	-0.00952155195309246	0.54734802780544	1	-0.0442265947737914	0.0763359815581122	1	-0.106907900331853	0.343011865772494	1	0.0615395236298956	0.291231147599125	1	-0.0494489060816653
682	2810404F17Rik	1	1	0	1	1	0	1	1	0	1	1	0	1	1	0	1	1	0
683	2810404M03Rik	1	1	0	1	1	0	1	1	0	1	1	0	1	1	0	1	1	0
684	2810405F17Rik	0.687517519186054	1	-0.0117389996368359	0.319677428734918	1	0.00910435025616784	0.598423659932639	1	-0.0110941805701365	0.277473127504899	1	-0.0164002568769456	0.00478273919504048	0.205255703577173	0.0405716409929052	0.87563421880708	1	0.00179244182975241
685	2810407A14Rik	1	1	0	1	1	0	1	1	0	1	1	0	1	1	0	1	1	0
686	2810408A11Rik	0.648999779898345	1	-0.0228944536344767	0.589186113984902	1	-0.0279265831827864	0.875349908548481	1	-0.00724476939600882	0.529436796230992	1	-0.0216336920391811	0.167545554509458	1	-0.0538720446909009	0.440305635650683	1	-0.0203908856075099
687	2810414N06Rik	0.159502929782447	1	0.0164795469834255	0.407773903687526	1	-0.0213782856831975	0.445188379510424	1	-0.0113202624508706	0.554942979193081	1	0.00633005995669599	0.217399765404895	1	0.0140866961064938	0.135364571088127	1	-0.0146514265786159
688	2810425M01Rik	0.319227475347538	1	0.010030191885104	0.319677874052581	1	0.0065661631963699	0.293886493114391	1	-0.0135587724065391	1	1	0	0.318596070094885	1	-0.00615476617482074	0.676909394719946	1	-0.00203625612506893
689	2810428I15Rik	0.473344942450374	1	0.0862940674392632	0.464979934331649	1	0.0910335244482336	0.97196814951882	1	0.00239738826284608	0.45570514780845	1	0.0560294287956025	0.588762258474072	1	0.038804019906538	0.286637465662908	1	-0.0649511323008265
690	2810429I04Rik	0.324814483572021	1	0.0886478786288731	0.730696363025904	1	0.0252591184186629	0.374210467166913	1	0.0554881150904458	0.551950126289471	1	-0.0238729978701824	0.255236908948398	1	0.0664013768378323	0.0281063267863492	0.820846330133556	0.0869399044566012
691	2810432F15Rik	1	1	0	1	1	0	1	1	0	1	1	0	1	1	0	1	1	0
692	2810433D01Rik	0.319227971673617	1	0.00660621339347963	1	1	0	0.160996813958398	1	0.00999626438891934	0.318196944215068	1	0.00398642451497487	0.58758233541529	1	-0.00333621727749827	0.318159153543175	1	-0.0037914439644418
693	2810442N19Rik	1	1	0	1	1	0	1	1	0	1	1	0	1	1	0	0.317852038949418	1	0.0016971615987993
694	2810454H06Rik	0.311421506813644	1	-0.0489512079093544	0.301276739342737	1	-0.0497427091020429	0.0453906219163851	0.714832581759242	0.0662334333915739	0.332083100277783	1	0.0198840846722227	0.621656321888119	1	-0.0118136243852726	0.356483186697977	1	-0.014901987242916
695	2810455O05Rik	0.216121455469021	1	-0.0485128403599202	0.321464404929127	1	-0.0321118981941121	0.0636609200442449	0.810931189168569	-0.0251909741735005	0.318197863050556	1	0.00281112475120068	0.691919343145597	1	-0.00517240416355467	0.0264933373926333	0.815131910027351	-0.0168201520966293
696	2810459M11Rik	0.321261009134988	1	-0.0162289288946147	1	1	0	0.318390160567354	1	0.00489216020114454	0.318196910374443	1	0.00406277890230124	0.158650601967154	1	-0.0310011759295829	0.726117537553799	1	0.0053776993219858
697	2810471M01Rik	1	1	0	1	1	0	1	1	0	1	1	0	1	1	0	1	1	0
698	2810474O19Rik	0.101613364917895	1	-0.23213294289519	0.728278806847081	1	-0.0450922684198835	0.355774021916994	1	-0.0856367260361586	0.838137489900974	1	-0.015679360938967	0.263488867365118	1	-0.0885191619387289	0.851656118585327	1	-0.0105632385229179
699	2900009J06Rik	0.346275875385085	1	-0.05210386081947	0.788440035699242	1	-0.00858896181200502	0.0229545435602465	0.503785522712324	0.0446103896953496	0.308300222231382	1	0.0187304284953269	0.425045645743964	1	-0.0259353164363222	0.813853553173328	1	-0.00459285369242814
700	2900011O08Rik	0.296839888565541	1	0.029004474082208	1	1	0	0.0798237797878451	0.894956142402513	-0.0576388706421092	0.640825372462996	1	-0.0124329721761648	1.01473882634503e-05	0.00154057230166702	-0.300444276121115	3.04008664391672e-06	0.00154378744695309	-0.227771456026468
701	2900026A02Rik	0.319228627429788	1	0.00499656903290501	1	1	0	0.680977370030471	1	0.00615017877064678	0.0899948686146528	1	0.0113990893614916	0.914102613106374	1	-0.00254783648635215	0.194600200623924	1	0.0181252986777007
702	2900052N01Rik	0.135743603612009	1	0.0337283052729811	0.976931645037874	1	-0.000893474294324022	0.180035528689993	1	-0.0264857631043437	0.952934363951111	1	0.00129795024315855	0.539623886784353	1	0.0062633889290808	0.768754053149385	1	-0.00155383940130168
703	2900055J20Rik	1	1	0	1	1	0	0.964749197404716	1	-0.000302055726462172	0.318198370971384	1	0.00248674442465681	1	1	0	0.181041538446985	1	-0.00915012914176553
704	2900060B14Rik	0.00240613590277904	0.292521428250387	0.134431626816431	0.430414891107568	1	0.0369413608112014	0.907943308002813	1	0.00508263498855713	0.492020707489675	1	0.0253483054361215	0.411732559272795	1	-0.0299268430625819	0.774070436050967	1	0.00703316391179142
705	2900072N19Rik	0.321261022156801	1	-0.0148918268436589	1	1	0	0.435932836147261	1	-0.00813660838561886	1	1	0	0.164459057759675	1	0.00922111870057212	1	1	0
706	2900076A07Rik	0.207539629579014	1	0.0647633981502526	0.960303909434552	1	0.00176356007485667	0.280078938293352	1	0.0372895889523429	0.694232581583301	1	-0.0124253806438399	0.642779617383714	1	0.0154326789149941	0.147633987358443	1	0.0313122387587982
707	2900079G21Rik	1	1	0	1	1	0	1	1	0	0.318775064703792	1	-0.00545960202832711	1	1	0	1	1	0
708	2900089D17Rik	0.522551735003703	1	0.00968261106970772	0.319677743665507	1	0.00708253169434658	0.284367062771667	1	-0.0178938866255423	0.308919148900024	1	-0.0119813933018067	0.106626846877376	0.952463220672942	0.0192038705843875	0.414191449717441	1	0.00680433082627522
709	2900092C05Rik	1	1	0	1	1	0	1	1	0	1	1	0	1	1	0	1	1	0
710	2900093K20Rik	0.083556337989624	1	0.0848209699600802	0.712248603247474	1	-0.014903277432525	0.0911164087585759	0.912496289413919	0.0665071528423364	0.253445023645427	1	0.0318517274735768	0.233493377188633	1	0.0430526987041623	0.321445620925124	1	-0.0222167691941503
711	2900097C17Rik	0.0786002386020714	1	-0.223742841402243	0.465343527521503	1	0.0947502701639946	0.264770135725695	1	-0.0944162972805513	0.835730540203099	1	-0.0160441497902893	0.0701699069802276	0.846824648359171	-0.133335873906424	0.595625652149882	1	0.0282727618640516
712	3010003L21Rik	0.496821912988209	1	0.0667191565522218	0.498516467237467	1	0.0640381329001227	0.158637838704346	1	-0.100793492021873	0.665921333211568	1	-0.0238568551697981	0.832768442751807	1	-0.011865223704581	0.15115721716969	1	-0.0532111700467406
713	3100002H09Rik	1	1	0	0.862791155463309	1	-0.00304743680112486	0.174201533380016	1	-0.0145678099254714	0.158505089526949	1	-0.0157143866229587	0.734281981771177	1	0.00198717720605235	0.974489112551019	1	0.000152040558951734
714	3100003L05Rik	1	1	0	1	1	0	0.318390288853046	1	0.00446082158176635	1	1	0	1	1	0	1	1	0
715	3110001I22Rik	0.730023668807218	1	-0.0230753866203419	0.297362482295336	1	0.0575254008295789	0.0967790659489697	0.937303879050756	0.0821354002320615	0.668947360041265	1	0.0153765820934569	0.0552490728144886	0.758828469272165	0.0922164771098082	0.949436383314516	1	0.0023012892864194
716	3110002H16Rik	0.605585856338124	1	-0.0373428338336879	0.491485259671407	1	-0.0419750703284399	0.583353486323043	1	0.0218050242831592	0.362946070510588	1	-0.0291707604927801	0.181486464581508	1	-0.0590836280102066	0.0650368529029167	1	-0.0582270989590371
717	3110004A20Rik	0.301139120435742	1	0.071707883440407	0.258142314842971	1	-0.0756787494367785	0.0182186882241047	0.455127247043728	0.204634450414902	0.0917977349380528	1	-0.109434835137742	0.0648293172473191	0.814867459272356	0.0272508285452412	0.468064438185979	1	-0.00920071597487542
718	3110009E18Rik	0.399589053571548	1	-0.0918603464801485	0.477114720243019	1	0.0718258301781355	0.750869593349593	1	-0.0234186368912562	0.120852490208735	1	-0.0913850175541892	0.046857033599433	0.71916634215951	-0.14607158573715	0.936344474223992	1	-0.00386692529289301
719	3110018I06Rik	1	1	0	1	1	0	1	1	0	1	1	0	1	1	0	1	1	0
720	3110021N24Rik	0.712856039862975	1	0.0232800104965077	0.450875661869038	1	0.0316252747954626	0.533744012476582	1	0.029536812201664	0.191131187480131	1	0.0312613250293896	0.943449967005804	1	0.00248787844633561	0.561136325111672	1	-0.0109844413446568
721	3110035E14Rik	1	1	0	1	1	0	1	1	0	1	1	0	1	1	0	1	1	0
722	3110039M20Rik	1	1	0	1	1	0	1	1	0	1	1	0	1	1	0	1	1	0
723	3110040N11Rik	0.978881867646712	1	-0.00272705566830167	0.550630740999481	1	-0.0627437687769982	0.864159959376272	1	-0.0126136394393804	0.660764902085018	1	-0.0268763268791614	0.600334830341421	1	-0.0334329008321962	0.645953045135103	1	0.0200876557610858
724	3110043O21Rik	0.0357923561580829	1	-0.121293794513844	0.114103454191699	1	-0.0980452979424812	0.186844936584751	1	0.0561687663215046	0.169144087891395	1	0.041825037945637	0.449214496175237	1	0.0318834750344272	0.752075975986315	1	0.00779487159189571
725	3110045C21Rik	0.200518459658928	1	-0.125666803957096	0.817183441646949	1	-0.0212339385091312	0.00341230165014582	0.161320257627199	-0.192987118078013	0.14169608420233	1	-0.100498715968178	0.0541696640292141	0.7529302098407	-0.114039504199646	0.011296091886531	0.57861529449391	-0.11137664139882
726	3110062M04Rik	0.241647411976442	1	-0.115613570838797	0.706640498187774	1	0.0295809076821495	0.816267553584075	1	-0.0158401994876953	0.493781249231025	1	-0.0328808736842507	0.48146666933322	1	0.0348749959502223	0.827176247271165	1	0.00625268512717606
727	3110070M22Rik	0.135529415694051	1	0.0536419557121001	0.39091109998729	1	-0.0176007669835753	0.300806453852182	1	0.0280964803406801	0.0608623278382926	1	-0.0364526409028737	0.29586130671429	1	-0.0215510273409008	0.523943047159979	1	-0.00768561979183814
728	3110079O15Rik	1	1	0	1	1	0	0.318849773577593	1	-0.00456586268871514	0.318198716668305	1	0.00232090848145642	0.849380770956591	1	0.00153980744147117	0.2613477026175	1	-0.00972825050543159
729	3110082I17Rik	0.717093573897523	1	-0.0434546091923903	0.223426566752747	1	-0.146844101225163	0.00200120743242414	0.112594425216354	-0.251336840711159	0.573438636475495	1	0.0372783982484131	0.133863665316533	1	-0.109341023185985	0.369182042639854	1	-0.0529180650732558
730	3110082J24Rik	1	1	0	0.31967716092341	1	0.0136450451065113	1	1	0	1	1	0	0.655182035333125	1	-0.00598402196625974	0.899199037687929	1	-0.000725369503640628
731	3110083C13Rik	0.834513383297549	1	-0.0118917538030691	0.672072986250812	1	0.0133584470601465	0.443765202199581	1	0.0230665174085926	0.58687974934793	1	-0.0108478201741114	0.319134645074595	1	0.0271679490383762	0.408445479891266	1	-0.0147327548873338
732	3110099E03Rik	1	1	0	1	1	0	1	1	0	0.318196994463159	1	0.00388059466466868	1	1	0	1	1	0
733	3222401L13Rik	0.492193308658027	1	-0.0251567896752354	0.768730937559905	1	-0.0084171600011495	0.744063499362157	1	-0.0128117327862312	0.631191108557889	1	-0.0110172320839876	0.427825330364447	1	-0.0239256287182747	0.695080871479848	1	-0.0066849296611383
734	3300002A11Rik	1	1	0	1	1	0	1	1	0	1	1	0	1	1	0	1	1	0
735	3300002I08Rik	0.321261051283076	1	-0.0128008038977282	0.839060406515641	1	0.00357194715927103	0.0879497788609549	0.905272912680855	-0.0137793604541691	0.755755963552482	1	0.00213175547783422	0.145491510641039	1	-0.0186152515174994	0.0903844305602639	1	-0.0131392552170954
736	3300002P13Rik	1	1	0	1	1	0	1	1	0	1	1	0	1	1	0	1	1	0
737	3300005D01Rik	1	1	0	1	1	0	1	1	0	1	1	0	1	1	0	0.317849799187152	1	0.00351439425682683
738	3425401B19Rik	0.290927198997552	1	-0.0303095537746927	0.319677862941967	1	0.00660582571904832	0.865059235464253	1	-0.00177788801142703	1	1	0	1	1	0	1	1	0
739	3632451O06Rik	0.000122324974001339	0.0359462866570516	0.384595606351904	0.858073075887882	1	-0.0123293104287983	0.495344711419939	1	0.0379917539304075	0.274093824366751	1	-0.0398773981862379	0.0151712115178018	0.401144749804048	0.129080813089535	0.560981205910838	1	0.0221081194931162
740	3830403N18Rik	0.0741517223380496	1	-0.0605652078996074	0.161467230708348	1	0.0179093270288212	0.930777909453265	1	0.00124757812298789	0.649881427224258	1	0.00644394022739649	0.312169795194306	1	-0.009052051825943	0.0521729875613935	1	-0.016438237515329
741	3830406C13Rik	0.144091451655007	1	-0.107564075577791	0.45806449498319	1	-0.0633993686074596	0.624434925032332	1	-0.0232584598431478	0.566604475874798	1	-0.0231214567854312	0.26116354768719	1	-0.0439119587433072	0.38830938746443	1	-0.0291034064497279
742	3830408C21Rik	0.319228101591784	1	0.00616512767281376	0.159360504612992	1	-0.034040701509962	0.158342061641611	1	0.00678976386507295	0.586079935879784	1	0.00330155893337693	0.870289095591347	1	-0.00162753443416616	0.187372396380773	1	-0.00742853423994273
743	3830417A13Rik	1	1	0	1	1	0	0.0863497331326964	0.901925613497355	-0.0198835712160728	0.31819653482349	1	0.00537746444156833	0.318070270430261	1	0.00263576051353711	0.996413957871234	1	1.56810526199393e-05
744	3830432H09Rik	0.321261056162576	1	-0.0125296883847965	0.32146447925094	1	-0.0152949202904909	1	1	0	0.318774938505805	1	-0.00724725024388439	1	1	0	1	1	0
745	3930402G23Rik	0.751273198111491	1	0.00552535251718484	0.319677497391513	1	0.00851867219531205	0.663810490955423	1	-0.00259320675388044	1	1	0	0.518893180657062	1	0.00352675694319531	0.313677129934718	1	-0.00526247526323603
746	4430402I18Rik	1	1	0	1	1	0	1	1	0	1	1	0	0.220102938711356	1	0.0113377430087013	0.987443764852033	1	0.000131178709493042
747	4631405K08Rik	1	1	0	1	1	0	0.857353116256307	1	-0.00221088692465342	1	1	0	0.0162786465637199	0.414394967364947	0.019931253608464	0.969627120458316	1	0.000284621842165664
748	4632404H12Rik	0.690791302883186	1	0.0152199986594926	0.00922866974712477	1	0.0704371143280817	0.278205646118052	1	0.0346888274358424	0.591264961640714	1	-0.0127923017990599	0.186227799969219	1	-0.0357860621614459	0.843810617132936	1	-0.00334613129629386
749	4632411P08Rik	0.655089659384583	1	-0.00750423942063186	1	1	0	0.682956113201206	1	0.00261707427364844	0.083762711684615	1	-0.0145716634510052	0.859837603263999	1	0.00221212557794641	0.285328292128686	1	-0.00706576406204702
750	4632415L05Rik	0.450196100789743	1	0.0631643660167191	0.916425598759086	1	-0.00855135886412403	0.110844123941607	0.994726381003093	-0.0964488850759809	0.332375661867534	1	0.0509141721785894	0.914860146578382	1	0.00620333714246035	0.770323659401449	1	-0.0118573419086994
751	4632428C04Rik	1	1	0	1	1	0	1	1	0	1	1	0	1	1	0	0.737302665750132	1	-0.00110699680393516
752	4731419I09Rik	0.321261018613163	1	-0.0152226674405202	0.321464443917473	1	-0.0192325617130247	0.318390579016452	1	0.00379555829093093	1	1	0	0.456745379957611	1	0.0052595099892175	0.104964426099326	1	0.00509244153948097
753	4732414G09Rik	1	1	0	1	1	0	1	1	0	1	1	0	0.318069311116065	1	0.00382303383413784	1	1	0
754	4732419C18Rik	0.319227586534321	1	0.00882290248171863	1	1	0	0.117557348673894	1	0.0198573796123246	0.662349541039763	1	-0.00201739019675768	0.146470729658883	1	-0.017102088319803	0.602355910345092	1	0.00258370066282877
755	4732440D04Rik	0.102691341732363	1	0.0548798001591021	0.159517023793574	1	-0.0332235856375636	0.925209428086246	1	-0.00179626105808271	0.158207219524338	1	0.00870859936053059	0.899719780431616	1	-0.00115344610576013	0.903117575539801	1	0.000903924703426266
756	4732463B04Rik	0.319227863093626	1	0.00705777062963193	1	1	0	1	1	0	0.318196695365625	1	0.00467795895655223	0.48016342534474	1	0.00877163562871828	0.161139246354292	1	-0.00606382238535607
757	4732465J04Rik	1	1	0	1	1	0	1	1	0	1	1	0	1	1	0	1	1	0
758	4732471J01Rik	0.158367739124587	1	0.0159929530352018	0.321464442014291	1	-0.0195408474359937	0.704261076006567	1	-0.00358059098242493	0.483283755584225	1	0.00676639135586616	0.157904110400272	1	-0.00851054048549912	0.813935642191033	1	0.000866913162952034
759	4732487G21Rik	1	1	0	1	1	0	0.72930921857713	1	-0.00325825823464249	1	1	0	1	1	0	1	1	0
760	4732490B19Rik	1	1	0	1	1	0	1	1	0	1	1	0	1	1	0	1	1	0
761	4732491K20Rik	0.758374346198004	1	-0.00838980018958345	0.81465233162682	1	0.00505524131359075	0.750498832791888	1	-0.00443583356552129	0.891559979891208	1	0.0018845573900776	0.198074563308722	1	0.0263574310601158	0.770863654219394	1	0.0022583596279161
762	4732496C06Rik	1	1	0	1	1	0	0.915034678721812	1	-0.000783075800429312	0.387219499739552	1	0.00604201976327575	0.543287502882509	1	-0.00642437409795188	0.237216597213086	1	-0.00802057603263502
763	4831440E17Rik	0.56122412110775	1	-0.0117094017665761	1	1	0	0.318390317208588	1	0.00437997188429648	0.318775207436901	1	-0.00447394980912677	0.0844442920687889	0.894238015690747	0.00811793775611606	1	1	0
764	4833403J16Rik	1	1	0	1	1	0	1	1	0	1	1	0	1	1	0	1	1	0
765	4833407H14Rik	1	1	0	1	1	0	1	1	0	1	1	0	0.642468495772377	1	-0.00518698185043976	0.28822933757717	1	-0.00854379052967518
766	4833412C05Rik	0.169454901709863	1	-0.0305742591857119	1	1	0	0.318389935762196	1	0.00609275791135104	0.318197228178314	1	0.00347971807103326	0.0283178116192032	0.559933884416017	0.0151857571952546	0.0882547133979282	1	-0.0122036919759518
767	4833413E03Rik	1	1	0	1	1	0	1	1	0	1	1	0	1	1	0	1	1	0
768	4833413G10Rik	1	1	0	1	1	0	0.158159498160975	1	-0.0101678172257873	0.0310953207390225	1	0.0156564798993645	0.158957446680302	1	-0.00984256664969995	0.984370740098321	1	8.86734854034042e-05
769	4833418N02Rik	0.345844710712495	1	-0.0192591642472528	0.319677140591189	1	0.0143402850948179	0.323189208063638	1	0.0117887289387258	0.300898560939364	1	0.0122516313924273	0.572981471800888	1	-0.00474345219347396	0.621976894702827	1	0.00357640423031895
770	4833420G17Rik	0.89152171545089	1	0.0159524010638333	0.504004086764589	1	0.0647372700447397	0.222247794954275	1	-0.0928789746479396	0.817378849619278	1	-0.015223040059439	0.00754441992117532	0.265478852972971	0.188041427184006	0.817465450154764	1	0.011552558536828
771	4833422C13Rik	1	1	0	1	1	0	0.318390260791254	1	0.00454540927934519	1	1	0	1	1	0	1	1	0
772	4833422M21Rik	1	1	0	1	1	0	0.947420190826837	1	0.000591007576988458	0.805074462359706	1	-0.00249208711016367	0.762025318096127	1	0.00293069040806018	0.317850501657872	1	0.0024658729128289
773	4833423E24Rik	1	1	0	1	1	0	1	1	0	1	1	0	1	1	0	1	1	0
774	4833427F10Rik	1	1	0	1	1	0	1	1	0	1	1	0	1	1	0	1	1	0
775	4833427G06Rik	1	1	0	1	1	0	0.318849954013822	1	-0.00392180674290354	0.318196451946443	1	0.0058881135395396	0.318070914997127	1	0.00226637992123889	1	1	0
776	4833428L15Rik	1	1	0	1	1	0	1	1	0	1	1	0	1	1	0	1	1	0
777	4833439L19Rik	0.559461343054339	1	-0.0781232573228585	0.257982304613486	1	-0.166616105636548	0.204481112946965	1	0.10264505373456	0.632617049143295	1	0.0398144950226365	0.0332579720476249	0.610690181246071	-0.161510130560762	0.105004915312123	1	-0.0935670814547689
778	4833445I07Rik	0.321261024974175	1	-0.0146436491742195	1	1	0	0.174259291574969	1	-0.0189542858053185	1	1	0	0.161878426704323	1	-0.00851349555798104	0.0868935820143624	1	0.00702084793432626
779	4921501E09Rik	1	1	0	1	1	0	1	1	0	1	1	0	1	1	0	1	1	0
780	4921504A21Rik	0.0937167434326813	1	-0.0421512856900853	1	1	0	0.638281200199944	1	-0.00453110169731861	0.634862241112181	1	-0.00392848340825692	0.29950784219016	1	-0.0109945464479592	0.105732924385244	1	-0.0138304383927705
781	4921504E06Rik	1	1	0	1	1	0	1	1	0	1	1	0	1	1	0	1	1	0
782	4921507P07Rik	0.319228223817735	1	0.00582176666369423	1	1	0	0.533364358059617	1	0.00568630019551219	0.569818935177235	1	-0.00554879202968869	0.788436831808518	1	-0.00276925008435857	0.303572661448151	1	-0.00888175282605143
783	4921508D12Rik	1	1	0	1	1	0	1	1	0	1	1	0	1	1	0	1	1	0
784	4921509A06Rik	1	1	0	1	1	0	1	1	0	1	1	0	1	1	0	1	1	0
785	4921509C19Rik	1	1	0	1	1	0	1	1	0	1	1	0	1	1	0	1	1	0
786	4921511C10Rik	1	1	0	1	1	0	1	1	0	1	1	0	1	1	0	1	1	0
787	4921511C20Rik	1	1	0	1	1	0	1	1	0	1	1	0	1	1	0	1	1	0
788	4921511H03Rik	1	1	0	1	1	0	0.31884964628152	1	-0.00527482134685717	1	1	0	1	1	0	1	1	0
789	4921511M17Rik	1	1	0	1	1	0	1	1	0	1	1	0	1	1	0	1	1	0
790	4921513D11Rik	1	1	0	1	1	0	1	1	0	1	1	0	0.318070391379657	1	0.0025526824802717	1	1	0
791	4921513I03Rik	1	1	0	1	1	0	1	1	0	1	1	0	1	1	0	1	1	0
792	4921513I08Rik	1	1	0	1	1	0	1	1	0	1	1	0	1	1	0	1	1	0
793	4921514A10Rik	1	1	0	1	1	0	0.0852942470579854	0.901925613497355	0.0120196797007271	0.318774902850448	1	-0.00818135117341321	0.349488836367992	1	-0.0070292483960782	0.530596795594898	1	-0.00315560808184344
794	4921515E04Rik	1	1	0	1	1	0	1	1	0	1	1	0	1	1	0	1	1	0
795	4921517D22Rik	1	1	0	1	1	0	1	1	0	1	1	0	1	1	0	1	1	0
796	4921518K17Rik	1	1	0	1	1	0	1	1	0	1	1	0	1	1	0	1	1	0
797	4921521D15Rik	1	1	0	1	1	0	1	1	0	1	1	0	1	1	0	1	1	0
798	4921522P10Rik	1	1	0	1	1	0	1	1	0	1	1	0	1	1	0	1	1	0
799	4921523L03Rik	1	1	0	0.319676998422124	1	0.0276334146096098	1	1	0	1	1	0	0.318069373385249	1	0.00369302406578864	1	1	0
800	4921524J17Rik	0.142209601079272	1	0.198865452907326	0.508833638601514	1	0.0853757246681408	0.48653560485645	1	0.0603294024370586	0.864592609100246	1	-0.0140263490947383	0.089136200231429	0.894711580752939	0.127757371040349	0.900709194985545	1	0.00727467079738053
801	4921524L21Rik	1	1	0	1	1	0	1	1	0	1	1	0	1	1	0	1	1	0
802	4921530L21Rik	1	1	0	1	1	0	1	1	0	1	1	0	0.318596396509592	1	-0.00377570461625851	0.286731556076916	1	-0.00902126286762259
803	4921534H16Rik	1	1	0	1	1	0	1	1	0	1	1	0	1	1	0	1	1	0
804	4921536K21Rik	0.158159689656277	1	0.0138078951982735	0.319677614609415	1	0.00773595617154165	0.703027395735998	1	-0.00444482176073545	0.936366155576686	1	-0.000397387969867721	0.430645046261822	1	0.00521433822851735	0.322478324796532	1	-0.00538205751040784
805	4921539E11Rik	1	1	0	1	1	0	0.318389817902735	1	0.00722518977191068	1	1	0	0.318069287683777	1	0.00387563721617886	1	1	0
806	4921539H07Rik	1	1	0	1	1	0	1	1	0	1	1	0	1	1	0	1	1	0
807	4922502D21Rik	1	1	0	1	1	0	1	1	0	1	1	0	1	1	0	1	1	0
808	4922502N22Rik	1	1	0	1	1	0	1	1	0	1	1	0	1	1	0	1	1	0
809	4930401G09Rik	1	1	0	1	1	0	1	1	0	1	1	0	0.318070817724984	1	0.00231231246249059	0.317851044552822	1	0.00208975225288793
810	4930401O10Rik	1	1	0	1	1	0	1	1	0	1	1	0	1	1	0	1	1	0
811	4930401O12Rik	1	1	0	1	1	0	1	1	0	1	1	0	1	1	0	1	1	0
812	4930402C01Rik	1	1	0	1	1	0	1	1	0	1	1	0	1	1	0	1	1	0
813	4930402F06Rik	1	1	0	1	1	0	1	1	0	1	1	0	1	1	0	1	1	0
814	4930402F11Rik	1	1	0	1	1	0	1	1	0	1	1	0	1	1	0	1	1	0
815	4930402H24Rik	0.894610451364064	1	-0.00609683543225246	0.194661226444284	1	-0.0491557016699753	0.880643664215856	1	-0.00415936124333553	0.525293711476335	1	-0.01346172294087	0.427131715405527	1	0.0166869794339796	0.589406272058878	1	-0.00820415481715456
816	4930402K13Rik	1	1	0	1	1	0	1	1	0	1	1	0	1	1	0	1	1	0
817	4930403D09Rik	1	1	0	1	1	0	1	1	0	1	1	0	1	1	0	1	1	0
818	4930403P22Rik	1	1	0	1	1	0	0.978802197445874	1	-0.000238656744614255	0.0842820093218883	1	0.010238855261494	0.721048527684858	1	-0.00218571341974187	0.596848433478613	1	0.00242115318802981
819	4930404A12Rik	1	1	0	1	1	0	1	1	0	0.318774993801236	1	-0.00627493623016035	1	1	0	1	1	0
820	4930404H24Rik	1	1	0	1	1	0	1	1	0	1	1	0	1	1	0	1	1	0
821	4930404N11Rik	0.920039516123442	1	0.00179302784176229	0.581315269126547	1	-0.011827710693588	0.678469156529357	1	-0.00681259840430057	0.40024592034168	1	0.0128228994591742	0.351161251000343	1	0.00877030689331148	0.81165530922286	1	0.00141583171250306
822	4930405D11Rik	1	1	0	1	1	0	1	1	0	1	1	0	1	1	0	1	1	0
823	4930405H06Rik	1	1	0	1	1	0	1	1	0	1	1	0	1	1	0	1	1	0
824	4930405L22Rik	1	1	0	1	1	0	1	1	0	1	1	0	1	1	0	1	1	0
825	4930407G08Rik	1	1	0	1	1	0	1	1	0	1	1	0	1	1	0	1	1	0
826	4930407I10Rik	1	1	0	1	1	0	1	1	0	1	1	0	1	1	0	1	1	0
827	4930408K08Rik	1	1	0	1	1	0	1	1	0	1	1	0	1	1	0	1	1	0
828	4930408O17Rik	0.321261033588472	1	-0.0139554392977664	1	1	0	0.706596657928639	1	-0.00373302846354933	1	1	0	0.700661303803154	1	-0.00239440333454692	1	1	0
829	4930412B13Rik	1	1	0	1	1	0	1	1	0	1	1	0	1	1	0	1	1	0
830	4930412E21Rik	1	1	0	1	1	0	1	1	0	1	1	0	1	1	0	1	1	0
831	4930412F09Rik	1	1	0	1	1	0	1	1	0	1	1	0	0.318596107336937	1	-0.00564424964261961	1	1	0
832	4930412M03Rik	1	1	0	0.321464441432116	1	-0.0196381521365342	0.0832966863243455	0.901925613497355	0.0149946759806965	0.723168748052958	1	0.00254372496814768	0.72991936602397	1	-0.0042530035851716	0.542842151339761	1	-0.0025637146951693
833	4930412O13Rik	1	1	0	1	1	0	1	1	0	1	1	0	1	1	0	1	1	0
834	4930413E15Rik	1	1	0	1	1	0	1	1	0	1	1	0	1	1	0	1	1	0
835	4930415F15Rik	1	1	0	1	1	0	1	1	0	0.318196651268702	1	0.00484252509410796	1	1	0	1	1	0
836	4930415L06Rik	1	1	0	1	1	0	1	1	0	1	1	0	1	1	0	1	1	0
837	4930415O20Rik	1	1	0	1	1	0	0.31884967645803	1	-0.00507726706221085	0.318775026182139	1	-0.00586010085314133	0.0954625327911126	0.911182167326526	-0.0317368597585189	0.641342005283717	1	0.001951964279627
838	4930417O22Rik	1	1	0	1	1	0	1	1	0	1	1	0	1	1	0	1	1	0
839	4930419G24Rik	1	1	0	1	1	0	1	1	0	1	1	0	1	1	0	1	1	0
840	4930422C21Rik	1	1	0	1	1	0	1	1	0	1	1	0	1	1	0	1	1	0
841	4930422M22Rik	1	1	0	1	1	0	1	1	0	1	1	0	1	1	0	1	1	0
842	4930423M02Rik	1	1	0	1	1	0	1	1	0	1	1	0	1	1	0	1	1	0
843	4930425K10Rik	1	1	0	1	1	0	1	1	0	1	1	0	1	1	0	1	1	0
844	4930425L21Rik	1	1	0	1	1	0	1	1	0	1	1	0	1	1	0	1	1	0
845	4930425O10Rik	1	1	0	1	1	0	1	1	0	1	1	0	1	1	0	1	1	0
846	4930426D05Rik	1	1	0	1	1	0	0.267799207726734	1	0.00926275226281681	0.0894347068028573	1	-0.0200426254462502	0.0785083162627487	0.888080480943197	-0.0470245440683509	0.0304987990091303	0.845188699484915	-0.0303094546274538
847	4930426I24Rik	0.0475434956051743	1	0.0275544983304025	0.162856267007314	1	0.0230013128906303	0.0454339657438394	0.714832581759242	-0.0263614974915487	0.374616737280865	1	0.00604549929013288	0.573963807580931	1	-0.00453862673390572	0.916565311032112	1	0.000668421343940204
848	4930426L09Rik	0.166020015319477	1	0.0137398056840939	0.319677212974212	1	0.0122427067300827	0.269932232106741	1	0.0145721404543829	0.0862659036727124	1	-0.0141790665419863	1	1	0	1	1	0
849	4930427A07Rik	0.880932660999931	1	0.0104278788632912	0.716987422461093	1	-0.0261586483908094	0.148419796972991	1	-0.071796655276456	0.653859406092487	1	-0.0144695947019028	0.106737451667687	0.952463220672942	-0.0835054827432187	0.0120591210069861	0.593387670625491	-0.0959719900251889
850	4930428N03Rik	1	1	0	1	1	0	1	1	0	1	1	0	1	1	0	1	1	0
851	4930428O21Rik	1	1	0	1	1	0	1	1	0	1	1	0	1	1	0	1	1	0
852	4930429D17Rik	1	1	0	1	1	0	1	1	0	1	1	0	1	1	0	1	1	0
853	4930429F24Rik	1	1	0	1	1	0	1	1	0	1	1	0	0.862221152107124	1	-0.000736341983625541	0.706301028920505	1	-0.00157796819261152
854	4930429H19Rik	1	1	0	0.319677165544498	1	0.0135006614519289	1	1	0	0.318775002680762	1	-0.00615249471975556	1	1	0	0.778506714596843	1	0.00126719749278359
855	4930429P21Rik	1	1	0	1	1	0	1	1	0	1	1	0	1	1	0	1	1	0
856	4930430A15Rik	1	1	0	1	1	0	1	1	0	1	1	0	1	1	0	1	1	0
857	4930430E12Rik	1	1	0	1	1	0	1	1	0	1	1	0	1	1	0	1	1	0
858	4930430F08Rik	0.0758294153599421	1	0.136878111123079	0.127076540395565	1	-0.124185912996571	0.172682011307248	1	0.0733478538660647	0.832946381769152	1	-0.0108918775813601	0.501810846715394	1	0.0362187246848301	0.450386460656281	1	0.0296285593649598
859	4930430O22Rik	1	1	0	1	1	0	1	1	0	1	1	0	0.318068619642339	1	0.00845638860506112	1	1	0
860	4930431F12Rik	1	1	0	1	1	0	1	1	0	1	1	0	1	1	0	1	1	0
861	4930431L21Rik	1	1	0	1	1	0	1	1	0	1	1	0	1	1	0	1	1	0
862	4930432B10Rik	1	1	0	1	1	0	1	1	0	1	1	0	1	1	0	1	1	0
863	4930432H08Rik	1	1	0	1	1	0	1	1	0	1	1	0	1	1	0	1	1	0
864	4930432K21Rik	0.0842912688233076	1	0.0250785739043217	0.392931910569336	1	-0.0201958518646948	0.911017577640064	1	-0.00199584333002493	0.957356140628615	1	-0.000498675490703591	0.59559454726999	1	0.00530231948877409	0.0301993633089235	0.845188699484915	-0.0287558563073165
865	4930432M17Rik	1	1	0	1	1	0	1	1	0	1	1	0	1	1	0	1	1	0
866	4930433B08Rik	1	1	0	1	1	0	1	1	0	1	1	0	1	1	0	1	1	0
867	4930433I11Rik	1	1	0	1	1	0	1	1	0	1	1	0	1	1	0	1	1	0
868	4930433J02Rik	1	1	0	1	1	0	1	1	0	1	1	0	1	1	0	1	1	0
869	4930434B07Rik	1	1	0	1	1	0	1	1	0	1	1	0	1	1	0	1	1	0
870	4930434O05Rik	1	1	0	1	1	0	1	1	0	1	1	0	1	1	0	1	1	0
871	4930435C17Rik	1	1	0	1	1	0	1	1	0	1	1	0	1	1	0	1	1	0
872	4930435E12Rik	1	1	0	1	1	0	1	1	0	1	1	0	1	1	0	1	1	0
873	4930438A08Rik	1	1	0	0.321464444229704	1	-0.0191833650937549	0.890034524630766	1	-0.00166105096322004	0.320978411858146	1	0.0085379514926829	0.534635333606708	1	0.00586465777394955	0.874025349648832	1	0.000612177201871186
874	4930439A04Rik	1	1	0	1	1	0	1	1	0	1	1	0	0.318596377494195	1	-0.00384622134431106	1	1	0
875	4930439D14Rik	1	1	0	1	1	0	1	1	0	0.31877513005693	1	-0.00493487090365768	1	1	0	0.317852373706067	1	0.0016075428244251
876	4930440C22Rik	1	1	0	1	1	0	1	1	0	1	1	0	1	1	0	1	1	0
877	4930440I19Rik	1	1	0	1	1	0	1	1	0	1	1	0	1	1	0	1	1	0
878	4930441H08Rik	1	1	0	1	1	0	1	1	0	1	1	0	1	1	0	1	1	0
879	4930441J16Rik	1	1	0	1	1	0	1	1	0	1	1	0	1	1	0	1	1	0
880	4930442H23Rik	1	1	0	1	1	0	1	1	0	1	1	0	1	1	0	1	1	0
881	4930442J19Rik	1	1	0	1	1	0	1	1	0	1	1	0	1	1	0	1	1	0
882	4930442L01Rik	1	1	0	1	1	0	1	1	0	1	1	0	1	1	0	1	1	0
883	4930444A19Rik	1	1	0	1	1	0	1	1	0	1	1	0	1	1	0	1	1	0
884	4930444E06Rik	1	1	0	1	1	0	1	1	0	1	1	0	1	1	0	1	1	0
885	4930444G20Rik	1	1	0	1	1	0	1	1	0	1	1	0	1	1	0	1	1	0
886	4930444M15Rik	0.319227317989084	1	0.0131006375335134	0.321464498179041	1	-0.0139803526399632	0.318390548630438	1	0.0038516337466767	0.318775207927661	1	-0.00447142547648415	0.97169100527949	1	-0.000187937974162762	0.615623618636549	1	-0.00181855514760022
887	4930444P10Rik	0.321261059033842	1	-0.0123779873754961	0.319677341811974	1	0.0100545178570812	0.880379008994889	1	-0.00241984119580976	0.0918422083864464	1	-0.0182827505794242	0.714959004783895	1	-0.00499891894091742	0.84041784011202	1	-0.00200820325159788
888	4930445B16Rik	1	1	0	1	1	0	1	1	0	1	1	0	1	1	0	1	1	0
889	4930445N08Rik	1	1	0	1	1	0	1	1	0	1	1	0	1	1	0	1	1	0
890	4930445N18Rik	0.817747272087576	1	-0.00324732114993708	1	1	0	0.171947931128176	1	-0.0104564822034481	1	1	0	0.318596126064615	1	-0.00543127770675884	1	1	0
891	4930447A16Rik	1	1	0	1	1	0	1	1	0	1	1	0	1	1	0	1	1	0
892	4930447C04Rik	0.505448682562563	1	0.0539467897978384	0.875309777309853	1	0.00949626382284363	0.337350514701001	1	0.0601286018558525	0.897217629191261	1	-0.00515190902679888	0.08284902499866	0.894238015690747	0.090955570849048	0.939706803424364	1	-0.00216563529415162
893	4930447F04Rik	1	1	0	1	1	0	1	1	0	1	1	0	1	1	0	1	1	0
894	4930447M23Rik	1	1	0	1	1	0	1	1	0	1	1	0	1	1	0	1	1	0
895	4930448A20Rik	1	1	0	1	1	0	1	1	0	1	1	0	1	1	0	1	1	0
896	4930448D08Rik	1	1	0	1	1	0	1	1	0	1	1	0	1	1	0	1	1	0
897	4930448H16Rik	1	1	0	1	1	0	1	1	0	1	1	0	1	1	0	1	1	0
898	4930448I06Rik	1	1	0	1	1	0	1	1	0	1	1	0	1	1	0	1	1	0
899	4930448I18Rik	1	1	0	1	1	0	1	1	0	1	1	0	1	1	0	1	1	0
900	4930449I24Rik	1	1	0	1	1	0	1	1	0	1	1	0	1	1	0	1	1	0
901	4930451E10Rik	1	1	0	1	1	0	1	1	0	1	1	0	1	1	0	1	1	0
902	4930451G09Rik	0.212131157654438	1	-0.0299234334896657	0.319677826899679	1	0.00673961452652436	0.307309782175725	1	0.0113923419669527	0.556807926191805	1	-0.00633775276833146	0.453987901845692	1	0.00712325384060168	0.421962427195935	1	-0.00720815396220355
903	4930451I11Rik	1	1	0	1	1	0	1	1	0	1	1	0	1	1	0	1	1	0
904	4930452B06Rik	0.624506789953394	1	-0.0240462770223623	0.651288842951631	1	0.0167688446412616	0.542881981180008	1	0.0205776884719831	0.838235983400097	1	-0.00536398675985261	0.00153542171682705	0.0942141163035567	0.088861145609586	0.111611023844298	1	-0.0359252782335117
905	4930452N14Rik	1	1	0	1	1	0	1	1	0	1	1	0	1	1	0	1	1	0
906	4930453H23Rik	1	1	0	1	1	0	1	1	0	1	1	0	1	1	0	1	1	0
907	4930453L07Rik	1	1	0	1	1	0	1	1	0	1	1	0	1	1	0	1	1	0
908	4930453N24Rik	0.33130309813082	1	-0.12453851474317	0.270858910504714	1	-0.136773817572234	0.0984585394576565	0.943670472712775	-0.138669736583437	0.381392725706473	1	-0.0619697657640087	0.00556751116796662	0.225173527154287	-0.202579872079849	0.54757629203993	1	-0.0347953291307537
909	4930453O03Rik	1	1	0	1	1	0	1	1	0	1	1	0	1	1	0	1	1	0
910	4930455B14Rik	1	1	0	1	1	0	1	1	0	1	1	0	1	1	0	1	1	0
911	4930455D15Rik	1	1	0	1	1	0	1	1	0	1	1	0	1	1	0	1	1	0
912	4930455G09Rik	1	1	0	1	1	0	1	1	0	1	1	0	1	1	0	1	1	0
913	4930455H04Rik	1	1	0	1	1	0	1	1	0	1	1	0	1	1	0	1	1	0
914	4930456L15Rik	1	1	0	1	1	0	1	1	0	1	1	0	0.318069615541743	1	0.00329000761518457	1	1	0
915	4930458B22Rik	1	1	0	1	1	0	1	1	0	1	1	0	1	1	0	1	1	0
916	4930458D05Rik	0.585400547385271	1	-0.00880992092098479	1	1	0	1	1	0	0.318196764131564	1	0.00445179073932884	0.749268094015585	1	0.00176917422222622	0.0949119438533859	1	-0.011870356510423
917	4930459L07Rik	1	1	0	1	1	0	1	1	0	1	1	0	1	1	0	1	1	0
918	4930461G14Rik	0.319227658873198	1	0.00823744974437427	1	1	0	0.175381118414376	1	0.0082265304293683	0.318197945713278	1	0.00274963226396175	0.400165376368643	1	0.0182401930097201	0.823396646293257	1	0.00453321949311531
919	4930463O16Rik	1	1	0	0.31967753299754	1	0.0082562572799433	1	1	0	0.318774993105886	1	-0.0062848360958398	0.318596088395022	1	-0.00588734246965151	1	1	0
920	4930465I24Rik	1	1	0	1	1	0	1	1	0	1	1	0	1	1	0	1	1	0
921	4930465M20Rik	1	1	0	1	1	0	1	1	0	1	1	0	1	1	0	1	1	0
922	4930466I24Rik	1	1	0	1	1	0	1	1	0	1	1	0	1	1	0	1	1	0
923	4930467D21Rik	1	1	0	1	1	0	1	1	0	1	1	0	1	1	0	1	1	0
924	4930467E23Rik	1	1	0	1	1	0	1	1	0	1	1	0	1	1	0	1	1	0
925	4930467K11Rik	1	1	0	1	1	0	1	1	0	1	1	0	1	1	0	1	1	0
926	4930469G21Rik	1	1	0	1	1	0	1	1	0	1	1	0	1	1	0	1	1	0
927	4930470O06Rik	1	1	0	1	1	0	1	1	0	1	1	0	1	1	0	1	1	0
928	4930470P17Rik	1	1	0	1	1	0	1	1	0	0.318199004465561	1	0.00220555815004337	1	1	0	1	1	0
929	4930471C04Rik	1	1	0	1	1	0	1	1	0	1	1	0	1	1	0	1	1	0
930	4930471C06Rik	0.319227524243889	1	0.00944151912507407	1	1	0	0.878560019456452	1	-0.00189422327773004	0.437974309505709	1	-0.00943099152100217	0.318596310596784	1	-0.00412984573638314	0.318159275917844	1	-0.00328754511633388
931	4930471D02Rik	1	1	0	1	1	0	1	1	0	1	1	0	1	1	0	1	1	0
932	4930471M09Rik	1	1	0	1	1	0	1	1	0	0.318196764131564	1	0.00445179073932884	0.0863254647387757	0.894238015690747	0.00752160938108116	1	1	0
933	4930473D10Rik	1	1	0	1	1	0	1	1	0	1	1	0	1	1	0	1	1	0
934	4930474N05Rik	1	1	0	1	1	0	1	1	0	1	1	0	1	1	0	1	1	0
935	4930477E14Rik	1	1	0	1	1	0	0.318849538185708	1	-0.00623456228389446	1	1	0	1	1	0	1	1	0
936	4930478K11Rik	1	1	0	1	1	0	1	1	0	1	1	0	1	1	0	1	1	0
937	4930478P22Rik	1	1	0	1	1	0	1	1	0	1	1	0	1	1	0	1	1	0
938	4930479D17Rik	1	1	0	1	1	0	1	1	0	1	1	0	0.318596298867741	1	-0.00418634763269954	1	1	0
939	4930480E11Rik	1	1	0	1	1	0	1	1	0	1	1	0	1	1	0	1	1	0
940	4930480G23Rik	1	1	0	1	1	0	1	1	0	1	1	0	1	1	0	1	1	0
941	4930480K23Rik	0.319228627429788	1	0.00499656903290501	1	1	0	0.943528601953141	1	-0.000369342538721167	0.722079677693166	1	0.00301765633683002	0.838080302114025	1	-0.00109668056693266	0.317850767108444	1	0.00225871056023828
942	4930481A15Rik	0.478545219503783	1	-0.0270992624753604	0.199587968378245	1	-0.0547488944374225	0.104716530394015	0.971850157733291	-0.0337972896681383	0.869038248612696	1	-0.00356658024441813	0.0316269393553675	0.594918568070663	-0.0558107810161519	0.386073909671461	1	-0.0149305350390002
943	4930483K19Rik	1	1	0	1	1	0	0.318390293023948	1	0.00444864785852288	1	1	0	1	1	0	1	1	0
944	4930483O08Rik	1	1	0	1	1	0	1	1	0	1	1	0	1	1	0	1	1	0
945	4930486I03Rik	1	1	0	1	1	0	1	1	0	1	1	0	1	1	0	1	1	0
946	4930486L24Rik	1	1	0	1	1	0	0.318390149447361	1	0.00493572206058012	1	1	0	0.318596277001304	1	-0.00429818251198845	1	1	0
947	4930487D11Rik	1	1	0	1	1	0	1	1	0	1	1	0	1	1	0	1	1	0
948	4930488B22Rik	0.319227711612205	1	0.00787724935410558	1	1	0	1	1	0	1	1	0	1	1	0	1	1	0
949	4930488L21Rik	1	1	0	1	1	0	1	1	0	1	1	0	1	1	0	1	1	0
950	4930488N15Rik	1	1	0	1	1	0	1	1	0	1	1	0	1	1	0	1	1	0
951	4930500F10Rik	0.696623146251892	1	-0.0066543770992846	0.319677743665507	1	0.00708253169434658	0.653908011829561	1	0.00716471637720173	0.318197380776607	1	0.00327644528757348	0.941886165372964	1	-0.000677480777461194	0.725406171213053	1	-0.00210174844276329
952	4930500L23Rik	1	1	0	1	1	0	1	1	0	1	1	0	1	1	0	1	1	0
953	4930500M09Rik	1	1	0	1	1	0	0.711496360976553	1	-0.00384063300865535	1	1	0	0.318070270430261	1	0.00263576051353711	0.3178519460166	1	0.00172482188539861
954	4930502E18Rik	0.321261041228711	1	-0.013419889097873	1	1	0	0.158127541477639	1	-0.0135400261899941	0.462224055292238	1	0.00669268715509674	0.869016970846606	1	0.00123272440373019	0.0912118488019446	1	-0.0165263857311771
955	4930503B20Rik	1	1	0	1	1	0	1	1	0	1	1	0	1	1	0	1	1	0
956	4930503E14Rik	1	1	0	1	1	0	1	1	0	0.318197408166417	1	0.00324359540005303	1	1	0	0.318160003167176	1	-0.00208983585955646
957	4930503L19Rik	0.31518667044512	1	0.110346059504465	0.180908096034426	1	-0.148095916740682	0.804655606255186	1	0.0185751432738066	0.318112556985359	1	-0.0627116264462926	0.587398866638653	1	-0.0344245559628773	0.63692361958708	1	0.0218950808479551
958	4930503O07Rik	1	1	0	1	1	0	1	1	0	1	1	0	1	1	0	1	1	0
959	4930504D19Rik	1	1	0	1	1	0	1	1	0	1	1	0	1	1	0	1	1	0
960	4930504O13Rik	1	1	0	1	1	0	1	1	0	1	1	0	1	1	0	1	1	0
961	4930505A04Rik	1	1	0	1	1	0	1	1	0	1	1	0	1	1	0	1	1	0
962	4930505K14Rik	1	1	0	1	1	0	1	1	0	1	1	0	1	1	0	1	1	0
963	4930505M18Rik	1	1	0	1	1	0	1	1	0	1	1	0	1	1	0	1	1	0
964	4930505N22Rik	1	1	0	1	1	0	1	1	0	1	1	0	1	1	0	1	1	0
965	4930505O20Rik	1	1	0	1	1	0	1	1	0	1	1	0	1	1	0	1	1	0
966	4930507D05Rik	0.014999979882211	0.769676668067526	0.0767065963430794	0.0373911876901829	1	0.067660420894788	0.267391861542085	1	-0.0335003729992581	0.128793050024114	1	-0.0319634315742859	0.363905179992311	1	-0.0191025769059003	0.862735882687827	1	-0.0021986206552927
967	4930507D10Rik	1	1	0	1	1	0	1	1	0	1	1	0	1	1	0	1	1	0
968	4930509E16Rik	0.162503700617941	1	0.0142270980358162	0.166044462528971	1	0.0197488535562518	0.192109757236747	1	0.0135672782912997	0.531893339775588	1	0.00657078285419434	0.406022631887547	1	0.00880580105453955	0.682115441898135	1	-0.00247897917780598
969	4930509G22Rik	1	1	0	1	1	0	1	1	0	0.157683767065357	1	0.00724263829352993	0.158514777718772	1	0.00550692531275216	0.0880181924960161	1	0.00836911927096892
970	4930509J09Rik	1	1	0	1	1	0	1	1	0	1	1	0	1	1	0	1	1	0
971	4930509K18Rik	1	1	0	1	1	0	1	1	0	1	1	0	1	1	0	1	1	0
972	4930510E17Rik	1	1	0	1	1	0	1	1	0	1	1	0	1	1	0	1	1	0
973	4930511A02Rik	1	1	0	1	1	0	1	1	0	1	1	0	1	1	0	1	1	0
974	4930511E03Rik	1	1	0	1	1	0	1	1	0	1	1	0	1	1	0	1	1	0
975	4930511O05Rik	1	1	0	1	1	0	1	1	0	1	1	0	1	1	0	1	1	0
976	4930512H18Rik	1	1	0	1	1	0	1	1	0	1	1	0	1	1	0	1	1	0
977	4930512M02Rik	1	1	0	1	1	0	1	1	0	1	1	0	1	1	0	1	1	0
978	4930512P04Rik	1	1	0	1	1	0	1	1	0	1	1	0	1	1	0	1	1	0
979	4930513D17Rik	1	1	0	1	1	0	1	1	0	1	1	0	1	1	0	1	1	0
980	4930513N10Rik	0.759829767245902	1	-0.0143121324706749	0.136130402280292	1	-0.072788683777147	0.833887639306319	1	-0.00522267847078394	0.67368768880625	1	-0.00957525738523976	0.0699236058505538	0.84542691425138	0.0456953845472517	0.364996034674846	1	-0.0164823768925744
981	4930513O06Rik	1	1	0	1	1	0	1	1	0	1	1	0	1	1	0	1	1	0
982	4930515B02Rik	1	1	0	1	1	0	1	1	0	1	1	0	1	1	0	1	1	0
983	4930515G01Rik	0.408545448602418	1	-0.0262207977258334	0.0873037682500315	1	0.02887853665078	0.560534487890651	1	-0.0127659408837523	0.875012976048309	1	-0.0018470461928049	0.289722853848027	1	0.0178540527010345	0.592717168530746	1	0.00309122105419292
984	4930515L19Rik	1	1	0	1	1	0	1	1	0	1	1	0	1	1	0	1	1	0
985	4930516B21Rik	1	1	0	1	1	0	1	1	0	1	1	0	0.318069834594681	1	0.00302018389598615	1	1	0
986	4930516K23Rik	1	1	0	1	1	0	1	1	0	1	1	0	1	1	0	1	1	0
987	4930517E11Rik	1	1	0	1	1	0	1	1	0	1	1	0	1	1	0	1	1	0
988	4930517L18Rik	1	1	0	1	1	0	1	1	0	1	1	0	1	1	0	1	1	0
989	4930518C09Rik	1	1	0	1	1	0	1	1	0	1	1	0	1	1	0	1	1	0
990	4930518I15Rik	0.162295179052419	1	-0.0437038797055347	0.434057100546392	1	0.022597305701654	0.227702690987781	1	-0.01606272320223	0.3019813724403	1	-0.00764340444532391	0.259946937728616	1	-0.0173589442862593	0.795338134208297	1	-0.00277339617979148
991	4930518I17Rik	1	1	0	1	1	0	1	1	0	1	1	0	1	1	0	1	1	0
992	4930518J20Rik	1	1	0	1	1	0	1	1	0	1	1	0	1	1	0	0.317850683724945	1	0.00231807466683577
993	4930518J21Rik	1	1	0	1	1	0	1	1	0	1	1	0	1	1	0	1	1	0
994	4930519A11Rik	1	1	0	0.319677551106277	1	0.00813177318622037	0.840135509130495	1	-0.00215784206700654	0.31392532569655	1	-0.0104400038579664	0.357689300199435	1	-0.00896704419345672	0.318159653941507	1	-0.0024734910018305
995	4930519D14Rik	1	1	0	1	1	0	1	1	0	1	1	0	1	1	0	1	1	0
996	4930519F24Rik	1	1	0	1	1	0	1	1	0	1	1	0	1	1	0	1	1	0
997	4930519G04Rik	1	1	0	1	1	0	1	1	0	1	1	0	1	1	0	1	1	0
998	4930519H02Rik	1	1	0	1	1	0	1	1	0	1	1	0	1	1	0	1	1	0
999	4930519L02Rik	1	1	0	1	1	0	1	1	0	1	1	0	1	1	0	1	1	0
1000	4930519P11Rik	1	1	0	1	1	0	1	1	0	1	1	0	1	1	0	1	1	0
1001	4930520M14Rik	1	1	0	1	1	0	1	1	0	1	1	0	0.318596082578404	1	-0.00596853141411987	1	1	0
1002	4930521E06Rik	1	1	0	1	1	0	1	1	0	1	1	0	1	1	0	1	1	0
1003	4930522H14Rik	1	1	0	1	1	0	1	1	0	1	1	0	1	1	0	1	1	0
1004	4930522L14Rik	0.380718555969394	1	-0.0539420122170498	0.0276653337690472	1	-0.122275148505217	0.212622790331402	1	-0.0560303271700589	0.253586089405008	1	-0.0248015859599491	0.172042272255427	1	-0.0550518752829082	0.746994219334848	1	0.0080098128080956
1005	4930522N08Rik	1	1	0	1	1	0	1	1	0	1	1	0	1	1	0	1	1	0
1006	4930522O17Rik	1	1	0	1	1	0	1	1	0	1	1	0	1	1	0	1	1	0
1007	4930523C07Rik	0.631636195636971	1	0.0175073084681925	0.301748750199161	1	0.0323083515665658	0.344310699493997	1	-0.0299390313446691	0.865680472227028	1	0.00624841376920626	0.428549218886252	1	0.017611069895272	0.577194828265566	1	-0.00903844045056695
1008	4930524B15Rik	1	1	0	1	1	0	0.876254836922408	1	-0.00104870411685771	0.537604119533354	1	0.00485041693125044	0.55824832017969	1	-0.00964948014591633	0.478451444867649	1	-0.0034607196544748
1009	4930524B17Rik	1	1	0	1	1	0	1	1	0	1	1	0	1	1	0	1	1	0
1010	4930524J08Rik	0.533912473818394	1	0.0550297381373495	0.390397292768826	1	-0.0653671002933506	0.0335946864776923	0.608152612678224	-0.121674288599631	0.698343409816539	1	-0.014570147826395	0.0169937999534442	0.425738730053007	-0.124646640222344	0.446825379284346	1	-0.022834412151467
1011	4930524N10Rik	1	1	0	1	1	0	1	1	0	1	1	0	1	1	0	1	1	0
1012	4930524O07Rik	0.227731476725861	1	0.0485314050544497	0.151432602652151	1	0.0414981744103658	0.0572095790426869	0.778647750251505	0.0370662030542428	0.15492355658767	1	-0.025858098260707	0.0706182857627508	0.84825463726358	0.0483782228432424	0.845378694261522	1	0.00275275648727422
1013	4930524O08Rik	1	1	0	1	1	0	1	1	0	1	1	0	1	1	0	1	1	0
1014	4930525G20Rik	0.319228037779422	1	0.00637037500562673	1	1	0	1	1	0	1	1	0	1	1	0	0.177743849662095	1	-0.00887662838328245
1015	4930526F13Rik	1	1	0	1	1	0	1	1	0	1	1	0	1	1	0	1	1	0
1016	4930526L06Rik	0.588122047049276	1	-0.0122512657334356	0.159403622540009	1	-0.0219765876862839	0.172344098224267	1	0.0176284975553678	0.161494421532444	1	-0.00949590811651677	0.135793575462288	1	0.0154360041664861	0.184985475145831	1	-0.0116890943683322
1017	4930527A07Rik	1	1	0	1	1	0	1	1	0	1	1	0	1	1	0	1	1	0
1018	4930527B05Rik	1	1	0	1	1	0	1	1	0	1	1	0	1	1	0	1	1	0
1019	4930527E20Rik	1	1	0	1	1	0	1	1	0	1	1	0	1	1	0	1	1	0
1020	4930528D03Rik	1	1	0	1	1	0	0.318390295080353	1	0.00444268234412733	0.318197408166417	1	0.00324359540005303	0.161148012337815	1	-0.00843527101876996	1	1	0
1021	4930528G23Rik	1	1	0	1	1	0	1	1	0	1	1	0	1	1	0	1	1	0
1022	4930528P14Rik	1	1	0	1	1	0	1	1	0	1	1	0	1	1	0	1	1	0
1023	4930529I22Rik	1	1	0	1	1	0	1	1	0	1	1	0	1	1	0	1	1	0
1024	4930532G15Rik	0.521888937033593	1	-0.0261777908979046	0.324787053645474	1	-0.0435398939204224	0.331507521664306	1	0.0212767206036122	0.204393951833357	1	-0.0343025129370603	0.394296263577021	1	-0.0157369464442123	0.731028467210062	1	0.00632474518020582
1025	4930532M18Rik	1	1	0	1	1	0	1	1	0	1	1	0	1	1	0	1	1	0
1026	4930533B01Rik	1	1	0	1	1	0	1	1	0	1	1	0	1	1	0	1	1	0
1027	4930533D04Rik	1	1	0	1	1	0	1	1	0	1	1	0	1	1	0	1	1	0
1028	4930533I22Rik	1	1	0	1	1	0	1	1	0	1	1	0	1	1	0	1	1	0
1029	4930533K18Rik	1	1	0	1	1	0	1	1	0	1	1	0	1	1	0	1	1	0
1030	4930533P14Rik	1	1	0	1	1	0	1	1	0	1	1	0	1	1	0	1	1	0
1031	4930534D22Rik	1	1	0	1	1	0	1	1	0	0.318775287354925	1	-0.00411178236178948	1	1	0	1	1	0
1032	4930535E02Rik	1	1	0	1	1	0	1	1	0	1	1	0	1	1	0	1	1	0
1033	4930535G08Rik	1	1	0	1	1	0	1	1	0	1	1	0	1	1	0	1	1	0
1034	4930535I16Rik	0.321261156172589	1	-0.00918969081881606	1	1	0	0.318849500213191	1	-0.00672079334574719	1	1	0	1	1	0	1	1	0
1035	4930535L15Rik	1	1	0	1	1	0	1	1	0	1	1	0	1	1	0	1	1	0
1036	4930535O05Rik	1	1	0	1	1	0	1	1	0	1	1	0	1	1	0	1	1	0
1037	4930537H20Rik	0.161681428210114	1	-0.0267573873007369	1	1	0	1	1	0	1	1	0	0.171853191244295	1	-0.0112106499170862	0.692328453377334	1	-0.00193352959141481
1038	4930538E20Rik	1	1	0	1	1	0	1	1	0	1	1	0	1	1	0	1	1	0
1039	4930539C22Rik	1	1	0	1	1	0	1	1	0	1	1	0	1	1	0	1	1	0
1040	4930539E08Rik	0.321261022156801	1	-0.0148918268436589	1	1	0	0.0839588396397985	0.901925613497355	-0.0166001450249206	1	1	0	0.691387883493986	1	-0.00355282738773165	0.0849665571201849	1	-0.0110876504418754
1041	4930539J05Rik	0.939389812413232	1	0.0013024487538864	0.866233212187619	1	0.00340411034533322	0.971838256844774	1	0.000459139055515603	0.180435994088171	1	-0.0113107744285628	0.867156362087092	1	0.00107306484226943	0.470901453449149	1	0.00364278669695339
1042	4930539M17Rik	1	1	0	1	1	0	1	1	0	1	1	0	1	1	0	1	1	0
1043	4930540M05Rik	1	1	0	0.321464498179041	1	-0.0139803526399632	1	1	0	1	1	0	0.365066192375228	1	-0.00589612499050019	1	1	0
1044	4930542C12Rik	1	1	0	1	1	0	0.318849521887894	1	-0.00642996909494156	1	1	0	0.318596315857027	1	-0.00410523815771478	0.317850888747155	1	0.00217975133846223
1045	4930542C16Rik	1	1	0	1	1	0	1	1	0	1	1	0	1	1	0	1	1	0
1046	4930543E12Rik	1	1	0	1	1	0	1	1	0	1	1	0	1	1	0	0.317850558651041	1	0.00241660511140208
1047	4930544D05Rik	1	1	0	1	1	0	1	1	0	1	1	0	1	1	0	1	1	0
1048	4930544G11Rik	1	1	0	1	1	0	1	1	0	1	1	0	1	1	0	1	1	0
1049	4930544I03Rik	1	1	0	1	1	0	1	1	0	1	1	0	1	1	0	1	1	0
1050	4930544M13Rik	1	1	0	1	1	0	1	1	0	1	1	0	1	1	0	1	1	0
1051	4930545L23Rik	1	1	0	1	1	0	1	1	0	1	1	0	1	1	0	1	1	0
1052	4930546C10Rik	1	1	0	1	1	0	1	1	0	1	1	0	1	1	0	1	1	0
1053	4930548G14Rik	1	1	0	1	1	0	1	1	0	1	1	0	1	1	0	1	1	0
1054	4930548H24Rik	0.103314347840851	1	-0.0780985906911376	0.321464440426702	1	-0.0198096756650272	0.38508699291603	1	-0.0186559228149382	0.318774877250456	1	-0.00912998441309788	0.385740519569568	1	0.0177129243163948	0.87429424490902	1	-0.00156237011969018
1055	4930548K13Rik	1	1	0	1	1	0	1	1	0	1	1	0	1	1	0	1	1	0
1056	4930549C01Rik	1	1	0	1	1	0	1	1	0	1	1	0	1	1	0	1	1	0
1057	4930550C14Rik	0.898142585100585	1	0.00251679328944271	0.319677190403583	1	0.0127955843675159	0.644223032603784	1	-0.00518570671353696	0.88958074896834	1	0.00172684431591601	0.633947716490205	1	-0.00804108465867117	0.957246575793541	1	-0.000624526004455291
1058	4930550C17Rik	1	1	0	1	1	0	1	1	0	1	1	0	1	1	0	1	1	0
1059	4930550L24Rik	1	1	0	1	1	0	0.318849689790319	1	-0.00499678269681715	0.31819767565338	1	0.00296736285701488	1	1	0	1	1	0
1060	4930551L18Rik	1	1	0	1	1	0	1	1	0	1	1	0	1	1	0	1	1	0
1061	4930551O13Rik	1	1	0	1	1	0	1	1	0	1	1	0	1	1	0	1	1	0
1062	4930552P12Rik	1	1	0	1	1	0	1	1	0	1	1	0	1	1	0	1	1	0
1063	4930553J12Rik	1	1	0	1	1	0	1	1	0	1	1	0	1	1	0	1	1	0
1064	4930553M12Rik	1	1	0	1	1	0	1	1	0	1	1	0	1	1	0	1	1	0
1065	4930553P18Rik	1	1	0	1	1	0	1	1	0	1	1	0	0.31859603156423	1	-0.00686248234459214	1	1	0
1066	4930554C24Rik	1	1	0	1	1	0	1	1	0	1	1	0	1	1	0	1	1	0
1067	4930554G24Rik	1	1	0	1	1	0	1	1	0	1	1	0	1	1	0	1	1	0
1068	4930554H23Rik	1	1	0	1	1	0	1	1	0	1	1	0	1	1	0	1	1	0
1069	4930555A03Rik	1	1	0	1	1	0	1	1	0	0.318774983508817	1	-0.00642644069040576	0.318070299439851	1	0.00261509658962929	0.0972477079393133	1	0.0067864382747128
1070	4930555B12Rik	1	1	0	1	1	0	1	1	0	1	1	0	1	1	0	1	1	0
1071	4930555F03Rik	1	1	0	1	1	0	1	1	0	1	1	0	1	1	0	1	1	0
1072	4930555G01Rik	1	1	0	1	1	0	1	1	0	1	1	0	1	1	0	1	1	0
1073	4930555M17Rik	1	1	0	1	1	0	1	1	0	1	1	0	1	1	0	1	1	0
1074	4930555O08Rik	1	1	0	1	1	0	1	1	0	1	1	0	1	1	0	1	1	0
1075	4930556G01Rik	1	1	0	1	1	0	1	1	0	1	1	0	1	1	0	1	1	0
1076	4930556G22Rik	1	1	0	1	1	0	1	1	0	1	1	0	0.318069167509849	1	0.00418433057534566	1	1	0
1077	4930556I23Rik	1	1	0	1	1	0	1	1	0	1	1	0	1	1	0	1	1	0
1078	4930556J24Rik	0.319228232111264	1	0.00580049560781997	0.319677542287734	1	0.00819168566739069	0.318849551529887	1	-0.00608718379520933	1	1	0	0.318069493586177	1	0.00347555394136789	1	1	0
1079	4930556L07Rik	1	1	0	1	1	0	1	1	0	1	1	0	1	1	0	1	1	0
1080	4930556M19Rik	0.728800064091734	1	-0.00833446786420512	0.673211109813284	1	-0.0116521853577942	0.587747621465172	1	0.00394227051758834	0.0933648203657335	1	-0.0331555928667129	0.917869098098164	1	-0.00333516388442462	0.161761881251483	1	0.00527180386624641
1081	4930556M19Rik	0.728800064091734	1	-0.00833446786420512	0.673211109813284	1	-0.0116521853577942	0.587747621465172	1	0.00394227051758834	0.0933648203657335	1	-0.0331555928667129	0.917869098098164	1	-0.00333516388442462	0.102637719747197	1	0.0298195363046596
1082	4930556M19Rik	0.728800064091734	1	-0.00833446786420512	0.673211109813284	1	-0.0116521853577942	0.587747621465172	1	0.00394227051758834	0.0933648203657335	1	-0.0331555928667129	0.318596189794327	1	-0.00485407733968474	0.161761881251483	1	0.00527180386624641
1083	4930556M19Rik	0.728800064091734	1	-0.00833446786420512	0.673211109813284	1	-0.0116521853577942	0.587747621465172	1	0.00394227051758834	0.0933648203657335	1	-0.0331555928667129	0.318596189794327	1	-0.00485407733968474	0.102637719747197	1	0.0298195363046596
1084	4930556M19Rik	0.728800064091734	1	-0.00833446786420512	0.673211109813284	1	-0.0116521853577942	0.587747621465172	1	0.00394227051758834	0.318197237215306	1	0.00346661109240383	0.917869098098164	1	-0.00333516388442462	0.161761881251483	1	0.00527180386624641
1085	4930556M19Rik	0.728800064091734	1	-0.00833446786420512	0.673211109813284	1	-0.0116521853577942	0.587747621465172	1	0.00394227051758834	0.318197237215306	1	0.00346661109240383	0.917869098098164	1	-0.00333516388442462	0.102637719747197	1	0.0298195363046596
1086	4930556M19Rik	0.728800064091734	1	-0.00833446786420512	0.673211109813284	1	-0.0116521853577942	0.587747621465172	1	0.00394227051758834	0.318197237215306	1	0.00346661109240383	0.318596189794327	1	-0.00485407733968474	0.161761881251483	1	0.00527180386624641
1087	4930556M19Rik	0.728800064091734	1	-0.00833446786420512	0.673211109813284	1	-0.0116521853577942	0.587747621465172	1	0.00394227051758834	0.318197237215306	1	0.00346661109240383	0.318596189794327	1	-0.00485407733968474	0.102637719747197	1	0.0298195363046596
1088	4930556M19Rik	0.728800064091734	1	-0.00833446786420512	0.673211109813284	1	-0.0116521853577942	0.814133489833313	1	0.00929548354546303	0.0933648203657335	1	-0.0331555928667129	0.917869098098164	1	-0.00333516388442462	0.161761881251483	1	0.00527180386624641
1089	4930556M19Rik	0.728800064091734	1	-0.00833446786420512	0.673211109813284	1	-0.0116521853577942	0.814133489833313	1	0.00929548354546303	0.0933648203657335	1	-0.0331555928667129	0.917869098098164	1	-0.00333516388442462	0.102637719747197	1	0.0298195363046596
1090	4930556M19Rik	0.728800064091734	1	-0.00833446786420512	0.673211109813284	1	-0.0116521853577942	0.814133489833313	1	0.00929548354546303	0.0933648203657335	1	-0.0331555928667129	0.318596189794327	1	-0.00485407733968474	0.161761881251483	1	0.00527180386624641
1091	4930556M19Rik	0.728800064091734	1	-0.00833446786420512	0.673211109813284	1	-0.0116521853577942	0.814133489833313	1	0.00929548354546303	0.0933648203657335	1	-0.0331555928667129	0.318596189794327	1	-0.00485407733968474	0.102637719747197	1	0.0298195363046596
1092	4930556M19Rik	0.728800064091734	1	-0.00833446786420512	0.673211109813284	1	-0.0116521853577942	0.814133489833313	1	0.00929548354546303	0.318197237215306	1	0.00346661109240383	0.917869098098164	1	-0.00333516388442462	0.161761881251483	1	0.00527180386624641
1093	4930556M19Rik	0.728800064091734	1	-0.00833446786420512	0.673211109813284	1	-0.0116521853577942	0.814133489833313	1	0.00929548354546303	0.318197237215306	1	0.00346661109240383	0.917869098098164	1	-0.00333516388442462	0.102637719747197	1	0.0298195363046596
1094	4930556M19Rik	0.728800064091734	1	-0.00833446786420512	0.673211109813284	1	-0.0116521853577942	0.814133489833313	1	0.00929548354546303	0.318197237215306	1	0.00346661109240383	0.318596189794327	1	-0.00485407733968474	0.161761881251483	1	0.00527180386624641
1095	4930556M19Rik	0.728800064091734	1	-0.00833446786420512	0.673211109813284	1	-0.0116521853577942	0.814133489833313	1	0.00929548354546303	0.318197237215306	1	0.00346661109240383	0.318596189794327	1	-0.00485407733968474	0.102637719747197	1	0.0298195363046596
1096	4930556M19Rik	0.728800064091734	1	-0.00833446786420512	1	1	0	0.587747621465172	1	0.00394227051758834	0.0933648203657335	1	-0.0331555928667129	0.917869098098164	1	-0.00333516388442462	0.161761881251483	1	0.00527180386624641
1097	4930556M19Rik	0.728800064091734	1	-0.00833446786420512	1	1	0	0.587747621465172	1	0.00394227051758834	0.0933648203657335	1	-0.0331555928667129	0.917869098098164	1	-0.00333516388442462	0.102637719747197	1	0.0298195363046596
1098	4930556M19Rik	0.728800064091734	1	-0.00833446786420512	1	1	0	0.587747621465172	1	0.00394227051758834	0.0933648203657335	1	-0.0331555928667129	0.318596189794327	1	-0.00485407733968474	0.161761881251483	1	0.00527180386624641
1099	4930556M19Rik	0.728800064091734	1	-0.00833446786420512	1	1	0	0.587747621465172	1	0.00394227051758834	0.0933648203657335	1	-0.0331555928667129	0.318596189794327	1	-0.00485407733968474	0.102637719747197	1	0.0298195363046596
1100	4930556M19Rik	0.728800064091734	1	-0.00833446786420512	1	1	0	0.587747621465172	1	0.00394227051758834	0.318197237215306	1	0.00346661109240383	0.917869098098164	1	-0.00333516388442462	0.161761881251483	1	0.00527180386624641
1101	4930556M19Rik	0.728800064091734	1	-0.00833446786420512	1	1	0	0.587747621465172	1	0.00394227051758834	0.318197237215306	1	0.00346661109240383	0.917869098098164	1	-0.00333516388442462	0.102637719747197	1	0.0298195363046596
1102	4930556M19Rik	0.728800064091734	1	-0.00833446786420512	1	1	0	0.587747621465172	1	0.00394227051758834	0.318197237215306	1	0.00346661109240383	0.318596189794327	1	-0.00485407733968474	0.161761881251483	1	0.00527180386624641
1103	4930556M19Rik	0.728800064091734	1	-0.00833446786420512	1	1	0	0.587747621465172	1	0.00394227051758834	0.318197237215306	1	0.00346661109240383	0.318596189794327	1	-0.00485407733968474	0.102637719747197	1	0.0298195363046596
1104	4930556M19Rik	0.728800064091734	1	-0.00833446786420512	1	1	0	0.814133489833313	1	0.00929548354546303	0.0933648203657335	1	-0.0331555928667129	0.917869098098164	1	-0.00333516388442462	0.161761881251483	1	0.00527180386624641
1105	4930556M19Rik	0.728800064091734	1	-0.00833446786420512	1	1	0	0.814133489833313	1	0.00929548354546303	0.0933648203657335	1	-0.0331555928667129	0.917869098098164	1	-0.00333516388442462	0.102637719747197	1	0.0298195363046596
1106	4930556M19Rik	0.728800064091734	1	-0.00833446786420512	1	1	0	0.814133489833313	1	0.00929548354546303	0.0933648203657335	1	-0.0331555928667129	0.318596189794327	1	-0.00485407733968474	0.161761881251483	1	0.00527180386624641
1107	4930556M19Rik	0.728800064091734	1	-0.00833446786420512	1	1	0	0.814133489833313	1	0.00929548354546303	0.0933648203657335	1	-0.0331555928667129	0.318596189794327	1	-0.00485407733968474	0.102637719747197	1	0.0298195363046596
1108	4930556M19Rik	0.728800064091734	1	-0.00833446786420512	1	1	0	0.814133489833313	1	0.00929548354546303	0.318197237215306	1	0.00346661109240383	0.917869098098164	1	-0.00333516388442462	0.161761881251483	1	0.00527180386624641
1109	4930556M19Rik	0.728800064091734	1	-0.00833446786420512	1	1	0	0.814133489833313	1	0.00929548354546303	0.318197237215306	1	0.00346661109240383	0.917869098098164	1	-0.00333516388442462	0.102637719747197	1	0.0298195363046596
1110	4930556M19Rik	0.728800064091734	1	-0.00833446786420512	1	1	0	0.814133489833313	1	0.00929548354546303	0.318197237215306	1	0.00346661109240383	0.318596189794327	1	-0.00485407733968474	0.161761881251483	1	0.00527180386624641
1111	4930556M19Rik	0.728800064091734	1	-0.00833446786420512	1	1	0	0.814133489833313	1	0.00929548354546303	0.318197237215306	1	0.00346661109240383	0.318596189794327	1	-0.00485407733968474	0.102637719747197	1	0.0298195363046596
1112	4930556M19Rik	0.877640662077871	1	0.00478909633669851	0.673211109813284	1	-0.0116521853577942	0.587747621465172	1	0.00394227051758834	0.0933648203657335	1	-0.0331555928667129	0.917869098098164	1	-0.00333516388442462	0.161761881251483	1	0.00527180386624641
1113	4930556M19Rik	0.877640662077871	1	0.00478909633669851	0.673211109813284	1	-0.0116521853577942	0.587747621465172	1	0.00394227051758834	0.0933648203657335	1	-0.0331555928667129	0.917869098098164	1	-0.00333516388442462	0.102637719747197	1	0.0298195363046596
1114	4930556M19Rik	0.877640662077871	1	0.00478909633669851	0.673211109813284	1	-0.0116521853577942	0.587747621465172	1	0.00394227051758834	0.0933648203657335	1	-0.0331555928667129	0.318596189794327	1	-0.00485407733968474	0.161761881251483	1	0.00527180386624641
1115	4930556M19Rik	0.877640662077871	1	0.00478909633669851	0.673211109813284	1	-0.0116521853577942	0.587747621465172	1	0.00394227051758834	0.0933648203657335	1	-0.0331555928667129	0.318596189794327	1	-0.00485407733968474	0.102637719747197	1	0.0298195363046596
1116	4930556M19Rik	0.877640662077871	1	0.00478909633669851	0.673211109813284	1	-0.0116521853577942	0.587747621465172	1	0.00394227051758834	0.318197237215306	1	0.00346661109240383	0.917869098098164	1	-0.00333516388442462	0.161761881251483	1	0.00527180386624641
1117	4930556M19Rik	0.877640662077871	1	0.00478909633669851	0.673211109813284	1	-0.0116521853577942	0.587747621465172	1	0.00394227051758834	0.318197237215306	1	0.00346661109240383	0.917869098098164	1	-0.00333516388442462	0.102637719747197	1	0.0298195363046596
1118	4930556M19Rik	0.877640662077871	1	0.00478909633669851	0.673211109813284	1	-0.0116521853577942	0.587747621465172	1	0.00394227051758834	0.318197237215306	1	0.00346661109240383	0.318596189794327	1	-0.00485407733968474	0.161761881251483	1	0.00527180386624641
1119	4930556M19Rik	0.877640662077871	1	0.00478909633669851	0.673211109813284	1	-0.0116521853577942	0.587747621465172	1	0.00394227051758834	0.318197237215306	1	0.00346661109240383	0.318596189794327	1	-0.00485407733968474	0.102637719747197	1	0.0298195363046596
1120	4930556M19Rik	0.877640662077871	1	0.00478909633669851	0.673211109813284	1	-0.0116521853577942	0.814133489833313	1	0.00929548354546303	0.0933648203657335	1	-0.0331555928667129	0.917869098098164	1	-0.00333516388442462	0.161761881251483	1	0.00527180386624641
1121	4930556M19Rik	0.877640662077871	1	0.00478909633669851	0.673211109813284	1	-0.0116521853577942	0.814133489833313	1	0.00929548354546303	0.0933648203657335	1	-0.0331555928667129	0.917869098098164	1	-0.00333516388442462	0.102637719747197	1	0.0298195363046596
1122	4930556M19Rik	0.877640662077871	1	0.00478909633669851	0.673211109813284	1	-0.0116521853577942	0.814133489833313	1	0.00929548354546303	0.0933648203657335	1	-0.0331555928667129	0.318596189794327	1	-0.00485407733968474	0.161761881251483	1	0.00527180386624641
1123	4930556M19Rik	0.877640662077871	1	0.00478909633669851	0.673211109813284	1	-0.0116521853577942	0.814133489833313	1	0.00929548354546303	0.0933648203657335	1	-0.0331555928667129	0.318596189794327	1	-0.00485407733968474	0.102637719747197	1	0.0298195363046596
1124	4930556M19Rik	0.877640662077871	1	0.00478909633669851	0.673211109813284	1	-0.0116521853577942	0.814133489833313	1	0.00929548354546303	0.318197237215306	1	0.00346661109240383	0.917869098098164	1	-0.00333516388442462	0.161761881251483	1	0.00527180386624641
1125	4930556M19Rik	0.877640662077871	1	0.00478909633669851	0.673211109813284	1	-0.0116521853577942	0.814133489833313	1	0.00929548354546303	0.318197237215306	1	0.00346661109240383	0.917869098098164	1	-0.00333516388442462	0.102637719747197	1	0.0298195363046596
1126	4930556M19Rik	0.877640662077871	1	0.00478909633669851	0.673211109813284	1	-0.0116521853577942	0.814133489833313	1	0.00929548354546303	0.318197237215306	1	0.00346661109240383	0.318596189794327	1	-0.00485407733968474	0.161761881251483	1	0.00527180386624641
1127	4930556M19Rik	0.877640662077871	1	0.00478909633669851	0.673211109813284	1	-0.0116521853577942	0.814133489833313	1	0.00929548354546303	0.318197237215306	1	0.00346661109240383	0.318596189794327	1	-0.00485407733968474	0.102637719747197	1	0.0298195363046596
1128	4930556M19Rik	0.877640662077871	1	0.00478909633669851	1	1	0	0.587747621465172	1	0.00394227051758834	0.0933648203657335	1	-0.0331555928667129	0.917869098098164	1	-0.00333516388442462	0.161761881251483	1	0.00527180386624641
1129	4930556M19Rik	0.877640662077871	1	0.00478909633669851	1	1	0	0.587747621465172	1	0.00394227051758834	0.0933648203657335	1	-0.0331555928667129	0.917869098098164	1	-0.00333516388442462	0.102637719747197	1	0.0298195363046596
1130	4930556M19Rik	0.877640662077871	1	0.00478909633669851	1	1	0	0.587747621465172	1	0.00394227051758834	0.0933648203657335	1	-0.0331555928667129	0.318596189794327	1	-0.00485407733968474	0.161761881251483	1	0.00527180386624641
1131	4930556M19Rik	0.877640662077871	1	0.00478909633669851	1	1	0	0.587747621465172	1	0.00394227051758834	0.0933648203657335	1	-0.0331555928667129	0.318596189794327	1	-0.00485407733968474	0.102637719747197	1	0.0298195363046596
1132	4930556M19Rik	0.877640662077871	1	0.00478909633669851	1	1	0	0.587747621465172	1	0.00394227051758834	0.318197237215306	1	0.00346661109240383	0.917869098098164	1	-0.00333516388442462	0.161761881251483	1	0.00527180386624641
1133	4930556M19Rik	0.877640662077871	1	0.00478909633669851	1	1	0	0.587747621465172	1	0.00394227051758834	0.318197237215306	1	0.00346661109240383	0.917869098098164	1	-0.00333516388442462	0.102637719747197	1	0.0298195363046596
1134	4930556M19Rik	0.877640662077871	1	0.00478909633669851	1	1	0	0.587747621465172	1	0.00394227051758834	0.318197237215306	1	0.00346661109240383	0.318596189794327	1	-0.00485407733968474	0.161761881251483	1	0.00527180386624641
1135	4930556M19Rik	0.877640662077871	1	0.00478909633669851	1	1	0	0.587747621465172	1	0.00394227051758834	0.318197237215306	1	0.00346661109240383	0.318596189794327	1	-0.00485407733968474	0.102637719747197	1	0.0298195363046596
1136	4930556M19Rik	0.877640662077871	1	0.00478909633669851	1	1	0	0.814133489833313	1	0.00929548354546303	0.0933648203657335	1	-0.0331555928667129	0.917869098098164	1	-0.00333516388442462	0.161761881251483	1	0.00527180386624641
1137	4930556M19Rik	0.877640662077871	1	0.00478909633669851	1	1	0	0.814133489833313	1	0.00929548354546303	0.0933648203657335	1	-0.0331555928667129	0.917869098098164	1	-0.00333516388442462	0.102637719747197	1	0.0298195363046596
1138	4930556M19Rik	0.877640662077871	1	0.00478909633669851	1	1	0	0.814133489833313	1	0.00929548354546303	0.0933648203657335	1	-0.0331555928667129	0.318596189794327	1	-0.00485407733968474	0.161761881251483	1	0.00527180386624641
1139	4930556M19Rik	0.877640662077871	1	0.00478909633669851	1	1	0	0.814133489833313	1	0.00929548354546303	0.0933648203657335	1	-0.0331555928667129	0.318596189794327	1	-0.00485407733968474	0.102637719747197	1	0.0298195363046596
1140	4930556M19Rik	0.877640662077871	1	0.00478909633669851	1	1	0	0.814133489833313	1	0.00929548354546303	0.318197237215306	1	0.00346661109240383	0.917869098098164	1	-0.00333516388442462	0.161761881251483	1	0.00527180386624641
1141	4930556M19Rik	0.877640662077871	1	0.00478909633669851	1	1	0	0.814133489833313	1	0.00929548354546303	0.318197237215306	1	0.00346661109240383	0.917869098098164	1	-0.00333516388442462	0.102637719747197	1	0.0298195363046596
1142	4930556M19Rik	0.877640662077871	1	0.00478909633669851	1	1	0	0.814133489833313	1	0.00929548354546303	0.318197237215306	1	0.00346661109240383	0.318596189794327	1	-0.00485407733968474	0.161761881251483	1	0.00527180386624641
1143	4930556M19Rik	0.877640662077871	1	0.00478909633669851	1	1	0	0.814133489833313	1	0.00929548354546303	0.318197237215306	1	0.00346661109240383	0.318596189794327	1	-0.00485407733968474	0.102637719747197	1	0.0298195363046596
1144	4930556N13Rik	1	1	0	1	1	0	1	1	0	1	1	0	1	1	0	1	1	0
1145	4930557F10Rik	1	1	0	1	1	0	1	1	0	1	1	0	1	1	0	0.317851308658291	1	0.00195973777920764
1146	4930557J02Rik	1	1	0	1	1	0	1	1	0	1	1	0	1	1	0	1	1	0
1147	4930558C23Rik	0.954824120654461	1	-0.00129686362154043	1	1	0	0.158498240778913	1	0.0108858137480214	0.318774987702971	1	-0.00636338901339239	0.808433513805309	1	0.00299510035472676	0.0853663670914367	1	-0.00795011043700024
1148	4930558F17Rik	1	1	0	1	1	0	1	1	0	1	1	0	1	1	0	1	1	0
1149	4930558G05Rik	1	1	0	1	1	0	1	1	0	1	1	0	1	1	0	1	1	0
1150	4930558J18Rik	0.512534690779688	1	0.0313669107270207	0.476673796930754	1	-0.0301664989765762	0.576932668490986	1	-0.0213956335962937	0.282706893844088	1	-0.0265798955548348	0.0103025004215166	0.31201952536714	-0.0789696062116822	0.956522331871805	1	-0.000988164192959426
1151	4930558K02Rik	1	1	0	1	1	0	0.318849628680069	1	-0.00540126973286236	1	1	0	0.173223946671553	1	-0.0105357055594608	0.317851590108031	1	0.0018448096118938
1152	4930558N11Rik	0.321260986872196	1	-0.0196919743905206	1	1	0	1	1	0	1	1	0	1	1	0	0.159148271197766	1	0.0047649170757494
1153	4930562A09Rik	1	1	0	1	1	0	1	1	0	1	1	0	1	1	0	1	1	0
1154	4930562C15Rik	1	1	0	1	1	0	1	1	0	1	1	0	1	1	0	1	1	0
1155	4930562D21Rik	1	1	0	1	1	0	1	1	0	1	1	0	1	1	0	1	1	0
1156	4930562F07Rik	1	1	0	1	1	0	1	1	0	1	1	0	1	1	0	0.158163015168197	1	-0.00611976530894584
1157	4930562F17Rik	1	1	0	1	1	0	1	1	0	1	1	0	1	1	0	1	1	0
1158	4930563D23Rik	1	1	0	1	1	0	1	1	0	1	1	0	1	1	0	1	1	0
1159	4930563E18Rik	1	1	0	1	1	0	0.318391178860664	1	0.00302858337838746	1	1	0	1	1	0	1	1	0
1160	4930563F08Rik	1	1	0	1	1	0	1	1	0	1	1	0	1	1	0	1	1	0
1161	4930563H07Rik	1	1	0	1	1	0	1	1	0	1	1	0	1	1	0	1	1	0
1162	4930563I02Rik	1	1	0	1	1	0	0.318849454766816	1	-0.00748586468516387	1	1	0	1	1	0	1	1	0
1163	4930563M21Rik	1	1	0	1	1	0	1	1	0	1	1	0	1	1	0	1	1	0
1164	4930564D02Rik	1	1	0	1	1	0	1	1	0	1	1	0	1	1	0	1	1	0
1165	4930565D16Rik	1	1	0	1	1	0	1	1	0	1	1	0	1	1	0	1	1	0
1166	4930565N06Rik	1	1	0	1	1	0	1	1	0	1	1	0	1	1	0	1	1	0
1167	4930566F21Rik	1	1	0	1	1	0	0.318390380635881	1	0.00421394991861482	0.784956771302444	1	-0.00166980919311173	0.181279909092252	1	0.0170783227716545	0.656843831549883	1	0.00448940996164318
1168	4930567H12Rik	1	1	0	1	1	0	1	1	0	1	1	0	1	1	0	1	1	0
1169	4930567H17Rik	1	1	0	1	1	0	1	1	0	1	1	0	1	1	0	1	1	0
1170	4930568A12Rik	0.319227596189561	1	0.00873748934976284	1	1	0	1	1	0	1	1	0	1	1	0	1	1	0
1171	4930568D16Rik	1	1	0	1	1	0	1	1	0	1	1	0	1	1	0	1	1	0
1172	4930568G15Rik	1	1	0	1	1	0	1	1	0	1	1	0	1	1	0	1	1	0
1173	4930570G19Rik	1	1	0	1	1	0	1	1	0	1	1	0	0.987602610848421	1	0.000100816925886041	0.317851459646127	1	0.00189550375994299
1174	4930570N18Rik	1	1	0	1	1	0	1	1	0	1	1	0	1	1	0	1	1	0
1175	4930571K23Rik	1	1	0	1	1	0	1	1	0	1	1	0	1	1	0	1	1	0
1176	4930572K03Rik	1	1	0	1	1	0	1	1	0	1	1	0	1	1	0	1	1	0
1177	4930572O03Rik	1	1	0	1	1	0	1	1	0	1	1	0	1	1	0	1	1	0
1178	4930573C15Rik	1	1	0	1	1	0	1	1	0	1	1	0	1	1	0	1	1	0
1179	4930573I07Rik	1	1	0	1	1	0	1	1	0	1	1	0	0.318071582926433	1	0.00201101419548941	1	1	0
1180	4930577H14Rik	1	1	0	1	1	0	1	1	0	1	1	0	1	1	0	1	1	0
1181	4930578C19Rik	1	1	0	1	1	0	1	1	0	1	1	0	1	1	0	1	1	0
1182	4930578G10Rik	1	1	0	1	1	0	1	1	0	1	1	0	1	1	0	1	1	0
1183	4930578I06Rik	1	1	0	1	1	0	1	1	0	1	1	0	1	1	0	1	1	0
1184	4930578M01Rik	1	1	0	1	1	0	1	1	0	1	1	0	1	1	0	1	1	0
1185	4930579C12Rik	1	1	0	1	1	0	1	1	0	1	1	0	1	1	0	1	1	0
1186	4930579D09Rik	1	1	0	1	1	0	1	1	0	1	1	0	1	1	0	1	1	0
1187	4930579F01Rik	1	1	0	1	1	0	1	1	0	1	1	0	1	1	0	1	1	0
1188	4930579G18Rik	0.319227672084429	1	0.00814259927566875	1	1	0	0.867574434924111	1	-0.00114922733659047	0.164128434940863	1	0.00648289741427541	1	1	0	0.317850874430716	1	0.00218861672635741
1189	4930579G24Rik	0.284334933736429	1	-0.126960848482702	0.713843034877546	1	0.0430564778995399	0.921721451518274	1	0.00716785120654673	0.114801302863369	1	-0.103396535462874	0.121463944350812	1	0.0998879186005293	0.570816582718457	1	-0.0279985379586208
1190	4930579H20Rik	1	1	0	1	1	0	1	1	0	1	1	0	1	1	0	1	1	0
1191	4930579M01Rik	1	1	0	1	1	0	1	1	0	1	1	0	1	1	0	1	1	0
1192	4930580E04Rik	1	1	0	1	1	0	1	1	0	1	1	0	1	1	0	0.317850751790115	1	0.00226927460391578
1193	4930583I09Rik	1	1	0	1	1	0	1	1	0	1	1	0	1	1	0	1	1	0
1194	4930583P06Rik	1	1	0	1	1	0	1	1	0	1	1	0	1	1	0	1	1	0
1195	4930584F24Rik	1	1	0	1	1	0	1	1	0	1	1	0	1	1	0	1	1	0
1196	4930587A21Rik	1	1	0	1	1	0	1	1	0	1	1	0	1	1	0	1	1	0
1197	4930588G17Rik	1	1	0	1	1	0	1	1	0	1	1	0	1	1	0	1	1	0
1198	4930588K23Rik	1	1	0	1	1	0	1	1	0	1	1	0	1	1	0	1	1	0
1199	4930589L23Rik	0.516007393728481	1	0.0108781008287471	0.319677542547098	1	0.00818990463197764	0.935291783562531	1	0.000990191553360177	0.810209479146474	1	0.00228243988827095	0.447694492496261	1	-0.00527069776502851	0.0171422522902697	0.688615883621574	-0.0181577966145925
1200	4930589P08Rik	1	1	0	1	1	0	1	1	0	1	1	0	1	1	0	1	1	0
1201	4930590J08Rik	0.089633018060244	1	0.0222797252798486	0.319677526498086	1	0.00830235049848413	0.506195995357722	1	0.00750122741614611	0.0903115373996113	1	-0.0201315502436147	0.720741329842848	1	-0.00228626747624458	0.0276587350471571	0.819962425131434	0.0108072126131869
1202	4930590L14Rik	1	1	0	1	1	0	1	1	0	1	1	0	1	1	0	1	1	0
1203	4930590L20Rik	1	1	0	1	1	0	1	1	0	1	1	0	1	1	0	1	1	0
1204	4930591A17Rik	1	1	0	1	1	0	0.318849500213191	1	-0.00672079334574719	1	1	0	1	1	0	0.765210843699721	1	-0.000976953591956261
1205	4930592C13Rik	0.669467535137278	1	-0.00758311725423328	0.764351754833816	1	0.00679226369489731	0.206800281740413	1	-0.0178045034152921	0.709038855458115	1	-0.00311976632381866	0.724252943458115	1	-0.00340567916725486	0.48768508884725	1	0.00281519807596185
1206	4930593A02Rik	1	1	0	1	1	0	1	1	0	1	1	0	1	1	0	1	1	0
1207	4930593C16Rik	1	1	0	1	1	0	0.318849571260924	1	-0.00588723415231374	1	1	0	1	1	0	1	1	0
1208	4930594M17Rik	1	1	0	1	1	0	1	1	0	1	1	0	1	1	0	1	1	0
1209	4930594O21Rik	1	1	0	1	1	0	1	1	0	1	1	0	1	1	0	1	1	0
1210	4930595D18Rik	1	1	0	1	1	0	0.318390271274029	1	0.00451325072809782	1	1	0	1	1	0	0.318159364872791	1	-0.00302594569764749
1211	4930595M18Rik	1	1	0	1	1	0	1	1	0	1	1	0	1	1	0	1	1	0
1212	4930596D02Rik	1	1	0	1	1	0	1	1	0	1	1	0	1	1	0	1	1	0
1213	4930597A21Rik	1	1	0	1	1	0	1	1	0	1	1	0	1	1	0	0.317850546818639	1	0.00242659069597368
1214	4930598A11Rik	1	1	0	1	1	0	1	1	0	1	1	0	1	1	0	1	1	0
1215	4930598F16Rik	1	1	0	1	1	0	1	1	0	1	1	0	1	1	0	1	1	0
1216	4930599A14Rik	1	1	0	1	1	0	1	1	0	1	1	0	1	1	0	1	1	0
1217	4930599N23Rik	1	1	0	1	1	0	1	1	0	1	1	0	0.318596100769973	1	-0.00572508330221345	1	1	0
1218	4931400O07Rik	1	1	0	1	1	0	1	1	0	1	1	0	1	1	0	1	1	0
1219	4931403G20Rik	1	1	0	1	1	0	0.318391307435329	1	0.00291712762485226	0.782174299545816	1	-0.00153457478786659	1	1	0	1	1	0
1220	4931403M11Rik	1	1	0	1	1	0	1	1	0	1	1	0	1	1	0	1	1	0
1221	4931406B18Rik	1	1	0	1	1	0	1	1	0	1	1	0	1	1	0	1	1	0
1222	4931406C07Rik	0.904778795462244	1	0.00674651753397126	0.966751941585073	1	-0.00191900634043332	0.155696751138606	1	0.0564184461208678	0.786878401740719	1	-0.00829450239121704	0.267960201503417	1	0.0405539490690829	0.617984514306729	1	0.0119175183917845
1223	4931406P16Rik	0.284022035428577	1	-0.113993612240318	0.80668273043136	1	-0.0214347068819425	0.857660430715416	1	-0.0124315791319437	0.139805774985583	1	0.0832174036556393	0.911487687294019	1	0.00690507003419893	0.724947355084622	1	-0.014983600533456
1224	4931408C20Rik	1	1	0	1	1	0	1	1	0	1	1	0	1	1	0	1	1	0
1225	4931409K22Rik	1	1	0	1	1	0	1	1	0	1	1	0	1	1	0	1	1	0
1226	4931413I07Rik	1	1	0	1	1	0	0.318849650693338	1	-0.00524449482036133	1	1	0	1	1	0	0.317851600918387	1	0.0018407891759352
1227	4931414P19Rik	0.21778097585554	1	0.0675755817085962	0.432142697779721	1	-0.0359650028010917	0.71368840748063	1	0.0151505981319504	0.209993109466446	1	-0.0343251906037299	0.826749741865769	1	-0.00845191400162701	0.766317233621895	1	0.00654935860675429
1228	4931417E11Rik	1	1	0	1	1	0	1	1	0	1	1	0	1	1	0	1	1	0
1229	4931419H13Rik	1	1	0	1	1	0	1	1	0	1	1	0	1	1	0	1	1	0
1230	4931422A03Rik	1	1	0	1	1	0	1	1	0	1	1	0	1	1	0	0.317850192579421	1	0.00279811439173422
1231	4931423N10Rik	1	1	0	1	1	0	1	1	0	1	1	0	0.318596056933849	1	-0.00637130793545093	1	1	0
1232	4931428F04Rik	0.699349462772091	1	0.022677597581239	0.648652086865531	1	-0.0257104762380206	0.550860946794671	1	0.0272839582689745	0.196855925439184	1	-0.0427344653890145	0.831280256751897	1	-0.00966044122367293	0.757851739882864	1	0.00719023466776177
1233	4931428L18Rik	1	1	0	1	1	0	1	1	0	1	1	0	1	1	0	1	1	0
1234	4931429L15Rik	1	1	0	1	1	0	1	1	0	1	1	0	1	1	0	1	1	0
1235	4931429P17Rik	1	1	0	1	1	0	1	1	0	1	1	0	1	1	0	1	1	0
1236	4931431C16Rik	1	1	0	1	1	0	1	1	0	1	1	0	1	1	0	1	1	0
1237	4931431F19Rik	1	1	0	1	1	0	1	1	0	1	1	0	1	1	0	1	1	0
1238	4931440F15Rik	1	1	0	0.319677542373022	1	0.00819109986913656	0.536127738580928	1	0.0055190934761577	0.318196989158481	1	0.00389137085214555	0.270370656713267	1	-0.00898277582035604	0.878516647710226	1	0.000831965177192528
1239	4931440J10Rik	1	1	0	1	1	0	0.318850422418149	1	-0.0030250976676137	1	1	0	1	1	0	1	1	0
1240	4932411K12Rik	1	1	0	1	1	0	1	1	0	1	1	0	1	1	0	1	1	0
1241	4932411N23Rik	1	1	0	1	1	0	1	1	0	1	1	0	1	1	0	1	1	0
1242	4932413F04Rik	1	1	0	1	1	0	1	1	0	1	1	0	1	1	0	1	1	0
1243	4932414J04Rik	1	1	0	1	1	0	1	1	0	1	1	0	1	1	0	1	1	0
1244	4932414N04Rik	1	1	0	1	1	0	1	1	0	1	1	0	1	1	0	1	1	0
1245	4932415D10Rik	1	1	0	1	1	0	1	1	0	1	1	0	1	1	0	1	1	0
1246	4932415M13Rik	1	1	0	1	1	0	1	1	0	1	1	0	1	1	0	1	1	0
1247	4932416K20Rik	0.319227601074359	1	0.0086952112939051	1	1	0	0.620243090079148	1	0.00531128876545001	1	1	0	0.318069633450678	1	0.00326518732478166	1	1	0
1248	4932422M17Rik	0.431471245583373	1	0.0609464440669529	0.648108338959295	1	-0.0341430207225287	0.394757303209699	1	0.046449629813036	0.111441476117276	1	-0.0759023382482756	0.115453552493293	0.98965468032158	0.06245249821414	0.729733101942689	1	-0.00895663369658531
1249	4932429P05Rik	1	1	0	1	1	0	1	1	0	1	1	0	1	1	0	1	1	0
1250	4932430I15Rik	1	1	0	1	1	0	1	1	0	0.318197875479987	1	0.00280161454043692	0.318069290349725	1	0.00386954272122881	0.317850502049164	1	0.0024655243242411
1251	4932435O22Rik	1	1	0	0.321464463681815	1	-0.0167076186070631	0.914730595946435	1	-0.000635937360728244	0.82978262703506	1	0.00164322650065175	0.0867101952891706	0.894238015690747	0.0100194419670432	0.318159628666526	1	-0.00251017197981863
1252	4932438A13Rik	0.0180879302218237	0.823406196017581	0.166310644292699	0.991985172792093	1	-0.00072828197345598	0.153578033667285	1	-0.0860015748355978	0.562193102164247	1	0.0258796907665002	0.362223415935915	1	-0.0468106849694224	0.77792832274403	1	-0.00976611075080719
1253	4932438H23Rik	1	1	0	1	1	0	1	1	0	1	1	0	0.299423410518793	1	-0.00796226724080636	1	1	0
1254	4932443I19Rik	1	1	0	1	1	0	1	1	0	1	1	0	1	1	0	1	1	0
1255	4932443L11Rik	1	1	0	1	1	0	1	1	0	1	1	0	1	1	0	1	1	0
1256	4932702P03Rik	1	1	0	1	1	0	0.318849607908636	1	-0.00556287357185015	1	1	0	1	1	0	1	1	0
1257	4933400A11Rik	1	1	0	1	1	0	1	1	0	1	1	0	1	1	0	1	1	0
1258	4933400C23Rik	1	1	0	1	1	0	1	1	0	0.318774960002365	1	-0.00681820705960754	1	1	0	1	1	0
1259	4933400L20Rik	1	1	0	1	1	0	1	1	0	1	1	0	1	1	0	1	1	0
1260	4933402C05Rik	1	1	0	1	1	0	1	1	0	1	1	0	1	1	0	1	1	0
1261	4933402C06Rik	1	1	0	1	1	0	1	1	0	1	1	0	1	1	0	1	1	0
1262	4933402D24Rik	1	1	0	1	1	0	1	1	0	1	1	0	1	1	0	1	1	0
1263	4933402E13Rik	0.158987897729262	1	-0.0249125329926212	1	1	0	0.0836327479269998	0.901925613497355	-0.0152309803085608	0.162587548128714	1	-0.0103774751542532	0.0213374005516577	0.484168303889041	-0.0321387037492707	0.0100340881072642	0.548567124181573	-0.0267223280083543
1264	4933402J07Rik	1	1	0	1	1	0	1	1	0	1	1	0	1	1	0	1	1	0
1265	4933402J10Rik	1	1	0	1	1	0	1	1	0	1	1	0	1	1	0	1	1	0
1266	4933402N03Rik	1	1	0	1	1	0	1	1	0	1	1	0	1	1	0	1	1	0
1267	4933402N22Rik	1	1	0	1	1	0	1	1	0	1	1	0	1	1	0	1	1	0
1268	4933402P03Rik	1	1	0	1	1	0	1	1	0	1	1	0	1	1	0	1	1	0
1269	4933403O08Rik	1	1	0	1	1	0	1	1	0	1	1	0	1	1	0	1	1	0
1270	4933404I11Rik	1	1	0	1	1	0	1	1	0	1	1	0	1	1	0	1	1	0
1271	4933404K08Rik	1	1	0	1	1	0	1	1	0	1	1	0	1	1	0	1	1	0
1272	4933404O12Rik	0.000159390290482988	0.043467798385143	0.25540143477844	6.88000390496584e-06	0.0184215231829963	0.251838548652639	9.10201991015183e-16	1.11700746839043e-12	0.360753230357685	1.25887422190958e-06	0.00115867570180947	0.174967268633423	6.10564540460268e-17	6.42248478934866e-14	0.348313759598959	2.82548921327404e-16	4.37995441045054e-13	0.234907013622706
1273	4933405D12Rik	0.319227481263337	1	0.0099530697587106	1	1	0	0.160495715835817	1	0.01199744558055	1	1	0	0.318069385416508	1	0.00366939987436872	0.187051014820126	1	0.00529027968164761
1274	4933405E24Rik	1	1	0	1	1	0	1	1	0	1	1	0	1	1	0	1	1	0
1275	4933405L10Rik	0.50701210803621	1	-0.0139763779736166	1	1	0	0.318390464333239	1	0.00402124318001696	0.699444929731608	1	0.00262306483053311	0.102193429119866	0.936497532006036	-0.0142181296587334	0.447082865454244	1	-0.00366883458040275
1276	4933405O20Rik	1	1	0	1	1	0	1	1	0	1	1	0	1	1	0	1	1	0
1277	4933406C10Rik	0.319227692783107	1	0.00800036485237657	1	1	0	1	1	0	1	1	0	1	1	0	1	1	0
1278	4933406D12Rik	1	1	0	1	1	0	1	1	0	1	1	0	1	1	0	1	1	0
1279	4933406G16Rik	1	1	0	1	1	0	0.318390714360724	1	0.00357253557521144	1	1	0	1	1	0	1	1	0
1280	4933406I18Rik	1	1	0	1	1	0	1	1	0	0.31819730323063	1	0.00337515555223169	0.318596127385446	1	-0.0054171519064971	0.317849799740688	1	0.00351296724616142
1281	4933406J10Rik	1	1	0	1	1	0	1	1	0	1	1	0	1	1	0	1	1	0
1282	4933406K04Rik	1	1	0	1	1	0	1	1	0	1	1	0	1	1	0	1	1	0
1283	4933406M09Rik	1	1	0	1	1	0	1	1	0	1	1	0	1	1	0	0.317849984157535	1	0.0031166345126065
1284	4933406P04Rik	0.614839251277881	1	0.0184569477850988	0.929823237947892	1	-0.00239150239505427	0.748101958162992	1	-0.00732179106797783	0.411468258481095	1	-0.0166196301098937	0.80508591817612	1	0.00403833509985634	0.900159109003489	1	-0.00145154581955358
1285	4933407E24Rik	1	1	0	1	1	0	1	1	0	1	1	0	1	1	0	1	1	0
1286	4933407I08Rik	1	1	0	1	1	0	1	1	0	1	1	0	1	1	0	1	1	0
1287	4933407L21Rik	1	1	0	1	1	0	1	1	0	1	1	0	1	1	0	1	1	0
1288	4933408A14Rik	1	1	0	1	1	0	1	1	0	1	1	0	1	1	0	1	1	0
1289	4933408B17Rik	0.805808961549505	1	-0.00770791327841494	0.793975279233367	1	-0.00622552706445755	0.262038800813567	1	0.0224291995442735	0.174127160223338	1	-0.0171906333966579	0.270532370422175	1	0.0163101133052108	0.288131796280224	1	-0.0127038079474102
1290	4933408J17Rik	0.319227579248306	1	0.00888904126886825	0.184576564168068	1	0.0210488497372301	1	1	0	0.318197582088379	1	0.00305579608981143	0.17398249582268	1	-0.0144581734387397	0.31785047892988	1	0.00248637802466649
1291	4933408N05Rik	1	1	0	1	1	0	0.318850422418149	1	-0.0030250976676137	1	1	0	1	1	0	1	1	0
1292	4933409D19Rik	1	1	0	1	1	0	1	1	0	1	1	0	1	1	0	1	1	0
1293	4933409G03Rik	1	1	0	1	1	0	1	1	0	1	1	0	1	1	0	1	1	0
1294	4933411E06Rik	0.319227485334035	1	0.00990102316014322	1	1	0	0.318850422418149	1	-0.0030250976676137	1	1	0	1	1	0	1	1	0
1295	4933411G06Rik	1	1	0	1	1	0	1	1	0	1	1	0	1	1	0	1	1	0
1296	4933411K16Rik	1	1	0	1	1	0	1	1	0	1	1	0	1	1	0	1	1	0
1297	4933411O13Rik	1	1	0	1	1	0	1	1	0	1	1	0	1	1	0	1	1	0
1298	4933412E24Rik	1	1	0	1	1	0	1	1	0	1	1	0	1	1	0	1	1	0
1299	4933413G19Rik	0.657804761133311	1	-0.00779432892589218	0.166701264138577	1	0.0199490784234586	0.795495394534098	1	-0.0025172005539364	1	1	0	1	1	0	1	1	0
1300	4933413J09Rik	1	1	0	1	1	0	1	1	0	1	1	0	1	1	0	0.318159225213388	1	-0.00347081065314589
1301	4933413L06Rik	1	1	0	1	1	0	1	1	0	1	1	0	1	1	0	1	1	0
1302	4933414I15Rik	1	1	0	1	1	0	1	1	0	1	1	0	1	1	0	1	1	0
1303	4933415A04Rik	0.799477777409781	1	-0.0167701406304125	0.70632195138143	1	0.0152964132623079	0.911768294807139	1	0.00519109966267331	0.851126390880225	1	-0.00581896285763375	0.577267928751568	1	-0.0249311257203505	0.458716905444763	1	0.0198877523230581
1304	4933415F23Rik	1	1	0	1	1	0	1	1	0	1	1	0	1	1	0	1	1	0
1305	4933416C03Rik	1	1	0	1	1	0	1	1	0	1	1	0	1	1	0	1	1	0
1306	4933416M07Rik	1	1	0	1	1	0	1	1	0	1	1	0	1	1	0	1	1	0
1307	4933417A18Rik	1	1	0	1	1	0	1	1	0	1	1	0	1	1	0	1	1	0
1308	4933417D19Rik	1	1	0	1	1	0	1	1	0	0.318775019899151	1	-0.00593416776340064	0.318596247666751	1	-0.0044633311291946	0.317852476269977	1	0.00158280464824259
1309	4933417E11Rik	0.321261079562188	1	-0.011433311735129	1	1	0	0.0381062385539763	0.648839585263076	-0.0371540709581225	0.16670584462938	1	0.00782512914238238	0.739400271749336	1	0.0037447400848058	0.318159754333995	1	-0.00234221463631227
1310	4933417O13Rik	1	1	0	1	1	0	1	1	0	1	1	0	1	1	0	1	1	0
1311	4933421D24Rik	1	1	0	1	1	0	0.318849454830029	1	-0.00748461220207291	1	1	0	1	1	0	1	1	0
1312	4933421I07Rik	1	1	0	1	1	0	1	1	0	1	1	0	1	1	0	1	1	0
1313	4933423P22Rik	1	1	0	1	1	0	1	1	0	1	1	0	1	1	0	1	1	0
1314	4933424G06Rik	1	1	0	1	1	0	1	1	0	1	1	0	0.318069473488604	1	0.00350924996166354	0.31785071799402	1	0.00229311582224774
1315	4933424H11Rik	1	1	0	1	1	0	1	1	0	1	1	0	1	1	0	1	1	0
1316	4933424L21Rik	1	1	0	1	1	0	1	1	0	1	1	0	1	1	0	1	1	0
1317	4933424M12Rik	1	1	0	1	1	0	1	1	0	1	1	0	1	1	0	1	1	0
1318	4933425L06Rik	1	1	0	1	1	0	1	1	0	1	1	0	1	1	0	1	1	0
1319	4933426K07Rik	1	1	0	1	1	0	1	1	0	0.318197116148778	1	0.00365561699215467	1	1	0	1	1	0
1320	4933427D06Rik	1	1	0	1	1	0	0.318849494493403	1	-0.00680435801907475	1	1	0	0.318069167509849	1	0.00418433057534566	1	1	0
1321	4933427D14Rik	0.26795134517162	1	-0.0675798111323564	0.009664721916634	1	0.0665760302037088	0.00527536748852728	0.217917810153708	-0.105179229638532	0.650541522458961	1	0.0115735744773061	0.125916998172208	1	-0.0445191432574686	0.971960531465317	1	0.000601290725974472
1322	4933427E11Rik	1	1	0	1	1	0	0.318850028724998	1	-0.00372480651560661	1	1	0	0.31806945973328	1	0.00353288556272674	0.0954807224980132	1	0.00612498396924763
1323	4933427E13Rik	1	1	0	1	1	0	1	1	0	1	1	0	1	1	0	1	1	0
1324	4933427I04Rik	1	1	0	1	1	0	1	1	0	1	1	0	1	1	0	1	1	0
1325	4933427I22Rik	1	1	0	1	1	0	1	1	0	1	1	0	1	1	0	1	1	0
1326	4933427J07Rik	1	1	0	1	1	0	1	1	0	1	1	0	1	1	0	1	1	0
1327	4933428C19Rik	1	1	0	1	1	0	1	1	0	1	1	0	1	1	0	1	1	0
1328	4933428G20Rik	1	1	0	1	1	0	1	1	0	1	1	0	0.174857724751118	1	0.00684964911671358	1	1	0
1329	4933428M09Rik	1	1	0	1	1	0	1	1	0	1	1	0	1	1	0	1	1	0
1330	4933428P19Rik	1	1	0	1	1	0	0.31839089809718	1	0.00332440513313505	1	1	0	0.318596140772909	1	-0.00527993172592649	0.72491556182047	1	-0.00144632667314695
1331	4933429H19Rik	0.918325639571051	1	-0.00226332365341165	1	1	0	0.741765191466323	1	-0.00380626350370062	0.164940186046346	1	0.00964488283805489	0.306946500986641	1	0.0109785633177366	0.629021644974603	1	0.00214147402975231
1332	4933430A20Rik	1	1	0	1	1	0	0.318389997954363	1	0.00567548809931197	1	1	0	1	1	0	1	1	0
1333	4933430H16Rik	1	1	0	1	1	0	1	1	0	1	1	0	1	1	0	1	1	0
1334	4933430I17Rik	0.321261103215796	1	-0.0105738766035303	1	1	0	0.485740560486143	1	0.00826724498740657	0.924718783655064	1	-0.000466032192324451	0.597158864613871	1	0.00632874249212913	0.591526688363081	1	-0.00275340107739709
1335	4933430L12Rik	1	1	0	1	1	0	1	1	0	0.160664806456068	1	0.00753432672793914	1	1	0	1	1	0
1336	4933430M04Rik	1	1	0	1	1	0	1	1	0	1	1	0	1	1	0	1	1	0
1337	4933431E20Rik	0.981352197891306	1	0.000404495884152421	0.162329754866366	1	0.0272937870055581	0.970377292069512	1	0.000962801921512761	0.0529504161739492	1	0.0303372312126073	0.357242777718802	1	-0.0124878409848597	0.801579902409888	1	-0.0031912891231697
1338	4933431G14Rik	1	1	0	1	1	0	1	1	0	1	1	0	1	1	0	1	1	0
1339	4933431M02Rik	1	1	0	1	1	0	1	1	0	1	1	0	1	1	0	1	1	0
1340	4933432K03Rik	1	1	0	1	1	0	1	1	0	1	1	0	1	1	0	1	1	0
1341	4933433F19Rik	1	1	0	1	1	0	0.318390004606614	1	0.00563575725373703	1	1	0	1	1	0	1	1	0
1342	4933433G15Rik	0.319227436407001	1	0.0105869033200904	1	1	0	0.622728576528045	1	-0.00422787854010111	0.318199367087009	1	0.00208207578926043	0.085128284091033	0.894238015690747	0.009128100440593	1	1	0
1343	4933434E20Rik	0.513501914414579	1	-0.0783755799105395	0.811454541590799	1	0.0251764758872856	0.278479234038936	1	0.0854344328913685	0.744378971943951	1	-0.0214515503756686	0.821350108009069	1	-0.0163263695033602	0.16548115879435	1	0.0727719070562396
1344	4933434M16Rik	1	1	0	1	1	0	1	1	0	1	1	0	1	1	0	1	1	0
1345	4933435F18Rik	1	1	0	1	1	0	1	1	0	1	1	0	0.318069103726222	1	0.00438135882006616	1	1	0
1346	4933435G04Rik	1	1	0	1	1	0	1	1	0	1	1	0	0.318596004658335	1	-0.00753174931548648	1	1	0
1347	4933436E23Rik	1	1	0	1	1	0	1	1	0	1	1	0	1	1	0	1	1	0
1348	4933436H12Rik	1	1	0	1	1	0	1	1	0	1	1	0	1	1	0	1	1	0
1349	4933436I01Rik	1	1	0	1	1	0	1	1	0	1	1	0	1	1	0	1	1	0
1350	4933436I20Rik	1	1	0	1	1	0	1	1	0	1	1	0	1	1	0	1	1	0
1351	4933438A12Rik	1	1	0	0.319677542373022	1	0.00819109986913656	1	1	0	1	1	0	1	1	0	1	1	0
1352	4933438B17Rik	1	1	0	1	1	0	0.318390249242908	1	0.00458164503809225	1	1	0	1	1	0	1	1	0
1353	4933438K21Rik	1	1	0	1	1	0	0.318390258687926	1	0.00455194498000231	1	1	0	0.907799441084549	1	-0.000864180429232719	0.175138000927605	1	0.00548696372113449
1354	4933439J24Rik	1	1	0	1	1	0	1	1	0	1	1	0	1	1	0	1	1	0
1355	4933439N14Rik	1	1	0	0.319677887132143	1	0.00652037505977164	1	1	0	1	1	0	0.157846002298704	1	0.00482670607490848	0.845312430280911	1	0.00146038529857625
1356	4933440J02Rik	1	1	0	1	1	0	1	1	0	1	1	0	1	1	0	1	1	0
1357	4933440M02Rik	1	1	0	1	1	0	1	1	0	1	1	0	1	1	0	1	1	0
1358	5031410I06Rik	1	1	0	1	1	0	1	1	0	1	1	0	1	1	0	1	1	0
1359	5031415H12Rik	1	1	0	1	1	0	1	1	0	1	1	0	0.734997288259198	1	-0.00241977011484609	1	1	0
1360	5031425E22Rik	0.49356351707028	1	-0.0525464859883592	0.419754465800429	1	0.0604497563922544	0.80627339107887	1	0.015411221649852	0.206583086844448	1	-0.0496493979686923	0.229600000619639	1	0.0664610179688551	0.0765585094024708	1	-0.063743915833523
1361	5031425F14Rik	1	1	0	1	1	0	1	1	0	1	1	0	1	1	0	1	1	0
1362	5031434C07Rik	1	1	0	1	1	0	1	1	0	1	1	0	1	1	0	1	1	0
1363	5031439G07Rik	0.0787236936977772	1	0.15595547715472	0.780151497875168	1	0.019362882218406	0.43470332195033	1	0.05447088324014	0.378312202825942	1	0.0346184794688169	0.814528783130485	1	-0.0123614648217323	0.93555183046485	1	-0.00244867675482277
1364	5033403F01Rik	0.522036981803595	1	-0.0126985546521243	1	1	0	0.160897887731423	1	0.00691232634248277	0.914711965162257	1	0.000751747816760893	0.682444250496125	1	-0.00542865187435943	0.317850261151069	1	0.00271289512403626
1365	5033417F24Rik	1	1	0	1	1	0	1	1	0	0.318775074901005	1	-0.00536663494445322	0.318069518650459	1	0.00343485996886847	0.65180467834578	1	-0.00146854328571575
1366	5033426E14Rik	1	1	0	1	1	0	1	1	0	0.318196664896052	1	0.00478982674438955	1	1	0	1	1	0
1367	5033426O07Rik	1	1	0	1	1	0	1	1	0	1	1	0	1	1	0	1	1	0
1368	5033428I22Rik	0.31922758628541	1	0.00882513769110226	0.319677450327118	1	0.00890731238387133	0.372624769107496	1	0.0123983481233965	0.255592601858693	1	0.0101672990011904	0.157927798217251	1	0.00672159899250288	1	1	0
1369	5033430I15Rik	0.209875421140952	1	0.0256901125462297	0.321464504764642	1	-0.0135966501107764	0.318849671158249	1	-0.00511035864843279	1	1	0	0.159221996288332	1	-0.0106979713708674	0.17067870067044	1	0.0046508925958319
1370	5330411O13Rik	1	1	0	1	1	0	0.31884965232828	1	-0.00523338845088379	1	1	0	0.318070056987364	1	0.00280453492086512	1	1	0
1371	5330413D20Rik	1	1	0	1	1	0	1	1	0	1	1	0	1	1	0	1	1	0
1372	5330413P13Rik	1	1	0	1	1	0	1	1	0	0.318774906541679	1	-0.00806756724614742	1	1	0	0.161143884713355	1	-0.0102738507305589
1373	5330416C01Rik	1	1	0	1	1	0	1	1	0	1	1	0	1	1	0	1	1	0
1374	5330417C22Rik	0.656587704179516	1	-0.0123976263912707	0.885632166853255	1	-0.00470967870257546	0.318849509447226	1	-0.00659215151327803	0.283377910397482	1	-0.0168410890246139	0.796352194124678	1	-0.00261125954115763	0.318159049315528	1	-0.00447167976400216
1375	5330417H12Rik	1	1	0	1	1	0	1	1	0	1	1	0	1	1	0	1	1	0
1376	5330426L24Rik	1	1	0	1	1	0	1	1	0	1	1	0	1	1	0	1	1	0
1377	5330429C05Rik	1	1	0	1	1	0	1	1	0	1	1	0	1	1	0	1	1	0
1378	5330434G04Rik	0.319228005839284	1	0.00648111723662438	0.319677116393373	1	0.0153248708656387	0.15134271023296	1	-0.0205160359236772	0.474800013061174	1	-0.00792099421641374	0.732542953946931	1	0.00720226019518213	0.258184654792188	1	0.012992958787782
1379	5330438I03Rik	1	1	0	1	1	0	1	1	0	1	1	0	1	1	0	1	1	0
1380	5330439A09Rik	1	1	0	1	1	0	1	1	0	1	1	0	1	1	0	1	1	0
1381	5330439B14Rik	1	1	0	1	1	0	1	1	0	1	1	0	1	1	0	1	1	0
1382	5330439K02Rik	1	1	0	0.321464543908157	1	-0.0118263578181065	1	1	0	1	1	0	0.318070485513721	1	0.00249319435593123	0.586901998881755	1	-0.00185548057837079
1383	5430401F13Rik	1	1	0	1	1	0	1	1	0	1	1	0	1	1	0	1	1	0
1384	5430402E10Rik	1	1	0	1	1	0	1	1	0	0.31819753607087	1	0.0031022933906306	1	1	0	0.00472057597730081	0.371098898250528	0.0282692011638414
1385	5430402O13Rik	0.321261070943207	1	-0.0118028657951666	0.319677083429395	1	0.0170643867377882	1	1	0	0.318197284918606	1	0.00339979660673065	0.318596621984191	1	-0.00315651442694558	1	1	0
1386	5430402P08Rik	1	1	0	1	1	0	1	1	0	1	1	0	1	1	0	1	1	0
1387	5430403G16Rik	0.269911620983331	1	-0.0597904424514163	0.419077687922761	1	0.0208970002787675	0.380568568364146	1	0.029004349935046	0.264452282283165	1	-0.0311293171476158	0.751123817261096	1	-0.011888775892552	0.0433690238225984	0.976565641167425	-0.0483652188846235
1388	5430403N17Rik	1	1	0	1	1	0	1	1	0	1	1	0	1	1	0	1	1	0
1389	5430416N02Rik	0.515907502077442	1	0.0798364454824039	0.900159660603902	1	-0.0146684584596934	0.439967024681457	1	0.0603784113992221	0.215304323766343	1	0.0779328577107018	0.0135518175282568	0.375133159454649	0.171962768936544	0.452478802359623	1	-0.0396758039095592
1390	5430416O09Rik	1	1	0	1	1	0	1	1	0	1	1	0	1	1	0	1	1	0
1391	5430419D17Rik	1	1	0	1	1	0	1	1	0	1	1	0	1	1	0	1	1	0
1392	5430421F17Rik	1	1	0	1	1	0	1	1	0	1	1	0	1	1	0	1	1	0
1393	5430427M07Rik	1	1	0	1	1	0	1	1	0	1	1	0	1	1	0	1	1	0
1394	5430427N15Rik	0.319227736873521	1	0.00772066519511417	1	1	0	0.318849596248841	1	-0.00566019539466655	0.359638555113734	1	-0.00880948086901158	0.860038579305841	1	-0.00084697954998895	0.228997150215042	1	-0.00749965337186115
1395	5430427O19Rik	1	1	0	1	1	0	1	1	0	1	1	0	1	1	0	1	1	0
1396	5430434I15Rik	1	1	0	1	1	0	1	1	0	1	1	0	1	1	0	1	1	0
1397	5430437J10Rik	1	1	0	1	1	0	1	1	0	1	1	0	1	1	0	1	1	0
1398	5530400C23Rik	1	1	0	1	1	0	1	1	0	1	1	0	1	1	0	1	1	0
1399	5530401A14Rik	1	1	0	1	1	0	1	1	0	0.318197499363701	1	0.00314094463381351	1	1	0	1	1	0
1400	5730403I07Rik	1	1	0	1	1	0	1	1	0	1	1	0	0.318596022430811	1	-0.0070692704685541	1	1	0
1401	5730409E04Rik	0.138556577718442	1	0.0765332509371175	0.18273924309123	1	-0.050899014729689	0.455106051551035	1	-0.0302053814530205	0.417216107310484	1	0.0206074870853064	0.389426002205438	1	-0.0257653823288652	0.453523606764392	1	0.013714087529692
1402	5730419F03Rik	1	1	0	1	1	0	1	1	0	1	1	0	1	1	0	1	1	0
1403	5730422E09Rik	0.166096130824193	1	-0.0290852049197219	1	1	0	0.318390252662472	1	0.00457082512876818	1	1	0	0.160893053648485	1	-0.00863504341607736	0.417660451860674	1	0.00484053812908257
1404	5730437C11Rik	1	1	0	1	1	0	0.318390179885617	1	0.00481914869553846	1	1	0	0.306325378456897	1	0.007054033586908	0.107996476632597	1	-0.00866171745162463
1405	5730455P16Rik	0.674321794535742	1	0.0412527525568016	0.521165964180144	1	-0.0528143867429841	0.16665901494275	1	-0.0916498643567335	0.70572034326919	1	0.0177524067703476	0.226493802626566	1	0.0689512379739873	0.615876119232805	1	-0.0209216792928128
1406	5730460C07Rik	1	1	0	1	1	0	1	1	0	1	1	0	1	1	0	1	1	0
1407	5730480H06Rik	0.382004273513111	1	-0.0899592049294471	0.556647816608778	1	0.0643428127533259	0.86179355275572	1	-0.0131074121615162	0.025066433771765	1	-0.159206399657727	0.487412437703513	1	0.0487980358684943	0.695668116636778	1	0.0218996363752724
1408	5730507C01Rik	0.970318523953319	1	0.00384538023551839	0.536619328833334	1	0.046415923996315	0.00563934772877213	0.225445783524014	0.184323632833283	0.219132917372274	1	-0.0642350387554772	0.0444333539099449	0.703280731771878	0.124919797403032	0.757471687982849	1	0.0120985471990807
1409	5730508B09Rik	0.0362971493273639	1	0.0510475728700268	0.701983003437974	1	-0.00699750960295254	0.200903183862339	1	0.03380757088489	0.629761101627289	1	-0.00926005078738826	0.618994712468449	1	-0.0132395434587298	0.692095866243716	1	-0.00456310457371404
1410	5730522E02Rik	1	1	0	0.319677526498086	1	0.00830235049848413	0.318849533696064	1	-0.00628660755911203	0.309197975173691	1	-0.0108609982210489	0.31374057854587	1	-0.00989770410687665	1	1	0
1411	5730559C18Rik	0.193491392603319	1	0.107756328147635	0.384497676433843	1	0.0525327369020033	0.388741820837586	1	-0.0570737280027933	0.681773925841805	1	-0.020787264069732	0.357182771090191	1	-0.0536350735926535	0.338503942467909	1	-0.0402039697188051
1412	5730596B20Rik	1	1	0	1	1	0	0.0899524432041613	0.91043618889765	-0.0329188931006657	0.102933391491691	1	0.0472638321113634	0.581775141381616	1	0.0179737607274583	0.327989354179714	1	0.025813346808162
1413	5830405F06Rik	1	1	0	1	1	0	1	1	0	1	1	0	1	1	0	1	1	0
1414	5830411N06Rik	1	1	0	1	1	0	1	1	0	1	1	0	1	1	0	1	1	0
1415	5830416I19Rik	1	1	0	1	1	0	1	1	0	1	1	0	1	1	0	1	1	0
1416	5830418P13Rik	1	1	0	1	1	0	0.318849510573454	1	-0.00657696194969223	1	1	0	1	1	0	1	1	0
1417	5830432E09Rik	1	1	0	1	1	0	1	1	0	1	1	0	1	1	0	0.318159355112309	1	-0.00305163776179262
1418	5830454E08Rik	0.291521430103795	1	-0.0491470937747596	0.526489536345559	1	0.0148194611416809	0.31969848231749	1	0.01731351262885	0.229921657607058	1	-0.0195642811004288	0.287323355838731	1	-0.0195649771731903	0.255607167161829	1	-0.0144369737370732
1419	5830468F06Rik	1	1	0	1	1	0	1	1	0	1	1	0	1	1	0	1	1	0
1420	5830473C10Rik	0.319228473339589	1	0.00526848193562419	1	1	0	0.94152617811904	1	0.000540084379140529	1	1	0	0.0884317809942173	0.894427221627364	-0.0218473875178054	0.441739257155759	1	-0.0059145833949162
1421	5930412G12Rik	0.234841941368033	1	-0.0602915372130622	0.0491649393418701	1	0.0417923504134481	0.76741454728845	1	-0.00672163874982192	0.919284249722886	1	0.00258856471219555	0.408657431075626	1	-0.0176175214600915	0.488354322959273	1	-0.0109089246502866
1422	5930422O12Rik	1	1	0	0.321464470556917	1	-0.0160373121336964	1	1	0	1	1	0	0.318596230465717	1	-0.00456949386519712	1	1	0
1423	5930430L01Rik	0.415378585842777	1	-0.0176115006913697	1	1	0	0.0214572679256442	0.491359760955419	-0.0416714091186206	0.142850253054552	1	0.0199077046478785	0.765267344896113	1	0.00348242540079286	0.823516667072753	1	0.00197721689654078
1424	5930435M05Rik	1	1	0	1	1	0	1	1	0	1	1	0	1	1	0	1	1	0
1425	6030407O03Rik	0.321261001145323	1	-0.017252391321249	0.319677575797635	1	0.00797076906057377	0.318390395377066	1	0.00417799617803862	0.318198245357148	1	0.00255643997010453	1	1	0	1	1	0
1426	6030408B16Rik	0.0452434345716996	1	0.0347265372836582	0.711888070470548	1	-0.0099948183768389	0.033410874154022	0.607724753446783	0.0224031428211277	0.0956905124508452	1	-0.0210825064557439	0.185774492856475	1	0.0161228848200119	0.172054259242331	1	-0.00986177622503895
1427	6030419C18Rik	0.780435053601347	1	-0.00948652342485388	0.321464616335727	1	-0.00981971212982228	0.986517941686057	1	-0.000306799773695826	0.42379883572619	1	-0.00851068758601514	0.312667015490638	1	-0.018832003869989	0.490954842294539	1	-0.00632999086894716
1428	6030442E23Rik	1	1	0	1	1	0	1	1	0	1	1	0	1	1	0	1	1	0
1429	6030443J06Rik	0.319227396942913	1	0.0112577058407625	0.505958510857148	1	-0.015997298058128	0.93097900946576	1	0.000598592947273581	0.586156012995927	1	0.00374816352041683	0.318069674577951	1	0.00321024997927645	0.615021287368935	1	-0.00369695914621285
1430	6030445D17Rik	0.321260991993606	1	-0.018702158935611	1	1	0	0.353006592328794	1	0.0108223195482717	1	1	0	0.374966862766509	1	0.00809219065776639	0.317850242119157	1	0.00273576392800476
1431	6030452D12Rik	1	1	0	1	1	0	1	1	0	1	1	0	1	1	0	1	1	0
1432	6030458C11Rik	0.510401049240036	1	-0.0593886569058856	0.135272946943509	1	-0.120095967457852	0.699376808167902	1	-0.0244542108679661	0.322145926060714	1	0.0512986521370277	0.364205146082648	1	-0.0511483276049185	0.11067872412159	1	-0.0590752505551158
1433	6030466F02Rik	0.319227757354983	1	0.00760034206186225	1	1	0	1	1	0	1	1	0	1	1	0	1	1	0
1434	6030468B19Rik	1	1	0	1	1	0	0.158402261504145	1	0.00829985336472282	0.318775019952444	1	-0.00593352766656141	0.318596420384147	1	-0.0036924266562902	1	1	0
1435	6030469F06Rik	1	1	0	1	1	0	1	1	0	1	1	0	1	1	0	1	1	0
1436	6030471H07Rik	1	1	0	1	1	0	1	1	0	1	1	0	1	1	0	1	1	0
1437	6030498E09Rik	1	1	0	0.319677224889061	1	0.0119783093628849	0.318391322584631	1	0.0029047901005158	1	1	0	1	1	0	1	1	0
1438	6230400D17Rik	0.0866059147379482	1	0.0251151739188053	0.443045727251429	1	0.0218337225713356	0.200380865116753	1	-0.0187428026864324	0.995950982367286	1	7.95764113720489e-05	0.657279353827474	1	0.00498276692034004	0.601947832559883	1	0.00586262454745136
1439	6330403K07Rik	0.756354724407066	1	-0.0310190499811258	0.746254094152433	1	0.0217546534068741	0.161735524247227	1	0.0895521567745686	0.934807796961843	1	-0.00319940946038713	0.60849536511208	1	0.0314958784342682	0.902589619837945	1	0.00398487741760178
1440	6330403L08Rik	1	1	0	1	1	0	0.158273087041375	1	-0.0136857251405924	1	1	0	0.0156948828689838	0.408118349720394	0.0275708621216056	0.0542136387606401	1	0.0157842815036066
1441	6330403N20Rik	1	1	0	1	1	0	1	1	0	1	1	0	1	1	0	1	1	0
1442	6330408A02Rik	0.545852419575509	1	-0.0350178801485044	0.340567594119695	1	0.0380314625144524	0.130502876246222	1	0.045427035289892	0.338631053783457	1	0.0258224632543263	0.629875557380353	1	-0.0135396001882847	0.390090926716882	1	-0.0177018067518701
1443	6330409D20Rik	1	1	0	1	1	0	1	1	0	1	1	0	0.390784195706998	1	0.00728858970863037	0.580467111862997	1	-0.00321457623659223
1444	6330410L21Rik	1	1	0	1	1	0	1	1	0	1	1	0	0.318069275348256	1	0.00390421656639311	1	1	0
1445	6330418K02Rik	0.883004109476195	1	-0.0091362617847589	0.366573418953229	1	-0.0701924925782239	0.143327176090538	1	-0.0680472086419768	0.204651738152663	1	0.039158892703594	0.699194978958431	1	0.0144906000517128	0.26670217679035	1	-0.0341358707589705
1446	6330420H09Rik	1	1	0	1	1	0	1	1	0	1	1	0	1	1	0	1	1	0
1447	6330562C20Rik	0.380592626796851	1	0.01606352518342	1	1	0	0.26498151197299	1	0.0240826028059727	0.52271631809332	1	-0.00942874352885585	0.535597723594838	1	0.0085184867800959	0.351014306362048	1	0.0100951161999996
1448	6430503K07Rik	1	1	0	1	1	0	1	1	0	0.31819651978664	1	0.00546028494206263	1	1	0	1	1	0
1449	6430531B16Rik	1	1	0	0.319677711461213	1	0.00722998883172774	0.31884949370198	1	-0.00681616774513161	0.965520710180668	1	-0.000475398034385201	0.318070047142891	1	0.00281312208368749	0.78030784940093	1	-0.00271006136573631
1450	6430548M08Rik	0.319228115439772	1	0.00612314888411353	1	1	0	1	1	0	0.318774899432052	1	-0.00829113547207538	0.834233318862787	1	-0.00113817306260073	1	1	0
1451	6430550D23Rik	0.881618632020632	1	0.00373067431086306	0.319677611036132	1	0.00775671200047552	0.772216713283953	1	-0.00394775656648966	0.585087672876688	1	0.00411371930218349	0.871768284499969	1	0.00137578346535745	0.524517177297542	1	0.00472831070149785
1452	6430562O15Rik	0.319227775004552	1	0.00750104713310072	1	1	0	0.960008375792252	1	-0.000609756179721418	1	1	0	0.705311446347824	1	0.0022368206463196	0.691797991520788	1	-0.00152330402312406
1453	6430571L13Rik	0.319227757354983	1	0.00760034206186225	1	1	0	1	1	0	0.318775280338814	1	-0.0041401110643403	0.318069758214165	1	0.00310658047140957	0.0902611757204603	1	0.00601363208989617
1454	6430573F11Rik	0.466030508538395	1	-0.0272055186774847	0.336080608459464	1	-0.0555369673427554	0.398914448043724	1	-0.0308696333658701	0.36515479458526	1	-0.0366624577031321	0.705389831845908	1	0.0124871818579661	0.195566834792649	1	0.037006315360551
1455	6430573P05Rik	0.56187668674114	1	-0.0116443883059791	1	1	0	0.607422350894338	1	-0.00685408921214341	0.318775045779104	1	-0.00564575117298127	0.957308319307107	1	0.000399541623154821	0.161587012869124	1	-0.00600219404335988
1456	6430584L05Rik	1	1	0	1	1	0	0.318391709398433	1	0.00263471248355015	1	1	0	1	1	0	1	1	0
1457	6430628N08Rik	1	1	0	1	1	0	0.266723066885452	1	-0.0155141292422118	0.591338463913474	1	0.00482395268241487	0.417961538037427	1	-0.0112389065044775	0.396501798797642	1	0.00578136304249729
1458	6430710C18Rik	1	1	0	1	1	0	1	1	0	1	1	0	1	1	0	1	1	0
1459	6530403H02Rik	1	1	0	1	1	0	1	1	0	0.318198757860632	1	0.0023032834657292	1	1	0	1	1	0
1460	6530409C15Rik	0.809273078139008	1	-0.00370678590307782	0.319677648697809	1	0.00754597831745657	0.36982204996057	1	-0.00858250428906232	0.25449199962206	1	0.0112441788679247	0.157925579931797	1	0.00825316097673165	0.317849847632612	1	0.0033957192891696
1461	6530411M01Rik	0.319227757354983	1	0.00760034206186225	1	1	0	1	1	0	1	1	0	0.318596148264598	1	-0.00520755167822483	1	1	0
1462	6530437J22Rik	0.165689279919773	1	0.0157091042221523	0.0918192761555101	1	0.030112011391606	0.158349488203915	1	0.0074444883117913	0.0942594167204832	1	-0.0163328567981713	0.979170528792359	1	-0.000268632437481573	0.441320552909935	1	-0.00885291609950664
1463	6720427I07Rik	0.875445899563675	1	-0.00600274314538702	0.365831635425156	1	-0.0314303439882699	0.135911160365038	1	0.03427780880893	0.21225109156269	1	-0.0229138336960346	0.19444759997551	1	-0.0303504093056767	0.0641434416827491	1	-0.0332948551870957
1464	6720483E21Rik	0.319228473339589	1	0.00526848193562419	1	1	0	1	1	0	1	1	0	0.157879736424818	1	-0.00838394039814725	0.318159367513554	1	-0.00301910533403174
1465	6720489N17Rik	0.874541618976012	1	0.0136603215397527	0.955872209473096	1	-0.0034368506397599	0.319750284294241	1	0.0593306008747819	0.406817674606665	1	0.0310389703657921	0.978766122827299	1	0.00134121226012052	0.944238386917667	1	-0.00218203571959624
1466	6820408C15Rik	0.319227860209808	1	0.00707105880822233	1	1	0	0.547149714294804	1	0.00543629075113471	0.3187760242667	1	-0.00263638711632352	0.08954448082853	0.894711580752939	-0.0159360792566208	0.633516170661876	1	-0.00389385422057585
1467	7330404K18Rik	1	1	0	1	1	0	1	1	0	1	1	0	1	1	0	1	1	0
1468	7420426K07Rik	1	1	0	1	1	0	1	1	0	1	1	0	0.318069396740101	1	0.00364757440797259	1	1	0
1469	7420461P10Rik	1	1	0	1	1	0	1	1	0	1	1	0	0.318069252446762	1	0.00395899553526524	1	1	0
1470	7420700N18Rik	1	1	0	1	1	0	1	1	0	1	1	0	1	1	0	1	1	0
1471	7530416G11Rik	1	1	0	1	1	0	1	1	0	1	1	0	1	1	0	1	1	0
1472	7630403G23Rik	1	1	0	1	1	0	1	1	0	1	1	0	1	1	0	1	1	0
1473	8030411F24Rik	1	1	0	1	1	0	1	1	0	1	1	0	0.318596263872696	1	-0.00436979342697928	1	1	0
1474	8030423F21Rik	1	1	0	1	1	0	0.169894573606746	1	-0.0125683967464081	1	1	0	1	1	0	1	1	0
1475	8030423J24Rik	1	1	0	1	1	0	1	1	0	1	1	0	1	1	0	1	1	0
1476	8030442B05Rik	1	1	0	1	1	0	1	1	0	1	1	0	1	1	0	1	1	0
1477	8030443G20Rik	1	1	0	1	1	0	1	1	0	1	1	0	1	1	0	1	1	0
1478	8030462N17Rik	0.585630837575427	1	0.0354808838518596	0.861430502876809	1	0.00504748875674639	0.561834734118276	1	0.0234238938273059	0.368270411965107	1	-0.0191383546738163	0.255751078955469	1	0.046270301937003	0.852114958216169	1	-0.00391839379121596
1479	8030474K03Rik	1	1	0	1	1	0	0.31839013662501	1	0.0049874269772934	1	1	0	0.318070295355398	1	0.00261797662934465	1	1	0
1480	8430408G22Rik	1	1	0	1	1	0	1	1	0	1	1	0	1	1	0	1	1	0
1481	8430423G03Rik	1	1	0	1	1	0	1	1	0	1	1	0	1	1	0	1	1	0
1482	8430432A02Rik	1	1	0	1	1	0	0.595118740492868	1	-0.00371100061689027	0.318197041734278	1	0.00378836002947581	0.318070319979657	1	0.00260075624091228	1	1	0
1483	8430436N08Rik	1	1	0	1	1	0	1	1	0	1	1	0	1	1	0	1	1	0
1484	8430437L04Rik	0.321261034265817	1	-0.0139053510413326	1	1	0	1	1	0	1	1	0	1	1	0	1	1	0
1485	9030204H09Rik	1	1	0	1	1	0	0.318849705202239	1	-0.00490834891028254	0.318774974704336	1	-0.00656513858022039	1	1	0	1	1	0
1486	9030612E09Rik	1	1	0	1	1	0	0.166690894866869	1	0.00972618690806275	1	1	0	0.318069746736414	1	0.00312021497911944	0.628366562701213	1	-0.00363510579809432
1487	9030616G12Rik	1	1	0	1	1	0	1	1	0	1	1	0	1	1	0	1	1	0
1488	9030617O03Rik	1	1	0	1	1	0	0.318390154258647	1	0.00491673183547744	1	1	0	0.1576953013418	1	0.00573193359241076	0.317850110460335	1	0.00291157519477811
1489	9030622O22Rik	0.319228270041617	1	0.00570610045933399	1	1	0	1	1	0	1	1	0	1	1	0	0.317850200382878	1	0.00278800969019618
1490	9030624G23Rik	0.61918327491974	1	-0.0229623955762644	0.0858628969210408	1	-0.0786652882393732	0.0829310775148026	0.901925613497355	-0.0533126167074387	0.176184321542232	1	0.0249663591325149	0.891733771583115	1	-0.0037114960788701	0.485217717526769	1	0.0125922995905176
1491	9030624J02Rik	0.386133858426602	1	-0.089704818735854	0.985334551426417	1	-0.00162695613262703	0.546557387736467	1	-0.0431933845886836	0.996449709388403	1	0.000256674892464503	0.638904170133152	1	0.0274207847545855	0.381668673122183	1	-0.03861062991992
1492	9130008F23Rik	0.145856637521646	1	-0.127089958672027	0.0862243904859604	1	-0.124106409810797	0.500202905902802	1	-0.0488075321233705	0.558763074960149	1	-0.0288804213278222	0.529759489282571	1	-0.0438674162917666	0.36323991135902	1	-0.0449436600276497
1493	9130011E15Rik	0.79131158998561	1	-0.00999276572431099	0.182009332258657	1	0.0572283422702168	0.56191098573127	1	-0.0230390702421056	0.786629225463555	1	0.00696095858979512	0.70281323847444	1	-0.0109389901206891	0.48020475750978	1	-0.0127340727509725
1494	9130015G15Rik	1	1	0	1	1	0	1	1	0	1	1	0	1	1	0	1	1	0
1495	9130015L21Rik	1	1	0	1	1	0	1	1	0	1	1	0	1	1	0	1	1	0
1496	9130019O22Rik	0.749596602217599	1	-0.0093588545554591	0.01701869803431	1	0.0567573386755755	0.309774781144053	1	0.028105199726333	0.266422972229578	1	-0.0215246821972942	0.849117582781717	1	0.00442443737057673	0.376108983651848	1	-0.013783279596549
1497	9130023H24Rik	0.251222038224889	1	0.0421575564020281	0.211968701471003	1	0.0386175347897704	0.155992068587228	1	-0.0446233902267113	0.5706093875961	1	-0.0122021908305597	0.0829031391445933	0.894238015690747	-0.0403195158875285	0.592045425725765	1	-0.00768688012934908
1498	9130204K15Rik	1	1	0	1	1	0	0.31884943558798	1	-0.0078975935371112	1	1	0	1	1	0	1	1	0
1499	9130204L05Rik	1	1	0	1	1	0	1	1	0	1	1	0	1	1	0	1	1	0
1500	9130213A22Rik	1	1	0	0.321464454071593	1	-0.0178032135293914	1	1	0	0.318774900993674	1	-0.00824043768122487	1	1	0	1	1	0
1501	9130221F21Rik	1	1	0	1	1	0	1	1	0	1	1	0	1	1	0	1	1	0
1502	9130221H12Rik	0.167010012754468	1	0.0335785965497251	0.791707272989295	1	-0.0047880233405139	0.180868868374361	1	0.0172455809570158	0.712186497075383	1	-0.00252704560575979	0.766379240870361	1	0.00481082537352518	0.0328692389747739	0.864604840233462	0.0251967483410607
1503	9130227L01Rik	1	1	0	1	1	0	1	1	0	1	1	0	1	1	0	1	1	0
1504	9130230L23Rik	0.94998755950595	1	0.00212270241742597	0.101626814830427	1	0.0385297016830314	0.0953461484975098	0.93018498878235	-0.0403351139156202	0.197479863289723	1	0.0116382033047936	0.349098894969264	1	0.0072651215438362	0.132048658061601	1	-0.0134905079883762
1505	9130401M01Rik	0.303636578746635	1	-0.107109279853536	0.496934199898554	1	0.0877863140917376	0.418467767429462	1	-0.058896477754907	0.271488663128664	1	-0.0886762312655089	0.244816825570423	1	0.0758250533056555	0.336726070810137	1	-0.0580599174149465
1506	9130409I23Rik	1	1	0	1	1	0	1	1	0	1	1	0	1	1	0	1	1	0
1507	9130409J20Rik	1	1	0	1	1	0	1	1	0	1	1	0	1	1	0	1	1	0
1508	9130410C08Rik	1	1	0	1	1	0	1	1	0	0.318196695365625	1	0.00467795895655223	1	1	0	0.318159239394521	1	-0.00341649128184982
1509	9130604C24Rik	0.102114937994346	1	0.077790126704531	0.600313071610144	1	-0.0200800238942659	0.835171332715183	1	-0.00770781170270719	0.624543627575488	1	-0.00910738337642957	0.298114949623617	1	0.0344152372832108	0.650157498835526	1	0.00947720468383818
1510	9230009I02Rik	1	1	0	1	1	0	1	1	0	1	1	0	1	1	0	1	1	0
1511	9230019H11Rik	1	1	0	1	1	0	1	1	0	1	1	0	1	1	0	1	1	0
1512	9230020A06Rik	1	1	0	1	1	0	1	1	0	1	1	0	1	1	0	1	1	0
1513	9230102O04Rik	1	1	0	0.319677113376767	1	0.0154623726821305	1	1	0	0.318198157946263	1	0.00260854771835992	0.318596303035722	1	-0.00416600469226151	1	1	0
1514	9230104L09Rik	1	1	0	1	1	0	1	1	0	1	1	0	1	1	0	1	1	0
1515	9230104M06Rik	1	1	0	0.319677887132143	1	0.00652037505977164	1	1	0	1	1	0	0.318596234205112	1	-0.00454577084107714	0.102691994005128	1	0.00658509228680591
1516	9230105E05Rik	1	1	0	1	1	0	1	1	0	1	1	0	0.832594951295688	1	-0.00138149940826093	1	1	0
1517	9230106D20Rik	1	1	0	1	1	0	1	1	0	1	1	0	1	1	0	1	1	0
1518	9230109A22Rik	1	1	0	1	1	0	1	1	0	1	1	0	1	1	0	1	1	0
1519	9230110C19Rik	0.868763289126008	1	-0.00935846223052839	0.681038975525619	1	-0.0198719638041192	0.882470178929583	1	-0.00563031674788414	0.589592799808406	1	0.0154889779267546	0.0766408596714914	0.878328108912231	-0.0629438922659031	0.398478511959039	1	-0.0196861555826624
1520	9230110F15Rik	1	1	0	1	1	0	1	1	0	1	1	0	1	1	0	1	1	0
1521	9230111E07Rik	0.0476350210009615	1	-0.0757919715441766	1	1	0	0.318390529940002	1	0.00388738558526178	0.454248466379002	1	-0.007006481816445	0.792609420806977	1	0.00386228469448778	0.322117364996663	1	-0.00752332566184225
1522	9230112D13Rik	1	1	0	1	1	0	1	1	0	1	1	0	1	1	0	1	1	0
1523	9230113P08Rik	1	1	0	1	1	0	1	1	0	1	1	0	1	1	0	1	1	0
1524	9230114J08Rik	1	1	0	1	1	0	1	1	0	1	1	0	1	1	0	1	1	0
1525	9230117E06Rik	1	1	0	1	1	0	1	1	0	1	1	0	1	1	0	1	1	0
1526	9330020H09Rik	0.720487609758641	1	0.0200130784586554	0.0384536146128339	1	0.0613777461031799	0.712572328864151	1	0.0169140404931479	0.9655147751104	1	-0.00126339595993909	0.200586601843445	1	0.0451660200258372	0.824099947445977	1	0.00440522093272303
1527	9330102E08Rik	0.321260991558757	1	-0.0187804605747984	1	1	0	0.318390500767557	1	0.00394523329522083	0.759972670298397	1	-0.00262807629924591	0.318069564772292	1	0.00336356981596285	0.504588418125845	1	-0.0029878912529031
1528	9330104G04Rik	0.0456930072759901	1	0.0362581568909049	0.528793359755259	1	-0.0229153807198272	0.0577275342797698	0.7800742734724	0.031018219426403	0.397756002557993	1	-0.0132462357880828	0.836602491063026	1	0.00358615238246626	0.808406895509455	1	-0.00276862402481905
1529	9330111N05Rik	1	1	0	1	1	0	1	1	0	1	1	0	1	1	0	1	1	0
1530	9330121J05Rik	0.610787016644984	1	0.012119134126833	0.321464413131287	1	-0.027374146448127	0.347367599888487	1	0.0146840064483794	0.696421705284121	1	-0.0032657330012877	0.765395022148062	1	0.00466271771301018	0.0721336169829678	1	-0.0216124705365069
1531	9330136K24Rik	1	1	0	1	1	0	1	1	0	0.318775123279459	1	-0.00498237158931044	0.419161440129656	1	-0.00698630807728908	0.54814955667693	1	0.00334691177380599
1532	9330154K18Rik	1	1	0	1	1	0	0.318390244244429	1	0.00459759998736658	1	1	0	1	1	0	1	1	0
1533	9330158H04Rik	1	1	0	1	1	0	0.318390163741404	1	0.00487993617006915	1	1	0	0.318596212467615	1	-0.00468910859067121	0.986327644810707	1	7.2865749751092e-05
1534	9330159F19Rik	0.790585580831519	1	-0.00556565514980586	0.990939086092208	1	0.00022342231066071	0.130502391561338	1	-0.026090024828546	0.282343406519598	1	-0.0117176347507066	0.171558866281956	1	-0.0130014762956082	0.910487851961548	1	0.000595008443829409
1535	9330160F10Rik	0.319228211070249	1	0.00585492229808404	0.841741886129266	1	-0.00326997749153535	0.318849545085011	1	-0.00615704407255935	0.184580351032527	1	0.0186586948403495	0.25184706481444	1	-0.0122344101761561	0.76191838984275	1	-0.00293194908349627
1536	9330161L09Rik	0.321261022156801	1	-0.0148918268436589	1	1	0	0.318390438695315	1	0.00407744159297423	0.318775206540247	1	-0.00447857299151763	0.324138665494111	1	0.00781188333956224	0.783210176676472	1	-0.000857191211929263
1537	9330162B11Rik	1	1	0	1	1	0	1	1	0	1	1	0	1	1	0	1	1	0
1538	9330171B17Rik	0.319227529593321	1	0.00938321951998656	1	1	0	0.318849484186612	1	-0.00696314815292457	1	1	0	1	1	0	1	1	0
1539	9330175E14Rik	1	1	0	1	1	0	1	1	0	1	1	0	1	1	0	1	1	0
1540	9330175M20Rik	1	1	0	1	1	0	1	1	0	1	1	0	1	1	0	1	1	0
1541	9330178D15Rik	1	1	0	1	1	0	1	1	0	1	1	0	1	1	0	1	1	0
1542	9330179D12Rik	0.0501917371535167	1	0.039194877561377	0.173393720027682	1	0.0218525270852474	0.562740785379999	1	-0.006568159258551	0.291098425563954	1	0.009358113791643	0.16566585563524	1	0.00671427154703955	0.087505322068902	1	0.00544131925959229
1543	9330182L06Rik	0.613995833913939	1	-0.00709470343839423	0.319677450096213	1	0.0089093522859654	1	1	0	0.54305121451807	1	0.0049630414430409	0.826437875714591	1	0.00249738040747906	0.638141400060264	1	-0.00341842361156642
1544	9330182O14Rik	1	1	0	1	1	0	1	1	0	1	1	0	1	1	0	1	1	0
1545	9330185C12Rik	1	1	0	1	1	0	1	1	0	1	1	0	0.318596014175066	1	-0.00727321895560445	0.786139827165874	1	-0.000880160186614086
1546	9330198I05Rik	1	1	0	0.319677684320264	1	0.007361682579763	0.677557706904657	1	-0.00393491598340187	1	1	0	1	1	0	1	1	0
1547	9330198N18Rik	1	1	0	1	1	0	1	1	0	1	1	0	1	1	0	1	1	0
1548	9430002A10Rik	0.247416106556932	1	-0.0275143885012281	0.319677434774441	1	0.009047923810229	0.472240836662223	1	0.0122892047746039	0.59221844686662	1	-0.00599813800931481	0.442640746145016	1	-0.0107035670477922	0.578762518674777	1	0.00366748463165402
1549	9430007A20Rik	1	1	0	1	1	0	1	1	0	1	1	0	1	1	0	1	1	0
1550	9430015G10Rik	0.325734578085483	1	-0.0992342677823234	0.478348230235678	1	0.0513185844931802	0.182061480613639	1	-0.083589191295673	0.477493497746137	1	-0.0290857836739109	0.655573510194169	1	-0.0243105382553778	0.92570767368631	1	0.0032995209393776
1551	9430018G01Rik	1	1	0	0.321464455273399	1	-0.0176543217560329	1	1	0	1	1	0	1	1	0	0.161373703385071	1	-0.00618581066108579
1552	9430020K01Rik	0.406303411160721	1	-0.0367569383099629	0.239368340617016	1	-0.0667725331549622	0.969222527484002	1	0.00135458134496309	0.37057757302025	1	-0.0255268025651276	0.633617982681876	1	0.00933281884458743	0.840983611083367	1	-0.00293204384175693
1553	9430024E24Rik	0.319227920676163	1	0.00680719244849842	1	1	0	0.0873059114729477	0.90469979036737	-0.0204178522487987	0.728846915488445	1	-0.00351139008240612	1	1	0	1	1	0
1554	9430037G07Rik	0.304020592317939	1	0.0217365559144532	0.879204532760236	1	-0.00323280561565303	0.228206068903735	1	0.00946758561623207	0.424594150733041	1	0.00649872444068581	0.318069385416508	1	0.00366939987436872	0.397107356202799	1	0.00453857660035223
1555	9430038I01Rik	0.610712321814315	1	-0.060872226860463	0.587278324598744	1	-0.0654746605532085	0.67989108530231	1	0.0332072304886802	0.381051413205621	1	-0.0570163980453817	0.505717883404299	1	-0.048699068508495	0.67168908080382	1	0.021227586619658
1556	9430041J12Rik	1	1	0	1	1	0	0.318849702082047	1	-0.00492587352669848	1	1	0	0.242885910774029	1	0.00722728124148894	0.166587616098015	1	0.00505423696935384
1557	9430060I03Rik	0.0531677832193552	1	0.0367741837281126	0.977528725824034	1	-0.000560461727717152	0.114177843669952	1	-0.0359034312078605	0.749116474709727	1	-0.00448755957376546	0.531211645154173	1	0.0111838522597124	0.107684070672666	1	0.0155292969508224
1558	9430065F17Rik	0.33196252500664	1	-0.0234846286053535	0.319677281393695	1	0.010922716350394	0.483372776642873	1	-0.00734406812537894	0.644694656559412	1	-0.00358799369424515	0.348900781345838	1	-0.0171132803805962	0.474789559433022	1	-0.00749104886683255
1559	9430069I07Rik	1	1	0	1	1	0	1	1	0	1	1	0	1	1	0	1	1	0
1560	9430073C21Rik	1	1	0	1	1	0	1	1	0	1	1	0	1	1	0	1	1	0
1561	9430093N23Rik	1	1	0	1	1	0	1	1	0	1	1	0	1	1	0	1	1	0
1562	9430097D07Rik	0.319227651794336	1	0.00828965625210191	1	1	0	0.388553713831967	1	0.00867307239266831	1	1	0	0.0878296423660943	0.894238015690747	0.00755988947532719	0.714826671272637	1	0.00189934394323707
1563	9430098F02Rik	0.321261033328417	1	-0.0139748141245664	1	1	0	1	1	0	1	1	0	0.727694495888472	1	-0.0017717015966742	1	1	0
1564	9530002B09Rik	1	1	0	1	1	0	0.318390885662693	1	0.0033395919981769	1	1	0	1	1	0	1	1	0
1565	9530003J23Rik	1	1	0	1	1	0	1	1	0	1	1	0	1	1	0	1	1	0
1566	9530026F06Rik	1	1	0	1	1	0	1	1	0	1	1	0	1	1	0	1	1	0
1567	9530026P05Rik	0.86936863820575	1	0.0030368021403168	0.319677196274207	1	0.012644607726734	0.443315737328907	1	0.00949205709124975	0.8824791083125	1	0.00138061065192642	0.0720310498287169	0.8578772788537	-0.0210314486482536	0.440287165715098	1	0.00670773369508587
1568	9530027J09Rik	0.321261009134988	1	-0.0162289288946147	1	1	0	1	1	0	0.318196810790488	1	0.00431577847005658	0.0836875214828554	0.894238015690747	0.009436256096152	1	1	0
1569	9530034A14Rik	1	1	0	1	1	0	1	1	0	1	1	0	1	1	0	1	1	0
1570	9530034E10Rik	0.401033490558261	1	0.0277138738697807	0.659771979635395	1	0.0119446078679846	0.707392464019385	1	0.0115884179195749	0.960580603792276	1	-0.00084646864492428	0.74778525979964	1	0.00594537722916292	0.125027941698446	1	-0.026075016733143
1571	9530036M11Rik	1	1	0	1	1	0	1	1	0	1	1	0	1	1	0	1	1	0
1572	9530036O11Rik	0.319227612999113	1	0.00859452630571686	0.321464519955789	1	-0.0128197157424419	0.318849543544554	1	-0.00617410130084674	1	1	0	1	1	0	1	1	0
1573	9530046B11Rik	0.263586223115883	1	-0.0318541441639953	0.579854868474702	1	0.0154839626245106	0.748368923194304	1	-0.00537467038047353	0.72066260079757	1	-0.00190504559252084	0.844421645792613	1	-0.00218730863543763	0.32365291088529	1	-0.00707854757281509
1574	9530052C20Rik	0.321261121929398	1	-0.0100161298911002	0.319677116393373	1	0.0153248708656387	1	1	0	1	1	0	0.318070047142891	1	0.00281312208368749	0.317850551896939	1	0.00242228987887851
1575	9530053A07Rik	1	1	0	0.161446534683713	1	0.0201085924292209	0.31839089809718	1	0.00332440513313505	1	1	0	1	1	0	0.158301550322551	1	0.00387066355199833
1576	9530059O14Rik	0.318539968679705	1	-0.0260740081213281	1	1	0	0.231191084223185	1	0.0201550271401833	0.0519130371482449	1	0.0154961740155166	0.992815632651658	1	-8.42851602541345e-05	0.296468094473043	1	0.00489509772692581
1577	9530068E07Rik	0.445655291108437	1	-0.090236500212692	0.425848094866673	1	-0.088769398837106	0.712941692192617	1	-0.0272706283852371	0.177434542522697	1	0.0886408477017357	0.0575762247045199	0.772702929361341	0.122605706560929	0.295118370916783	1	-0.0482699821060743
1578	9530077C05Rik	0.585003185464329	1	0.0129733472810925	0.839618073681563	1	0.00391078336138805	0.427659465606141	1	-0.0139090846582495	0.357453443123453	1	0.0092224336489803	0.976834334373613	1	0.00054256858645179	0.480809425990887	1	0.0104115992218349
1579	9530082P21Rik	0.619010748167285	1	-0.0076435993791215	0.595655382237712	1	0.013448978890223	0.0221997773398354	0.49836131249251	0.0351891522308553	0.232368617484813	1	-0.0212488552963197	0.234539759976602	1	0.0170085359681191	0.214516901330001	1	0.0130135589159482
1580	9630001P10Rik	1	1	0	1	1	0	1	1	0	1	1	0	0.16569502314292	1	-0.0120567585793664	0.317850622342991	1	0.00236489406789352
1581	9630013K17Rik	1	1	0	1	1	0	1	1	0	0.318775111304791	1	-0.00506975954301941	1	1	0	1	1	0
1582	9630028B13Rik	1	1	0	1	1	0	1	1	0	0.160324869397781	1	-0.00897131524904912	1	1	0	0.318159967230604	1	-0.00212130161176509
1583	9630028H03Rik	1	1	0	1	1	0	1	1	0	1	1	0	1	1	0	1	1	0
1584	9630041A04Rik	1	1	0	1	1	0	1	1	0	0.318775010889376	1	-0.00604545557934697	0.318069334789268	1	0.00377200679054572	1	1	0
1585	9830004L10Rik	1	1	0	1	1	0	1	1	0	1	1	0	1	1	0	1	1	0
1586	9830107B12Rik	1	1	0	1	1	0	1	1	0	1	1	0	1	1	0	1	1	0
1587	9830132P13Rik	1	1	0	1	1	0	1	1	0	1	1	0	1	1	0	1	1	0
1588	9930004E17Rik	0.319227579248306	1	0.00888904126886825	0.319677887132143	1	0.00652037505977164	0.506613953089137	1	-0.00735676053563332	1	1	0	0.660533002204497	1	-0.00199578278203933	0.738041514732702	1	0.00145827525677367
1589	9930012K11Rik	0.165009818786658	1	0.0620103076823684	0.87827543435238	1	0.00533527610809308	0.00530760458036373	0.218357546843025	0.141090862150788	0.517161911187972	1	0.0193720192767288	0.00406902163836868	0.184204330368887	0.123026836309227	0.899346172858081	1	0.00290419515889022
1590	9930021J03Rik	0.270570946162908	1	-0.105282021504229	0.966477276970863	1	0.00344984285688293	0.0715705867262442	0.855506692714314	-0.11447360156175	0.752582470920172	1	-0.0130279066896991	0.721025054747407	1	-0.0199213932047096	0.0130281037850815	0.612098217479029	0.0873027679671755
1591	9930022D16Rik	1	1	0	1	1	0	1	1	0	1	1	0	1	1	0	1	1	0
1592	9930038B18Rik	1	1	0	1	1	0	1	1	0	1	1	0	1	1	0	1	1	0
1593	9930111H07Rik	1	1	0	1	1	0	1	1	0	1	1	0	1	1	0	1	1	0
1594	9930111J21Rik1	1	1	0	1	1	0	1	1	0	1	1	0	0.318596072764958	1	-0.00611346844506607	1	1	0
1595	9930111J21Rik2	1	1	0	1	1	0	1	1	0	0.318775185127702	1	-0.00459341915961535	1	1	0	1	1	0
1596	a	1	1	0	1	1	0	0.318390160567354	1	0.00489216020114454	0.318775011434413	1	-0.00603854463534815	0.31807092750539	1	0.00226066991388873	0.318159457080634	1	-0.00281145717504174
1597	A030001D20Rik	0.155167920507525	1	0.0780747389180533	0.0491550573176155	1	-0.115752467116493	0.27061778643215	1	0.0475046613863671	0.283594771995423	1	0.0357831318769922	0.47121932425045	1	0.0253465179999904	0.0600348899016642	1	0.0387656834165907
1598	A030005K14Rik	1	1	0	1	1	0	1	1	0	1	1	0	1	1	0	1	1	0
1599	A130010J15Rik	0.107522364846132	1	-0.149445347296751	0.178237153777986	1	0.0968323219409362	0.877706197777401	1	-0.0098757576280496	0.57646607752899	1	-0.0280706654504674	0.587468586662533	1	0.0260461698797124	0.503682394199484	1	-0.0227325631734154
1600	A130030D18Rik	1	1	0	1	1	0	1	1	0	1	1	0	1	1	0	1	1	0
1601	A130051J06Rik	0.166651565928508	1	0.0138730027214329	0.214977472262733	1	-0.0317759067254897	0.996909430930428	1	-5.28434194233436e-05	0.204508297226362	1	0.0184368548895627	0.134722129025468	1	-0.0192852767113576	0.381583444674426	1	-0.0100152890682737
1602	A1bg	1	1	0	1	1	0	1	1	0	1	1	0	1	1	0	1	1	0
1603	A1cf	1	1	0	1	1	0	1	1	0	1	1	0	1	1	0	1	1	0
1604	A230001M10Rik	1	1	0	1	1	0	1	1	0	1	1	0	1	1	0	1	1	0
1605	A230005M16Rik	0.170447841740552	1	0.0139451080997261	0.319677466297638	1	0.00876953556633447	0.672876014404125	1	0.00292543656922285	1	1	0	0.157970282028388	1	0.00478895783822039	0.318159217997964	1	-0.0034994621064514
1606	A230006K03Rik	1	1	0	1	1	0	1	1	0	1	1	0	1	1	0	1	1	0
1607	A230009B12Rik	1	1	0	1	1	0	1	1	0	0.31877533251517	1	-0.00394238244164977	1	1	0	1	1	0
1608	A230020J21Rik	0.164794573707458	1	0.0148193952724369	0.161104068661855	1	-0.0342622829690328	0.876994948970334	1	0.00231855747795579	0.461586644858401	1	0.00687687000348055	0.604360894464665	1	0.00473332796999293	0.797950456742351	1	0.00182461156344067
1609	A230028O05Rik	1	1	0	1	1	0	1	1	0	0.318196816041077	1	0.00430124090153848	1	1	0	1	1	0
1610	A230050P20Rik	0.491661803040802	1	-0.023252419268928	0.321464446662905	1	-0.0188124879542902	0.786096146666047	1	0.00677043805601382	0.3843524467163	1	-0.0138462942853908	0.171469360911959	1	-0.0397166672225239	0.767899864166852	1	0.00410776951735643
1611	A230057D06Rik	1	1	0	1	1	0	1	1	0	1	1	0	0.318070537942793	1	0.00246181349956831	1	1	0
1612	A230057D06Rik	1	1	0	1	1	0	1	1	0	1	1	0	0.318070537942793	1	0.00246181349956831	1	1	0
1613	A230057D06Rik	1	1	0	1	1	0	1	1	0	1	1	0	0.318070537942793	1	0.00246181349956831	1	1	0
1614	A230057D06Rik	1	1	0	1	1	0	1	1	0	1	1	0	0.318070318283359	1	0.00260193162471581	1	1	0
1615	A230057D06Rik	1	1	0	1	1	0	1	1	0	1	1	0	0.318070318283359	1	0.00260193162471581	1	1	0
1616	A230057D06Rik	1	1	0	1	1	0	1	1	0	1	1	0	0.318070318283359	1	0.00260193162471581	1	1	0
1617	A230057D06Rik	1	1	0	1	1	0	1	1	0	1	1	0	1	1	0	1	1	0
1618	A230057D06Rik	1	1	0	1	1	0	1	1	0	1	1	0	1	1	0	1	1	0
1619	A230057D06Rik	1	1	0	1	1	0	1	1	0	1	1	0	1	1	0	1	1	0
1620	A230057D06Rik	1	1	0	1	1	0	1	1	0	1	1	0	0.318070537942793	1	0.00246181349956831	1	1	0
1621	A230057D06Rik	1	1	0	1	1	0	1	1	0	1	1	0	0.318070537942793	1	0.00246181349956831	1	1	0
1622	A230057D06Rik	1	1	0	1	1	0	1	1	0	1	1	0	0.318070537942793	1	0.00246181349956831	1	1	0
1623	A230057D06Rik	1	1	0	1	1	0	1	1	0	1	1	0	0.318070318283359	1	0.00260193162471581	1	1	0
1624	A230057D06Rik	1	1	0	1	1	0	1	1	0	1	1	0	0.318070318283359	1	0.00260193162471581	1	1	0
1625	A230057D06Rik	1	1	0	1	1	0	1	1	0	1	1	0	0.318070318283359	1	0.00260193162471581	1	1	0
1626	A230057D06Rik	1	1	0	1	1	0	1	1	0	1	1	0	1	1	0	1	1	0
1627	A230057D06Rik	1	1	0	1	1	0	1	1	0	1	1	0	1	1	0	1	1	0
1628	A230057D06Rik	1	1	0	1	1	0	1	1	0	1	1	0	1	1	0	1	1	0
1629	A230057D06Rik	1	1	0	1	1	0	1	1	0	1	1	0	0.318070537942793	1	0.00246181349956831	1	1	0
1630	A230057D06Rik	1	1	0	1	1	0	1	1	0	1	1	0	0.318070537942793	1	0.00246181349956831	1	1	0
1631	A230057D06Rik	1	1	0	1	1	0	1	1	0	1	1	0	0.318070537942793	1	0.00246181349956831	1	1	0
1632	A230057D06Rik	1	1	0	1	1	0	1	1	0	1	1	0	0.318070318283359	1	0.00260193162471581	1	1	0
1633	A230057D06Rik	1	1	0	1	1	0	1	1	0	1	1	0	0.318070318283359	1	0.00260193162471581	1	1	0
1634	A230057D06Rik	1	1	0	1	1	0	1	1	0	1	1	0	0.318070318283359	1	0.00260193162471581	1	1	0
1635	A230057D06Rik	1	1	0	1	1	0	1	1	0	1	1	0	1	1	0	1	1	0
1636	A230057D06Rik	1	1	0	1	1	0	1	1	0	1	1	0	1	1	0	1	1	0
1637	A230057D06Rik	1	1	0	1	1	0	1	1	0	1	1	0	1	1	0	1	1	0
1638	A230057D06Rik	1	1	0	1	1	0	1	1	0	1	1	0	0.318070537942793	1	0.00246181349956831	1	1	0
1639	A230057D06Rik	1	1	0	1	1	0	1	1	0	1	1	0	0.318070537942793	1	0.00246181349956831	1	1	0
1640	A230057D06Rik	1	1	0	1	1	0	1	1	0	1	1	0	0.318070537942793	1	0.00246181349956831	1	1	0
1641	A230057D06Rik	1	1	0	1	1	0	1	1	0	1	1	0	0.318070318283359	1	0.00260193162471581	1	1	0
1642	A230057D06Rik	1	1	0	1	1	0	1	1	0	1	1	0	0.318070318283359	1	0.00260193162471581	1	1	0
1643	A230057D06Rik	1	1	0	1	1	0	1	1	0	1	1	0	0.318070318283359	1	0.00260193162471581	1	1	0
1644	A230057D06Rik	1	1	0	1	1	0	1	1	0	1	1	0	1	1	0	1	1	0
1645	A230057D06Rik	1	1	0	1	1	0	1	1	0	1	1	0	1	1	0	1	1	0
1646	A230057D06Rik	1	1	0	1	1	0	1	1	0	1	1	0	1	1	0	1	1	0
1647	A230057D06Rik	1	1	0	1	1	0	1	1	0	1	1	0	0.318070537942793	1	0.00246181349956831	1	1	0
1648	A230057D06Rik	1	1	0	1	1	0	1	1	0	1	1	0	0.318070537942793	1	0.00246181349956831	1	1	0
1649	A230057D06Rik	1	1	0	1	1	0	1	1	0	1	1	0	0.318070537942793	1	0.00246181349956831	1	1	0
1650	A230057D06Rik	1	1	0	1	1	0	1	1	0	1	1	0	0.318070318283359	1	0.00260193162471581	1	1	0
1651	A230057D06Rik	1	1	0	1	1	0	1	1	0	1	1	0	0.318070318283359	1	0.00260193162471581	1	1	0
1652	A230057D06Rik	1	1	0	1	1	0	1	1	0	1	1	0	0.318070318283359	1	0.00260193162471581	1	1	0
1653	A230057D06Rik	1	1	0	1	1	0	1	1	0	1	1	0	1	1	0	1	1	0
1654	A230057D06Rik	1	1	0	1	1	0	1	1	0	1	1	0	1	1	0	1	1	0
1655	A230057D06Rik	1	1	0	1	1	0	1	1	0	1	1	0	1	1	0	1	1	0
1656	A230057D06Rik	1	1	0	1	1	0	1	1	0	1	1	0	0.318070537942793	1	0.00246181349956831	1	1	0
1657	A230057D06Rik	1	1	0	1	1	0	1	1	0	1	1	0	0.318070537942793	1	0.00246181349956831	1	1	0
1658	A230057D06Rik	1	1	0	1	1	0	1	1	0	1	1	0	0.318070537942793	1	0.00246181349956831	1	1	0
1659	A230057D06Rik	1	1	0	1	1	0	1	1	0	1	1	0	0.318070318283359	1	0.00260193162471581	1	1	0
1660	A230057D06Rik	1	1	0	1	1	0	1	1	0	1	1	0	0.318070318283359	1	0.00260193162471581	1	1	0
1661	A230057D06Rik	1	1	0	1	1	0	1	1	0	1	1	0	0.318070318283359	1	0.00260193162471581	1	1	0
1662	A230057D06Rik	1	1	0	1	1	0	1	1	0	1	1	0	1	1	0	1	1	0
1663	A230057D06Rik	1	1	0	1	1	0	1	1	0	1	1	0	1	1	0	1	1	0
1664	A230057D06Rik	1	1	0	1	1	0	1	1	0	1	1	0	1	1	0	1	1	0
1665	A230057D06Rik	1	1	0	1	1	0	1	1	0	1	1	0	0.318070537942793	1	0.00246181349956831	1	1	0
1666	A230057D06Rik	1	1	0	1	1	0	1	1	0	1	1	0	0.318070537942793	1	0.00246181349956831	1	1	0
1667	A230057D06Rik	1	1	0	1	1	0	1	1	0	1	1	0	0.318070537942793	1	0.00246181349956831	1	1	0
1668	A230057D06Rik	1	1	0	1	1	0	1	1	0	1	1	0	0.318070318283359	1	0.00260193162471581	1	1	0
1669	A230057D06Rik	1	1	0	1	1	0	1	1	0	1	1	0	0.318070318283359	1	0.00260193162471581	1	1	0
1670	A230057D06Rik	1	1	0	1	1	0	1	1	0	1	1	0	0.318070318283359	1	0.00260193162471581	1	1	0
1671	A230057D06Rik	1	1	0	1	1	0	1	1	0	1	1	0	1	1	0	1	1	0
1672	A230057D06Rik	1	1	0	1	1	0	1	1	0	1	1	0	1	1	0	1	1	0
1673	A230057D06Rik	1	1	0	1	1	0	1	1	0	1	1	0	1	1	0	1	1	0
1674	A230057D06Rik	1	1	0	1	1	0	1	1	0	1	1	0	0.318070537942793	1	0.00246181349956831	1	1	0
1675	A230057D06Rik	1	1	0	1	1	0	1	1	0	1	1	0	0.318070537942793	1	0.00246181349956831	1	1	0
1676	A230057D06Rik	1	1	0	1	1	0	1	1	0	1	1	0	0.318070537942793	1	0.00246181349956831	1	1	0
1677	A230057D06Rik	1	1	0	1	1	0	1	1	0	1	1	0	0.318070318283359	1	0.00260193162471581	1	1	0
1678	A230057D06Rik	1	1	0	1	1	0	1	1	0	1	1	0	0.318070318283359	1	0.00260193162471581	1	1	0
1679	A230057D06Rik	1	1	0	1	1	0	1	1	0	1	1	0	0.318070318283359	1	0.00260193162471581	1	1	0
1680	A230057D06Rik	1	1	0	1	1	0	1	1	0	1	1	0	1	1	0	1	1	0
1681	A230057D06Rik	1	1	0	1	1	0	1	1	0	1	1	0	1	1	0	1	1	0
1682	A230057D06Rik	1	1	0	1	1	0	1	1	0	1	1	0	1	1	0	1	1	0
1683	A230057D06Rik	1	1	0	1	1	0	1	1	0	1	1	0	0.318070537942793	1	0.00246181349956831	1	1	0
1684	A230057D06Rik	1	1	0	1	1	0	1	1	0	1	1	0	0.318070537942793	1	0.00246181349956831	1	1	0
1685	A230057D06Rik	1	1	0	1	1	0	1	1	0	1	1	0	0.318070537942793	1	0.00246181349956831	1	1	0
1686	A230057D06Rik	1	1	0	1	1	0	1	1	0	1	1	0	0.318070318283359	1	0.00260193162471581	1	1	0
1687	A230057D06Rik	1	1	0	1	1	0	1	1	0	1	1	0	0.318070318283359	1	0.00260193162471581	1	1	0
1688	A230057D06Rik	1	1	0	1	1	0	1	1	0	1	1	0	0.318070318283359	1	0.00260193162471581	1	1	0
1689	A230057D06Rik	1	1	0	1	1	0	1	1	0	1	1	0	1	1	0	1	1	0
1690	A230057D06Rik	1	1	0	1	1	0	1	1	0	1	1	0	1	1	0	1	1	0
1691	A230057D06Rik	1	1	0	1	1	0	1	1	0	1	1	0	1	1	0	1	1	0
1692	A230057D06Rik	1	1	0	1	1	0	1	1	0	1	1	0	0.318070537942793	1	0.00246181349956831	1	1	0
1693	A230057D06Rik	1	1	0	1	1	0	1	1	0	1	1	0	0.318070537942793	1	0.00246181349956831	1	1	0
1694	A230057D06Rik	1	1	0	1	1	0	1	1	0	1	1	0	0.318070537942793	1	0.00246181349956831	1	1	0
1695	A230057D06Rik	1	1	0	1	1	0	1	1	0	1	1	0	0.318070318283359	1	0.00260193162471581	1	1	0
1696	A230057D06Rik	1	1	0	1	1	0	1	1	0	1	1	0	0.318070318283359	1	0.00260193162471581	1	1	0
1697	A230057D06Rik	1	1	0	1	1	0	1	1	0	1	1	0	0.318070318283359	1	0.00260193162471581	1	1	0
1698	A230057D06Rik	1	1	0	1	1	0	1	1	0	1	1	0	1	1	0	1	1	0
1699	A230057D06Rik	1	1	0	1	1	0	1	1	0	1	1	0	1	1	0	1	1	0
1700	A230057D06Rik	1	1	0	1	1	0	1	1	0	1	1	0	1	1	0	1	1	0
1701	A230057D06Rik	1	1	0	1	1	0	1	1	0	1	1	0	0.318070537942793	1	0.00246181349956831	1	1	0
1702	A230057D06Rik	1	1	0	1	1	0	1	1	0	1	1	0	0.318070537942793	1	0.00246181349956831	1	1	0
1703	A230057D06Rik	1	1	0	1	1	0	1	1	0	1	1	0	0.318070537942793	1	0.00246181349956831	1	1	0
1704	A230057D06Rik	1	1	0	1	1	0	1	1	0	1	1	0	0.318070318283359	1	0.00260193162471581	1	1	0
1705	A230057D06Rik	1	1	0	1	1	0	1	1	0	1	1	0	0.318070318283359	1	0.00260193162471581	1	1	0
1706	A230057D06Rik	1	1	0	1	1	0	1	1	0	1	1	0	0.318070318283359	1	0.00260193162471581	1	1	0
1707	A230057D06Rik	1	1	0	1	1	0	1	1	0	1	1	0	1	1	0	1	1	0
1708	A230057D06Rik	1	1	0	1	1	0	1	1	0	1	1	0	1	1	0	1	1	0
1709	A230057D06Rik	1	1	0	1	1	0	1	1	0	1	1	0	1	1	0	1	1	0
1710	A230057D06Rik	1	1	0	1	1	0	1	1	0	1	1	0	0.318070537942793	1	0.00246181349956831	1	1	0
1711	A230057D06Rik	1	1	0	1	1	0	1	1	0	1	1	0	0.318070537942793	1	0.00246181349956831	1	1	0
1712	A230057D06Rik	1	1	0	1	1	0	1	1	0	1	1	0	0.318070537942793	1	0.00246181349956831	1	1	0
1713	A230057D06Rik	1	1	0	1	1	0	1	1	0	1	1	0	0.318070318283359	1	0.00260193162471581	1	1	0
1714	A230057D06Rik	1	1	0	1	1	0	1	1	0	1	1	0	0.318070318283359	1	0.00260193162471581	1	1	0
1715	A230057D06Rik	1	1	0	1	1	0	1	1	0	1	1	0	0.318070318283359	1	0.00260193162471581	1	1	0
1716	A230057D06Rik	1	1	0	1	1	0	1	1	0	1	1	0	1	1	0	1	1	0
1717	A230057D06Rik	1	1	0	1	1	0	1	1	0	1	1	0	1	1	0	1	1	0
1718	A230057D06Rik	1	1	0	1	1	0	1	1	0	1	1	0	1	1	0	1	1	0
1719	A230057D06Rik	1	1	0	1	1	0	1	1	0	1	1	0	0.318070537942793	1	0.00246181349956831	1	1	0
1720	A230057D06Rik	1	1	0	1	1	0	1	1	0	1	1	0	0.318070537942793	1	0.00246181349956831	1	1	0
1721	A230057D06Rik	1	1	0	1	1	0	1	1	0	1	1	0	0.318070537942793	1	0.00246181349956831	1	1	0
1722	A230057D06Rik	1	1	0	1	1	0	1	1	0	1	1	0	0.318070318283359	1	0.00260193162471581	1	1	0
1723	A230057D06Rik	1	1	0	1	1	0	1	1	0	1	1	0	0.318070318283359	1	0.00260193162471581	1	1	0
1724	A230057D06Rik	1	1	0	1	1	0	1	1	0	1	1	0	0.318070318283359	1	0.00260193162471581	1	1	0
1725	A230057D06Rik	1	1	0	1	1	0	1	1	0	1	1	0	1	1	0	1	1	0
1726	A230057D06Rik	1	1	0	1	1	0	1	1	0	1	1	0	1	1	0	1	1	0
1727	A230057D06Rik	1	1	0	1	1	0	1	1	0	1	1	0	1	1	0	1	1	0
1728	A230057D06Rik	1	1	0	1	1	0	1	1	0	1	1	0	0.318070537942793	1	0.00246181349956831	1	1	0
1729	A230057D06Rik	1	1	0	1	1	0	1	1	0	1	1	0	0.318070537942793	1	0.00246181349956831	1	1	0
1730	A230057D06Rik	1	1	0	1	1	0	1	1	0	1	1	0	0.318070537942793	1	0.00246181349956831	1	1	0
1731	A230057D06Rik	1	1	0	1	1	0	1	1	0	1	1	0	0.318070318283359	1	0.00260193162471581	1	1	0
1732	A230057D06Rik	1	1	0	1	1	0	1	1	0	1	1	0	0.318070318283359	1	0.00260193162471581	1	1	0
1733	A230057D06Rik	1	1	0	1	1	0	1	1	0	1	1	0	0.318070318283359	1	0.00260193162471581	1	1	0
1734	A230057D06Rik	1	1	0	1	1	0	1	1	0	1	1	0	1	1	0	1	1	0
1735	A230057D06Rik	1	1	0	1	1	0	1	1	0	1	1	0	1	1	0	1	1	0
1736	A230057D06Rik	1	1	0	1	1	0	1	1	0	1	1	0	1	1	0	1	1	0
1737	A230057D06Rik	1	1	0	1	1	0	1	1	0	1	1	0	0.318070537942793	1	0.00246181349956831	1	1	0
1738	A230057D06Rik	1	1	0	1	1	0	1	1	0	1	1	0	0.318070537942793	1	0.00246181349956831	1	1	0
1739	A230057D06Rik	1	1	0	1	1	0	1	1	0	1	1	0	0.318070537942793	1	0.00246181349956831	1	1	0
1740	A230057D06Rik	1	1	0	1	1	0	1	1	0	1	1	0	0.318070318283359	1	0.00260193162471581	1	1	0
1741	A230057D06Rik	1	1	0	1	1	0	1	1	0	1	1	0	0.318070318283359	1	0.00260193162471581	1	1	0
1742	A230057D06Rik	1	1	0	1	1	0	1	1	0	1	1	0	0.318070318283359	1	0.00260193162471581	1	1	0
1743	A230057D06Rik	1	1	0	1	1	0	1	1	0	1	1	0	1	1	0	1	1	0
1744	A230057D06Rik	1	1	0	1	1	0	1	1	0	1	1	0	1	1	0	1	1	0
1745	A230057D06Rik	1	1	0	1	1	0	1	1	0	1	1	0	1	1	0	1	1	0
1746	A230057D06Rik	1	1	0	1	1	0	1	1	0	1	1	0	0.318070537942793	1	0.00246181349956831	1	1	0
1747	A230057D06Rik	1	1	0	1	1	0	1	1	0	1	1	0	0.318070537942793	1	0.00246181349956831	1	1	0
1748	A230057D06Rik	1	1	0	1	1	0	1	1	0	1	1	0	0.318070537942793	1	0.00246181349956831	1	1	0
1749	A230057D06Rik	1	1	0	1	1	0	1	1	0	1	1	0	0.318070318283359	1	0.00260193162471581	1	1	0
1750	A230057D06Rik	1	1	0	1	1	0	1	1	0	1	1	0	0.318070318283359	1	0.00260193162471581	1	1	0
1751	A230057D06Rik	1	1	0	1	1	0	1	1	0	1	1	0	0.318070318283359	1	0.00260193162471581	1	1	0
1752	A230057D06Rik	1	1	0	1	1	0	1	1	0	1	1	0	1	1	0	1	1	0
1753	A230057D06Rik	1	1	0	1	1	0	1	1	0	1	1	0	1	1	0	1	1	0
1754	A230057D06Rik	1	1	0	1	1	0	1	1	0	1	1	0	1	1	0	1	1	0
1755	A230057D06Rik	1	1	0	1	1	0	1	1	0	1	1	0	0.318070537942793	1	0.00246181349956831	1	1	0
1756	A230057D06Rik	1	1	0	1	1	0	1	1	0	1	1	0	0.318070537942793	1	0.00246181349956831	1	1	0
1757	A230057D06Rik	1	1	0	1	1	0	1	1	0	1	1	0	0.318070537942793	1	0.00246181349956831	1	1	0
1758	A230057D06Rik	1	1	0	1	1	0	1	1	0	1	1	0	0.318070318283359	1	0.00260193162471581	1	1	0
1759	A230057D06Rik	1	1	0	1	1	0	1	1	0	1	1	0	0.318070318283359	1	0.00260193162471581	1	1	0
1760	A230057D06Rik	1	1	0	1	1	0	1	1	0	1	1	0	0.318070318283359	1	0.00260193162471581	1	1	0
1761	A230057D06Rik	1	1	0	1	1	0	1	1	0	1	1	0	1	1	0	1	1	0
1762	A230057D06Rik	1	1	0	1	1	0	1	1	0	1	1	0	1	1	0	1	1	0
1763	A230057D06Rik	1	1	0	1	1	0	1	1	0	1	1	0	1	1	0	1	1	0
1764	A230057D06Rik	1	1	0	1	1	0	1	1	0	1	1	0	0.318070537942793	1	0.00246181349956831	1	1	0
1765	A230057D06Rik	1	1	0	1	1	0	1	1	0	1	1	0	0.318070537942793	1	0.00246181349956831	1	1	0
1766	A230057D06Rik	1	1	0	1	1	0	1	1	0	1	1	0	0.318070537942793	1	0.00246181349956831	1	1	0
1767	A230057D06Rik	1	1	0	1	1	0	1	1	0	1	1	0	0.318070318283359	1	0.00260193162471581	1	1	0
1768	A230057D06Rik	1	1	0	1	1	0	1	1	0	1	1	0	0.318070318283359	1	0.00260193162471581	1	1	0
1769	A230057D06Rik	1	1	0	1	1	0	1	1	0	1	1	0	0.318070318283359	1	0.00260193162471581	1	1	0
1770	A230057D06Rik	1	1	0	1	1	0	1	1	0	1	1	0	1	1	0	1	1	0
1771	A230057D06Rik	1	1	0	1	1	0	1	1	0	1	1	0	1	1	0	1	1	0
1772	A230057D06Rik	1	1	0	1	1	0	1	1	0	1	1	0	1	1	0	1	1	0
1773	A230057D06Rik	1	1	0	1	1	0	1	1	0	1	1	0	0.318070537942793	1	0.00246181349956831	1	1	0
1774	A230057D06Rik	1	1	0	1	1	0	1	1	0	1	1	0	0.318070537942793	1	0.00246181349956831	1	1	0
1775	A230057D06Rik	1	1	0	1	1	0	1	1	0	1	1	0	0.318070537942793	1	0.00246181349956831	1	1	0
1776	A230057D06Rik	1	1	0	1	1	0	1	1	0	1	1	0	0.318070318283359	1	0.00260193162471581	1	1	0
1777	A230057D06Rik	1	1	0	1	1	0	1	1	0	1	1	0	0.318070318283359	1	0.00260193162471581	1	1	0
1778	A230057D06Rik	1	1	0	1	1	0	1	1	0	1	1	0	0.318070318283359	1	0.00260193162471581	1	1	0
1779	A230057D06Rik	1	1	0	1	1	0	1	1	0	1	1	0	1	1	0	1	1	0
1780	A230057D06Rik	1	1	0	1	1	0	1	1	0	1	1	0	1	1	0	1	1	0
1781	A230057D06Rik	1	1	0	1	1	0	1	1	0	1	1	0	1	1	0	1	1	0
1782	A230057D06Rik	1	1	0	1	1	0	1	1	0	1	1	0	0.318070537942793	1	0.00246181349956831	1	1	0
1783	A230057D06Rik	1	1	0	1	1	0	1	1	0	1	1	0	0.318070537942793	1	0.00246181349956831	1	1	0
1784	A230057D06Rik	1	1	0	1	1	0	1	1	0	1	1	0	0.318070537942793	1	0.00246181349956831	1	1	0
1785	A230057D06Rik	1	1	0	1	1	0	1	1	0	1	1	0	0.318070318283359	1	0.00260193162471581	1	1	0
1786	A230057D06Rik	1	1	0	1	1	0	1	1	0	1	1	0	0.318070318283359	1	0.00260193162471581	1	1	0
1787	A230057D06Rik	1	1	0	1	1	0	1	1	0	1	1	0	0.318070318283359	1	0.00260193162471581	1	1	0
1788	A230057D06Rik	1	1	0	1	1	0	1	1	0	1	1	0	1	1	0	1	1	0
1789	A230057D06Rik	1	1	0	1	1	0	1	1	0	1	1	0	1	1	0	1	1	0
1790	A230057D06Rik	1	1	0	1	1	0	1	1	0	1	1	0	1	1	0	1	1	0
1791	A230057D06Rik	1	1	0	1	1	0	1	1	0	1	1	0	0.318070537942793	1	0.00246181349956831	1	1	0
1792	A230057D06Rik	1	1	0	1	1	0	1	1	0	1	1	0	0.318070537942793	1	0.00246181349956831	1	1	0
1793	A230057D06Rik	1	1	0	1	1	0	1	1	0	1	1	0	0.318070537942793	1	0.00246181349956831	1	1	0
1794	A230057D06Rik	1	1	0	1	1	0	1	1	0	1	1	0	0.318070318283359	1	0.00260193162471581	1	1	0
1795	A230057D06Rik	1	1	0	1	1	0	1	1	0	1	1	0	0.318070318283359	1	0.00260193162471581	1	1	0
1796	A230057D06Rik	1	1	0	1	1	0	1	1	0	1	1	0	0.318070318283359	1	0.00260193162471581	1	1	0
1797	A230057D06Rik	1	1	0	1	1	0	1	1	0	1	1	0	1	1	0	1	1	0
1798	A230057D06Rik	1	1	0	1	1	0	1	1	0	1	1	0	1	1	0	1	1	0
1799	A230057D06Rik	1	1	0	1	1	0	1	1	0	1	1	0	1	1	0	1	1	0
1800	A230057D06Rik	1	1	0	1	1	0	1	1	0	1	1	0	0.318070537942793	1	0.00246181349956831	1	1	0
1801	A230057D06Rik	1	1	0	1	1	0	1	1	0	1	1	0	0.318070537942793	1	0.00246181349956831	1	1	0
1802	A230057D06Rik	1	1	0	1	1	0	1	1	0	1	1	0	0.318070537942793	1	0.00246181349956831	1	1	0
1803	A230057D06Rik	1	1	0	1	1	0	1	1	0	1	1	0	0.318070318283359	1	0.00260193162471581	1	1	0
1804	A230057D06Rik	1	1	0	1	1	0	1	1	0	1	1	0	0.318070318283359	1	0.00260193162471581	1	1	0
1805	A230057D06Rik	1	1	0	1	1	0	1	1	0	1	1	0	0.318070318283359	1	0.00260193162471581	1	1	0
1806	A230057D06Rik	1	1	0	1	1	0	1	1	0	1	1	0	1	1	0	1	1	0
1807	A230057D06Rik	1	1	0	1	1	0	1	1	0	1	1	0	1	1	0	1	1	0
1808	A230057D06Rik	1	1	0	1	1	0	1	1	0	1	1	0	1	1	0	1	1	0
1809	A230057D06Rik	1	1	0	1	1	0	1	1	0	1	1	0	0.318070537942793	1	0.00246181349956831	1	1	0
1810	A230057D06Rik	1	1	0	1	1	0	1	1	0	1	1	0	0.318070537942793	1	0.00246181349956831	1	1	0
1811	A230057D06Rik	1	1	0	1	1	0	1	1	0	1	1	0	0.318070537942793	1	0.00246181349956831	1	1	0
1812	A230057D06Rik	1	1	0	1	1	0	1	1	0	1	1	0	0.318070318283359	1	0.00260193162471581	1	1	0
1813	A230057D06Rik	1	1	0	1	1	0	1	1	0	1	1	0	0.318070318283359	1	0.00260193162471581	1	1	0
1814	A230057D06Rik	1	1	0	1	1	0	1	1	0	1	1	0	0.318070318283359	1	0.00260193162471581	1	1	0
1815	A230057D06Rik	1	1	0	1	1	0	1	1	0	1	1	0	1	1	0	1	1	0
1816	A230057D06Rik	1	1	0	1	1	0	1	1	0	1	1	0	1	1	0	1	1	0
1817	A230057D06Rik	1	1	0	1	1	0	1	1	0	1	1	0	1	1	0	1	1	0
1818	A230057D06Rik	1	1	0	1	1	0	1	1	0	1	1	0	0.318070537942793	1	0.00246181349956831	1	1	0
1819	A230057D06Rik	1	1	0	1	1	0	1	1	0	1	1	0	0.318070537942793	1	0.00246181349956831	1	1	0
1820	A230057D06Rik	1	1	0	1	1	0	1	1	0	1	1	0	0.318070537942793	1	0.00246181349956831	1	1	0
1821	A230057D06Rik	1	1	0	1	1	0	1	1	0	1	1	0	0.318070318283359	1	0.00260193162471581	1	1	0
1822	A230057D06Rik	1	1	0	1	1	0	1	1	0	1	1	0	0.318070318283359	1	0.00260193162471581	1	1	0
1823	A230057D06Rik	1	1	0	1	1	0	1	1	0	1	1	0	0.318070318283359	1	0.00260193162471581	1	1	0
1824	A230057D06Rik	1	1	0	1	1	0	1	1	0	1	1	0	1	1	0	1	1	0
1825	A230057D06Rik	1	1	0	1	1	0	1	1	0	1	1	0	1	1	0	1	1	0
1826	A230057D06Rik	1	1	0	1	1	0	1	1	0	1	1	0	1	1	0	1	1	0
1827	A230057D06Rik	1	1	0	1	1	0	1	1	0	1	1	0	0.318070537942793	1	0.00246181349956831	1	1	0
1828	A230057D06Rik	1	1	0	1	1	0	1	1	0	1	1	0	0.318070537942793	1	0.00246181349956831	1	1	0
1829	A230057D06Rik	1	1	0	1	1	0	1	1	0	1	1	0	0.318070537942793	1	0.00246181349956831	1	1	0
1830	A230057D06Rik	1	1	0	1	1	0	1	1	0	1	1	0	0.318070318283359	1	0.00260193162471581	1	1	0
1831	A230057D06Rik	1	1	0	1	1	0	1	1	0	1	1	0	0.318070318283359	1	0.00260193162471581	1	1	0
1832	A230057D06Rik	1	1	0	1	1	0	1	1	0	1	1	0	0.318070318283359	1	0.00260193162471581	1	1	0
1833	A230057D06Rik	1	1	0	1	1	0	1	1	0	1	1	0	1	1	0	1	1	0
1834	A230057D06Rik	1	1	0	1	1	0	1	1	0	1	1	0	1	1	0	1	1	0
1835	A230057D06Rik	1	1	0	1	1	0	1	1	0	1	1	0	1	1	0	1	1	0
1836	A230057D06Rik	1	1	0	1	1	0	1	1	0	1	1	0	0.318070537942793	1	0.00246181349956831	1	1	0
1837	A230057D06Rik	1	1	0	1	1	0	1	1	0	1	1	0	0.318070537942793	1	0.00246181349956831	1	1	0
1838	A230057D06Rik	1	1	0	1	1	0	1	1	0	1	1	0	0.318070537942793	1	0.00246181349956831	1	1	0
1839	A230057D06Rik	1	1	0	1	1	0	1	1	0	1	1	0	0.318070318283359	1	0.00260193162471581	1	1	0
1840	A230057D06Rik	1	1	0	1	1	0	1	1	0	1	1	0	0.318070318283359	1	0.00260193162471581	1	1	0
1841	A230057D06Rik	1	1	0	1	1	0	1	1	0	1	1	0	0.318070318283359	1	0.00260193162471581	1	1	0
1842	A230057D06Rik	1	1	0	1	1	0	1	1	0	1	1	0	1	1	0	1	1	0
1843	A230057D06Rik	1	1	0	1	1	0	1	1	0	1	1	0	1	1	0	1	1	0
1844	A230057D06Rik	1	1	0	1	1	0	1	1	0	1	1	0	1	1	0	1	1	0
1845	A230057D06Rik	1	1	0	1	1	0	1	1	0	1	1	0	0.318070537942793	1	0.00246181349956831	1	1	0
1846	A230057D06Rik	1	1	0	1	1	0	1	1	0	1	1	0	0.318070537942793	1	0.00246181349956831	1	1	0
1847	A230057D06Rik	1	1	0	1	1	0	1	1	0	1	1	0	0.318070537942793	1	0.00246181349956831	1	1	0
1848	A230057D06Rik	1	1	0	1	1	0	1	1	0	1	1	0	0.318070318283359	1	0.00260193162471581	1	1	0
1849	A230057D06Rik	1	1	0	1	1	0	1	1	0	1	1	0	0.318070318283359	1	0.00260193162471581	1	1	0
1850	A230057D06Rik	1	1	0	1	1	0	1	1	0	1	1	0	0.318070318283359	1	0.00260193162471581	1	1	0
1851	A230057D06Rik	1	1	0	1	1	0	1	1	0	1	1	0	1	1	0	1	1	0
1852	A230057D06Rik	1	1	0	1	1	0	1	1	0	1	1	0	1	1	0	1	1	0
1853	A230057D06Rik	1	1	0	1	1	0	1	1	0	1	1	0	1	1	0	1	1	0
1854	A230057D06Rik	1	1	0	1	1	0	1	1	0	1	1	0	0.318070537942793	1	0.00246181349956831	1	1	0
1855	A230057D06Rik	1	1	0	1	1	0	1	1	0	1	1	0	0.318070537942793	1	0.00246181349956831	1	1	0
1856	A230057D06Rik	1	1	0	1	1	0	1	1	0	1	1	0	0.318070537942793	1	0.00246181349956831	1	1	0
1857	A230057D06Rik	1	1	0	1	1	0	1	1	0	1	1	0	0.318070318283359	1	0.00260193162471581	1	1	0
1858	A230057D06Rik	1	1	0	1	1	0	1	1	0	1	1	0	0.318070318283359	1	0.00260193162471581	1	1	0
1859	A230057D06Rik	1	1	0	1	1	0	1	1	0	1	1	0	0.318070318283359	1	0.00260193162471581	1	1	0
1860	A230057D06Rik	1	1	0	1	1	0	1	1	0	1	1	0	1	1	0	1	1	0
1861	A230057D06Rik	1	1	0	1	1	0	1	1	0	1	1	0	1	1	0	1	1	0
1862	A230057D06Rik	1	1	0	1	1	0	1	1	0	1	1	0	1	1	0	1	1	0
1863	A230057D06Rik	1	1	0	1	1	0	1	1	0	1	1	0	0.318070537942793	1	0.00246181349956831	1	1	0
1864	A230057D06Rik	1	1	0	1	1	0	1	1	0	1	1	0	0.318070537942793	1	0.00246181349956831	1	1	0
1865	A230057D06Rik	1	1	0	1	1	0	1	1	0	1	1	0	0.318070537942793	1	0.00246181349956831	1	1	0
1866	A230057D06Rik	1	1	0	1	1	0	1	1	0	1	1	0	0.318070318283359	1	0.00260193162471581	1	1	0
1867	A230057D06Rik	1	1	0	1	1	0	1	1	0	1	1	0	0.318070318283359	1	0.00260193162471581	1	1	0
1868	A230057D06Rik	1	1	0	1	1	0	1	1	0	1	1	0	0.318070318283359	1	0.00260193162471581	1	1	0
1869	A230057D06Rik	1	1	0	1	1	0	1	1	0	1	1	0	1	1	0	1	1	0
1870	A230057D06Rik	1	1	0	1	1	0	1	1	0	1	1	0	1	1	0	1	1	0
1871	A230057D06Rik	1	1	0	1	1	0	1	1	0	1	1	0	1	1	0	1	1	0
1872	A230057D06Rik	1	1	0	1	1	0	1	1	0	1	1	0	0.318070537942793	1	0.00246181349956831	1	1	0
1873	A230057D06Rik	1	1	0	1	1	0	1	1	0	1	1	0	0.318070537942793	1	0.00246181349956831	1	1	0
1874	A230057D06Rik	1	1	0	1	1	0	1	1	0	1	1	0	0.318070537942793	1	0.00246181349956831	1	1	0
1875	A230057D06Rik	1	1	0	1	1	0	1	1	0	1	1	0	0.318070318283359	1	0.00260193162471581	1	1	0
1876	A230057D06Rik	1	1	0	1	1	0	1	1	0	1	1	0	0.318070318283359	1	0.00260193162471581	1	1	0
1877	A230057D06Rik	1	1	0	1	1	0	1	1	0	1	1	0	0.318070318283359	1	0.00260193162471581	1	1	0
1878	A230057D06Rik	1	1	0	1	1	0	1	1	0	1	1	0	1	1	0	1	1	0
1879	A230057D06Rik	1	1	0	1	1	0	1	1	0	1	1	0	1	1	0	1	1	0
1880	A230057D06Rik	1	1	0	1	1	0	1	1	0	1	1	0	1	1	0	1	1	0
1881	A230057D06Rik	1	1	0	1	1	0	1	1	0	1	1	0	0.318070537942793	1	0.00246181349956831	1	1	0
1882	A230057D06Rik	1	1	0	1	1	0	1	1	0	1	1	0	0.318070537942793	1	0.00246181349956831	1	1	0
1883	A230057D06Rik	1	1	0	1	1	0	1	1	0	1	1	0	0.318070537942793	1	0.00246181349956831	1	1	0
1884	A230057D06Rik	1	1	0	1	1	0	1	1	0	1	1	0	0.318070318283359	1	0.00260193162471581	1	1	0
1885	A230057D06Rik	1	1	0	1	1	0	1	1	0	1	1	0	0.318070318283359	1	0.00260193162471581	1	1	0
1886	A230057D06Rik	1	1	0	1	1	0	1	1	0	1	1	0	0.318070318283359	1	0.00260193162471581	1	1	0
1887	A230057D06Rik	1	1	0	1	1	0	1	1	0	1	1	0	1	1	0	1	1	0
1888	A230057D06Rik	1	1	0	1	1	0	1	1	0	1	1	0	1	1	0	1	1	0
1889	A230057D06Rik	1	1	0	1	1	0	1	1	0	1	1	0	1	1	0	1	1	0
1890	A230057D06Rik	1	1	0	1	1	0	1	1	0	1	1	0	0.318070537942793	1	0.00246181349956831	1	1	0
1891	A230057D06Rik	1	1	0	1	1	0	1	1	0	1	1	0	0.318070537942793	1	0.00246181349956831	1	1	0
1892	A230057D06Rik	1	1	0	1	1	0	1	1	0	1	1	0	0.318070537942793	1	0.00246181349956831	1	1	0
1893	A230057D06Rik	1	1	0	1	1	0	1	1	0	1	1	0	0.318070318283359	1	0.00260193162471581	1	1	0
1894	A230057D06Rik	1	1	0	1	1	0	1	1	0	1	1	0	0.318070318283359	1	0.00260193162471581	1	1	0
1895	A230057D06Rik	1	1	0	1	1	0	1	1	0	1	1	0	0.318070318283359	1	0.00260193162471581	1	1	0
1896	A230057D06Rik	1	1	0	1	1	0	1	1	0	1	1	0	1	1	0	1	1	0
1897	A230057D06Rik	1	1	0	1	1	0	1	1	0	1	1	0	1	1	0	1	1	0
1898	A230057D06Rik	1	1	0	1	1	0	1	1	0	1	1	0	1	1	0	1	1	0
1899	A230057D06Rik	1	1	0	1	1	0	1	1	0	1	1	0	0.318070537942793	1	0.00246181349956831	1	1	0
1900	A230057D06Rik	1	1	0	1	1	0	1	1	0	1	1	0	0.318070537942793	1	0.00246181349956831	1	1	0
1901	A230057D06Rik	1	1	0	1	1	0	1	1	0	1	1	0	0.318070537942793	1	0.00246181349956831	1	1	0
1902	A230057D06Rik	1	1	0	1	1	0	1	1	0	1	1	0	0.318070318283359	1	0.00260193162471581	1	1	0
1903	A230057D06Rik	1	1	0	1	1	0	1	1	0	1	1	0	0.318070318283359	1	0.00260193162471581	1	1	0
1904	A230057D06Rik	1	1	0	1	1	0	1	1	0	1	1	0	0.318070318283359	1	0.00260193162471581	1	1	0
1905	A230057D06Rik	1	1	0	1	1	0	1	1	0	1	1	0	1	1	0	1	1	0
1906	A230057D06Rik	1	1	0	1	1	0	1	1	0	1	1	0	1	1	0	1	1	0
1907	A230057D06Rik	1	1	0	1	1	0	1	1	0	1	1	0	1	1	0	1	1	0
1908	A230057D06Rik	1	1	0	1	1	0	1	1	0	1	1	0	0.318070537942793	1	0.00246181349956831	1	1	0
1909	A230057D06Rik	1	1	0	1	1	0	1	1	0	1	1	0	0.318070537942793	1	0.00246181349956831	1	1	0
1910	A230057D06Rik	1	1	0	1	1	0	1	1	0	1	1	0	0.318070537942793	1	0.00246181349956831	1	1	0
1911	A230057D06Rik	1	1	0	1	1	0	1	1	0	1	1	0	0.318070318283359	1	0.00260193162471581	1	1	0
1912	A230057D06Rik	1	1	0	1	1	0	1	1	0	1	1	0	0.318070318283359	1	0.00260193162471581	1	1	0
1913	A230057D06Rik	1	1	0	1	1	0	1	1	0	1	1	0	0.318070318283359	1	0.00260193162471581	1	1	0
1914	A230057D06Rik	1	1	0	1	1	0	1	1	0	1	1	0	1	1	0	1	1	0
1915	A230057D06Rik	1	1	0	1	1	0	1	1	0	1	1	0	1	1	0	1	1	0
1916	A230057D06Rik	1	1	0	1	1	0	1	1	0	1	1	0	1	1	0	1	1	0
1917	A230057D06Rik	1	1	0	1	1	0	1	1	0	1	1	0	0.318070537942793	1	0.00246181349956831	1	1	0
1918	A230057D06Rik	1	1	0	1	1	0	1	1	0	1	1	0	0.318070537942793	1	0.00246181349956831	1	1	0
1919	A230057D06Rik	1	1	0	1	1	0	1	1	0	1	1	0	0.318070537942793	1	0.00246181349956831	1	1	0
1920	A230057D06Rik	1	1	0	1	1	0	1	1	0	1	1	0	0.318070318283359	1	0.00260193162471581	1	1	0
1921	A230057D06Rik	1	1	0	1	1	0	1	1	0	1	1	0	0.318070318283359	1	0.00260193162471581	1	1	0
1922	A230057D06Rik	1	1	0	1	1	0	1	1	0	1	1	0	0.318070318283359	1	0.00260193162471581	1	1	0
1923	A230057D06Rik	1	1	0	1	1	0	1	1	0	1	1	0	1	1	0	1	1	0
1924	A230057D06Rik	1	1	0	1	1	0	1	1	0	1	1	0	1	1	0	1	1	0
1925	A230057D06Rik	1	1	0	1	1	0	1	1	0	1	1	0	1	1	0	1	1	0
1926	A230057D06Rik	1	1	0	1	1	0	1	1	0	1	1	0	0.318070537942793	1	0.00246181349956831	1	1	0
1927	A230057D06Rik	1	1	0	1	1	0	1	1	0	1	1	0	0.318070537942793	1	0.00246181349956831	1	1	0
1928	A230057D06Rik	1	1	0	1	1	0	1	1	0	1	1	0	0.318070537942793	1	0.00246181349956831	1	1	0
1929	A230057D06Rik	1	1	0	1	1	0	1	1	0	1	1	0	0.318070318283359	1	0.00260193162471581	1	1	0
1930	A230057D06Rik	1	1	0	1	1	0	1	1	0	1	1	0	0.318070318283359	1	0.00260193162471581	1	1	0
1931	A230057D06Rik	1	1	0	1	1	0	1	1	0	1	1	0	0.318070318283359	1	0.00260193162471581	1	1	0
1932	A230057D06Rik	1	1	0	1	1	0	1	1	0	1	1	0	1	1	0	1	1	0
1933	A230057D06Rik	1	1	0	1	1	0	1	1	0	1	1	0	1	1	0	1	1	0
1934	A230057D06Rik	1	1	0	1	1	0	1	1	0	1	1	0	1	1	0	1	1	0
1935	A230057D06Rik	1	1	0	1	1	0	1	1	0	1	1	0	0.318070537942793	1	0.00246181349956831	1	1	0
1936	A230057D06Rik	1	1	0	1	1	0	1	1	0	1	1	0	0.318070537942793	1	0.00246181349956831	1	1	0
1937	A230057D06Rik	1	1	0	1	1	0	1	1	0	1	1	0	0.318070537942793	1	0.00246181349956831	1	1	0
1938	A230057D06Rik	1	1	0	1	1	0	1	1	0	1	1	0	0.318070318283359	1	0.00260193162471581	1	1	0
1939	A230057D06Rik	1	1	0	1	1	0	1	1	0	1	1	0	0.318070318283359	1	0.00260193162471581	1	1	0
1940	A230057D06Rik	1	1	0	1	1	0	1	1	0	1	1	0	0.318070318283359	1	0.00260193162471581	1	1	0
1941	A230057D06Rik	1	1	0	1	1	0	1	1	0	1	1	0	1	1	0	1	1	0
1942	A230057D06Rik	1	1	0	1	1	0	1	1	0	1	1	0	1	1	0	1	1	0
1943	A230057D06Rik	1	1	0	1	1	0	1	1	0	1	1	0	1	1	0	1	1	0
1944	A230057D06Rik	1	1	0	1	1	0	1	1	0	1	1	0	0.318070537942793	1	0.00246181349956831	1	1	0
1945	A230057D06Rik	1	1	0	1	1	0	1	1	0	1	1	0	0.318070537942793	1	0.00246181349956831	1	1	0
1946	A230057D06Rik	1	1	0	1	1	0	1	1	0	1	1	0	0.318070537942793	1	0.00246181349956831	1	1	0
1947	A230057D06Rik	1	1	0	1	1	0	1	1	0	1	1	0	0.318070318283359	1	0.00260193162471581	1	1	0
1948	A230057D06Rik	1	1	0	1	1	0	1	1	0	1	1	0	0.318070318283359	1	0.00260193162471581	1	1	0
1949	A230057D06Rik	1	1	0	1	1	0	1	1	0	1	1	0	0.318070318283359	1	0.00260193162471581	1	1	0
1950	A230057D06Rik	1	1	0	1	1	0	1	1	0	1	1	0	1	1	0	1	1	0
1951	A230057D06Rik	1	1	0	1	1	0	1	1	0	1	1	0	1	1	0	1	1	0
1952	A230057D06Rik	1	1	0	1	1	0	1	1	0	1	1	0	1	1	0	1	1	0
1953	A230057D06Rik	1	1	0	1	1	0	1	1	0	1	1	0	0.318070537942793	1	0.00246181349956831	1	1	0
1954	A230057D06Rik	1	1	0	1	1	0	1	1	0	1	1	0	0.318070537942793	1	0.00246181349956831	1	1	0
1955	A230057D06Rik	1	1	0	1	1	0	1	1	0	1	1	0	0.318070537942793	1	0.00246181349956831	1	1	0
1956	A230057D06Rik	1	1	0	1	1	0	1	1	0	1	1	0	0.318070318283359	1	0.00260193162471581	1	1	0
1957	A230057D06Rik	1	1	0	1	1	0	1	1	0	1	1	0	0.318070318283359	1	0.00260193162471581	1	1	0
1958	A230057D06Rik	1	1	0	1	1	0	1	1	0	1	1	0	0.318070318283359	1	0.00260193162471581	1	1	0
1959	A230057D06Rik	1	1	0	1	1	0	1	1	0	1	1	0	1	1	0	1	1	0
1960	A230057D06Rik	1	1	0	1	1	0	1	1	0	1	1	0	1	1	0	1	1	0
1961	A230057D06Rik	1	1	0	1	1	0	1	1	0	1	1	0	1	1	0	1	1	0
1962	A230057D06Rik	1	1	0	1	1	0	1	1	0	1	1	0	0.318070537942793	1	0.00246181349956831	1	1	0
1963	A230057D06Rik	1	1	0	1	1	0	1	1	0	1	1	0	0.318070537942793	1	0.00246181349956831	1	1	0
1964	A230057D06Rik	1	1	0	1	1	0	1	1	0	1	1	0	0.318070537942793	1	0.00246181349956831	1	1	0
1965	A230057D06Rik	1	1	0	1	1	0	1	1	0	1	1	0	0.318070318283359	1	0.00260193162471581	1	1	0
1966	A230057D06Rik	1	1	0	1	1	0	1	1	0	1	1	0	0.318070318283359	1	0.00260193162471581	1	1	0
1967	A230057D06Rik	1	1	0	1	1	0	1	1	0	1	1	0	0.318070318283359	1	0.00260193162471581	1	1	0
1968	A230057D06Rik	1	1	0	1	1	0	1	1	0	1	1	0	1	1	0	1	1	0
1969	A230057D06Rik	1	1	0	1	1	0	1	1	0	1	1	0	1	1	0	1	1	0
1970	A230057D06Rik	1	1	0	1	1	0	1	1	0	1	1	0	1	1	0	1	1	0
1971	A230057D06Rik	1	1	0	1	1	0	1	1	0	1	1	0	0.318070537942793	1	0.00246181349956831	1	1	0
1972	A230057D06Rik	1	1	0	1	1	0	1	1	0	1	1	0	0.318070537942793	1	0.00246181349956831	1	1	0
1973	A230057D06Rik	1	1	0	1	1	0	1	1	0	1	1	0	0.318070537942793	1	0.00246181349956831	1	1	0
1974	A230057D06Rik	1	1	0	1	1	0	1	1	0	1	1	0	0.318070318283359	1	0.00260193162471581	1	1	0
1975	A230057D06Rik	1	1	0	1	1	0	1	1	0	1	1	0	0.318070318283359	1	0.00260193162471581	1	1	0
1976	A230057D06Rik	1	1	0	1	1	0	1	1	0	1	1	0	0.318070318283359	1	0.00260193162471581	1	1	0
1977	A230057D06Rik	1	1	0	1	1	0	1	1	0	1	1	0	1	1	0	1	1	0
1978	A230057D06Rik	1	1	0	1	1	0	1	1	0	1	1	0	1	1	0	1	1	0
1979	A230057D06Rik	1	1	0	1	1	0	1	1	0	1	1	0	1	1	0	1	1	0
1980	A230057D06Rik	1	1	0	1	1	0	1	1	0	1	1	0	0.318070537942793	1	0.00246181349956831	1	1	0
1981	A230057D06Rik	1	1	0	1	1	0	1	1	0	1	1	0	0.318070537942793	1	0.00246181349956831	1	1	0
1982	A230057D06Rik	1	1	0	1	1	0	1	1	0	1	1	0	0.318070537942793	1	0.00246181349956831	1	1	0
1983	A230057D06Rik	1	1	0	1	1	0	1	1	0	1	1	0	0.318070318283359	1	0.00260193162471581	1	1	0
1984	A230057D06Rik	1	1	0	1	1	0	1	1	0	1	1	0	0.318070318283359	1	0.00260193162471581	1	1	0
1985	A230057D06Rik	1	1	0	1	1	0	1	1	0	1	1	0	0.318070318283359	1	0.00260193162471581	1	1	0
1986	A230057D06Rik	1	1	0	1	1	0	1	1	0	1	1	0	1	1	0	1	1	0
1987	A230057D06Rik	1	1	0	1	1	0	1	1	0	1	1	0	1	1	0	1	1	0
1988	A230057D06Rik	1	1	0	1	1	0	1	1	0	1	1	0	1	1	0	1	1	0
1989	A230057D06Rik	1	1	0	1	1	0	1	1	0	1	1	0	0.318070537942793	1	0.00246181349956831	1	1	0
1990	A230057D06Rik	1	1	0	1	1	0	1	1	0	1	1	0	0.318070537942793	1	0.00246181349956831	1	1	0
1991	A230057D06Rik	1	1	0	1	1	0	1	1	0	1	1	0	0.318070537942793	1	0.00246181349956831	1	1	0
1992	A230057D06Rik	1	1	0	1	1	0	1	1	0	1	1	0	0.318070318283359	1	0.00260193162471581	1	1	0
1993	A230057D06Rik	1	1	0	1	1	0	1	1	0	1	1	0	0.318070318283359	1	0.00260193162471581	1	1	0
1994	A230057D06Rik	1	1	0	1	1	0	1	1	0	1	1	0	0.318070318283359	1	0.00260193162471581	1	1	0
1995	A230057D06Rik	1	1	0	1	1	0	1	1	0	1	1	0	1	1	0	1	1	0
1996	A230057D06Rik	1	1	0	1	1	0	1	1	0	1	1	0	1	1	0	1	1	0
1997	A230057D06Rik	1	1	0	1	1	0	1	1	0	1	1	0	1	1	0	1	1	0
1998	A230057D06Rik	1	1	0	1	1	0	1	1	0	1	1	0	0.318070537942793	1	0.00246181349956831	1	1	0
1999	A230057D06Rik	1	1	0	1	1	0	1	1	0	1	1	0	0.318070537942793	1	0.00246181349956831	1	1	0
[truncated: 32,404 more rows]
